# Supplementary material for: AdpA, a Global Regulator of Hundreds of Genes, Including Those for Secondary Metabolism, in Streptomyces venezuelae
Source: Antibiotics (Basel). 2025 Aug 30;14(9):878. doi: 10.3390/antibiotics14090878 (PMC12466573; doi:10.3390/antibiotics14090878)
Supplement: Supplementary file 1 [file antibiotics-14-00878-s001.zip]

Archive with 15 entries (15 files):
- Figure S1.tif
- Figure S2.tif
- Figure S3.tif
- Figure S4.tif
- Figure S5.tif
- Figure S6.tif
- Figure S7.tif
- Figure S8.tif
- SI_text_FIN.pdf
- Table_S2_updated.xlsx
- Table_S3_updated.xlsx
- Table_S4_updated.xlsx
- Table_S5.xlsx
- Table_S6.xlsx
- Table_S7.xlsx
