# Supplementary material for: AdpA, a Global Regulator of Hundreds of Genes, Including Those for Secondary Metabolism, in Streptomyces venezuelae
Source: Antibiotics (Basel). 2025 Aug 30;14(9):878. doi: 10.3390/antibiotics14090878 (PMC12466573; doi:10.3390/antibiotics14090878)
Supplement: Supplementary file 1 [file antibiotics-14-00878-s001.zip › Table_S2_updated.xlsx]

## Sheet: Table S2A
Ordinal no.	Gene name	vnz_ locus tag	Product	log2FC (Sven_ΔadpA / Sven_ΔadpA/adpA-FLAG)	logCPM	PValue	FDR
1		vnz_00220	hypothetical protein	-2.66961	6.54048	2.95592e-06	0.000168416
2		vnz_00225	hypothetical protein	-3.46057	1.38954	3.66373e-08	4.97774e-06
3		vnz_00230	polyprenyl synthetase family protein	-2.49223	1.85287	1.63821e-06	0.000105218
4		vnz_00275	S8 family peptidase	-1.91392	5.76443	0.00267853	0.0298013
5		vnz_00455	FAD-dependent monooxygenase	-1.64988	3.30332	0.000866576	0.0130674
6		vnz_00460	ATP/GTP-binding protein	-1.63733	2.73292	0.000187424	0.00409954
7		vnz_00465	DUF742 domain-containing protein	-1.12398	3.40371	0.00434964	0.0411933
8		vnz_00495	alpha/beta hydrolase	-2.6861	4.54855	1.1418e-06	7.68269e-05
9		vnz_00535	NADP-dependent oxidoreductase	-1.69585	1.00249	4.56945e-05	0.0015072
10		vnz_00775	ABC transporter ATP-binding protein	-1.48669	2.66327	0.000931695	0.0137971
11		vnz_00780	metal ABC transporter permease	-2.7421	2.43005	4.09641e-08	5.35947e-06
12		vnz_00785	metal ABC transporter solute-binding protein, Zn/Mn family	-3.36195	2.48351	4.39118e-08	5.53995e-06
13		vnz_00790	class I adenylate-forming enzyme family protein	-4.93032	2.94201	5.93598e-09	9.98517e-07
14		vnz_00795	CoA transferase	-4.77347	3.59709	2.87216e-12	1.26824e-09
15		vnz_00800	acyl-CoA dehydrogenase family protein	-3.57734	2.98219	2.47769e-10	6.03616e-08
16		vnz_00805	hypothetical protein	-3.42973	3.36403	3.18066e-08	4.40615e-06
17		vnz_00810	MFS transporter	-3.50409	4.24023	1.20471e-09	2.65978e-07
18		vnz_00815	hypothetical protein	-1.1986	5.12131	0.00215948	0.0253855
19		vnz_00820	sigma-70 family RNA polymerase sigma factor	-2.26368	1.02464	5.74245e-08	6.76173e-06
20		vnz_00835	aldo/keto reductase	1.37166	3.24007	0.00493014	0.0448859
21		vnz_00910	hypothetical protein	-1.38353	1.88317	0.000924858	0.0137371
22		vnz_00935	aldehyde dehydrogenase family protein	-1.54381	0.417928	0.00112077	0.0158048
23	ectB	vnz_01075	diaminobutyrate--2-oxoglutarate transaminase	-1.77065	3.97752	2.53745e-05	0.000974299
24		vnz_01215	SPW repeat protein	2.289	2.93935	6.20512e-05	0.0018978
25		vnz_01220	DUF805 domain-containing protein	3.16043	5.54665	1.14451e-07	1.20686e-05
26		vnz_01250	pyridoxal-phosphate dependent enzyme	-1.62482	4.23407	0.0011578	0.0161021
27		vnz_01260	PP2C family protein-serine/threonine phosphatase	-1.2024	7.26935	0.00307038	0.0326691
28		vnz_01265	hypothetical protein	-1.6359	8.32112	3.13279e-05	0.0011468
29		vnz_01400	TetR/AcrR family transcriptional regulator	1.15652	4.19315	0.00329407	0.0342748
30		vnz_01410	MFS transporter	1.36412	4.12258	0.00215311	0.0253855
31		vnz_01455	glycine C-acetyltransferase	-3.11393	6.04169	1.78312e-05	0.000746149
32	tdh	vnz_01460	L-threonine 3-dehydrogenase	-2.05513	6.05545	0.00159229	0.0205659
33		vnz_01670	GNAT family N-acetyltransferase	-1.01229	4.5253	0.00311294	0.0328728
34		vnz_01680	hypothetical protein	1.96951	4.63673	0.00195591	0.0237843
35		vnz_01705	hypothetical protein	-1.66838	3.70916	4.98306e-05	0.001593
36		vnz_01785	hypothetical protein	-1.34762	3.69468	0.000826475	0.0125841
37		vnz_01850	hypothetical protein	1.54221	0.0862638	0.00274609	0.030126
38	dhaL	vnz_01905	dihydroxyacetone kinase subunit DhaL	-1.52532	2.11692	0.000153644	0.00355815
39		vnz_01950	NAD(P)/FAD-dependent oxidoreductase	-2.1992	5.95135	5.29615e-08	6.45125e-06
40		vnz_01955	DUF2252 domain-containing protein	-1.48657	3.35359	0.000602559	0.0101118
41		vnz_01960	GntR family transcriptional regulator	-1.34169	2.08631	0.000813468	0.0125024
42		vnz_01965	amino acid permease	-3.52246	3.64508	2.05984e-07	1.91483e-05
43		vnz_01970	hypothetical protein	-2.86721	1.91734	9.23786e-07	6.65974e-05
44		vnz_01985	FAD-dependent oxidoreductase	-1.50039	1.52366	0.00367521	0.0367781
45		vnz_02050	universal stress protein	-1.95571	5.73966	1.87831e-06	0.000113421
46		vnz_02065	hypothetical protein	-1.19367	3.1847	0.00176384	0.022213
47		vnz_02070	NADP-dependent isocitrate dehydrogenase	-1.78166	8.89384	0.00414491	0.0397878
48		vnz_02160	VanW family protein	-1.72026	4.80788	2.30046e-05	0.000918236
49		vnz_02185	cold-shock protein	1.93736	9.93633	0.0044617	0.0416957
50		vnz_02230	HAMP domain-containing sensor histidine kinase	-1.14795	2.18163	0.00218733	0.0256277
51		vnz_02500	EstA family serine hydrolase	-1.61926	1.44311	0.00466153	0.0431635
52		vnz_02515	DUF4139 domain-containing protein	-1.35598	4.40252	1.99458e-05	0.000809868
53		vnz_02520	mucoidy inhibitor MuiA family protein	-1.18303	4.49005	0.000149415	0.00353049
54		vnz_02595	AAA family ATPase	-1.23427	4.69514	0.00228426	0.0261866
55		vnz_02600	hypothetical protein	-1.99017	-0.244324	0.00290915	0.0314268
56		vnz_02630	alanine--tRNA ligase-related protein	2.0627	1.64107	0.00412873	0.0397405
57		vnz_02635	terpene synthase	-1.24849	3.60809	0.00210929	0.0251301
58		vnz_02675	acyl-CoA dehydrogenase family protein	-1.24729	2.92634	0.00348146	0.0356989
59		vnz_02680	tetratricopeptide repeat protein	-2.09339	0.917122	2.902e-05	0.00107909
60		vnz_02700	TerD family protein	-0.943324	3.5396	0.00553051	0.0484777
61		vnz_02715	hypothetical protein	1.81743	4.0182	0.00132836	0.0179924
62		vnz_02770	GDSL-type esterase/lipase family protein	1.15399	5.21226	0.00438763	0.0414975
63		vnz_02855	hypothetical protein	-1.11526	2.57425	0.00153576	0.0199451
64		vnz_02860	MFS transporter	-2.04625	2.28627	5.53027e-05	0.00172121
65		vnz_02870	HPP family protein	1.51169	1.56985	0.000808455	0.012471
66		vnz_02910	hypothetical protein	-1.30274	3.90374	0.000125288	0.00311675
67		vnz_02915	hypothetical protein	-1.13616	6.57544	0.000553458	0.0095287
68		vnz_02945	cytosine permease	-2.17857	3.92311	2.23688e-08	3.22522e-06
69		vnz_03155	hypothetical protein	1.84174	5.37885	0.00113629	0.0159188
70		vnz_03280	DeoR/GlpR family DNA-binding transcription regulator	-1.18044	3.11888	0.000685414	0.0111042
71		vnz_03390	geranylgeranyl reductase family protein	-1.12728	6.41556	0.00278585	0.0304675
72		vnz_03395	dipeptidase	-0.965961	7.3713	0.00375172	0.0370712
73		vnz_03400	MBL fold metallo-hydrolase	-1.17756	5.39672	0.00017187	0.00380646
74		vnz_03575	DNA alkylation repair protein	-1.52486	4.49209	6.9158e-05	0.00208804
75		vnz_03580	RNA polymerase sigma factor	-1.03581	4.08744	0.00258998	0.0289528
76		vnz_03615	serine/threonine-protein kinase	-1.19133	2.64795	0.00247013	0.0279671
77		vnz_03710	prolyl oligopeptidase family protein	-1.29182	5.64154	0.000101411	0.00272845
78		vnz_03715	FABP family protein	-1.02445	5.14142	0.00311327	0.0328728
79		vnz_03720	iron ABC transporter permease	-1.75907	6.787	0.00554185	0.0485169
80		vnz_03725	iron-siderophore ABC transporter substrate-binding protein	-2.38821	7.8874	0.000519697	0.00904349
81		vnz_03785	peptide-N4-asparagine amidase	-2.55148	1.73695	4.9393e-06	0.000251052
82		vnz_03895	ABC transporter ATP-binding protein	1.459	-0.911186	0.00373011	0.0370712
83		vnz_03915	helix-turn-helix domain-containing protein	-1.44719	1.67384	0.0013427	0.0181379
84		vnz_03980	NAD(P)-dependent oxidoreductase	-1.63722	3.16012	0.00120885	0.0167133
85		vnz_03985	alpha/beta hydrolase	-1.99182	6.71008	0.000574371	0.00980177
86		vnz_03990	urease accessory protein UreD	-2.46216	3.28607	0.00049198	0.00864636
87	ureG	vnz_03995	urease accessory protein UreG	-3.3802	4.12051	1.54761e-05	0.00067912
88		vnz_04000	urease accessory protein UreF	-2.27277	2.3803	0.000368987	0.00704565
89		vnz_04005	urease subunit alpha	-2.30524	6.05376	2.85196e-05	0.00106609
90		vnz_04010	urease subunit beta	-1.68243	4.27103	0.00245249	0.0278485
91		vnz_04030	type II toxin-antitoxin system Phd/YefM family antitoxin	1.14186	4.60586	0.0036874	0.0367959
92		vnz_04090	hemolysin family protein	1.33937	5.24581	7.54218e-05	0.00221102
93		vnz_04240	DMT family transporter	2.04009	4.87638	0.00148315	0.0194767
94		vnz_04250	gamma carbonic anhydrase family protein	-1.81972	6.41147	0.000663981	0.010943
95		vnz_04260	DUF4442 domain-containing protein	1.57585	4.87483	0.000774302	0.0121565
96		vnz_04350	tetratricopeptide repeat protein	-1.27128	4.07852	0.0003361	0.00654145
97		vnz_04365	SDR family oxidoreductase	-1.11638	5.68706	0.00446084	0.0416957
98		vnz_04375	DUF3037 domain-containing protein	-1.14775	3.84643	0.00408308	0.0394084
99		vnz_04385	MAB_1171c family putative transporter	-2.82441	4.08894	1.1989e-08	1.80218e-06
100		vnz_04390	hypothetical protein	-3.64489	5.73911	1.57297e-12	7.40869e-10
101		vnz_04395	hypothetical protein	-4.08573	7.15208	8.46681e-12	3.14832e-09
102		vnz_04415	Cmx/CmrA family chloramphenicol efflux MFS transporter	2.1351	3.5546	1.76109e-05	0.000745034
103		vnz_04600	hypothetical protein	1.81544	-0.804194	0.00487918	0.0445943
104	gcvP	vnz_04645	aminomethyl-transferring glycine dehydrogenase	-1.58948	8.48065	0.00321183	0.0336172
105		vnz_04755	CU044_5270 family protein	-1.1764	2.28362	0.00257705	0.0288926
106		vnz_04785	lipid-transfer protein	-1.62957	3.03824	9.13094e-05	0.00254268
107		vnz_04790	ATP/GTP-binding protein	-2.0797	4.53474	5.2717e-07	4.04832e-05
108		vnz_04795	DUF742 domain-containing protein	-2.07514	4.53064	4.23002e-06	0.000221371
109		vnz_04800	roadblock/LC7 domain-containing protein	-1.96634	4.50783	2.72445e-05	0.00103485
110		vnz_04805	nitrate- and nitrite sensing domain-containing protein	-1.23127	6.67743	0.000434584	0.00789289
111		vnz_04810	hypothetical protein	-1.63798	6.93942	7.65627e-05	0.00223493
112		vnz_04880	ankyrin repeat domain-containing protein	1.32126	5.82149	0.00361053	0.036536
113		vnz_04885	hypothetical protein	1.28361	6.29044	0.00412425	0.0397405
114		vnz_05085	uracil-xanthine permease family protein	1.05748	5.27287	0.00524535	0.0469688
115		vnz_05090	DUF5995 family protein	3.442	5.37061	2.45253e-07	2.22142e-05
116		vnz_05095	NAD(P)/FAD-dependent oxidoreductase	5.35643	6.17256	1.05798e-06	7.32808e-05
117		vnz_05100	carbon-nitrogen hydrolase family protein	6.71185	5.46978	5.87164e-07	4.4131e-05
118		vnz_05195	primosomal protein N'	-1.00209	4.46901	0.00288879	0.0312869
119	pyrR	vnz_05280	bifunctional pyr operon transcriptional regulator/uracil phosphoribosyltransferase PyrR	1.32253	7.62661	0.0003517	0.00680757
120	aroQ	vnz_05315	type II 3-dehydroquinate dehydratase	-1.04271	5.82651	0.00298241	0.0320224
121	aroB	vnz_05320	3-dehydroquinate synthase	-1.1686	6.75298	0.00502922	0.0454948
122		vnz_05470	phosphatidylinositol mannoside acyltransferase	-1.04877	5.86946	0.000425599	0.00778978
123		vnz_05530	SCO7613 C-terminal domain-containing membrane protein	2.48161	2.08358	4.99967e-07	4.01394e-05
124		vnz_05535	tRNA-Val	1.68823	3.96031	8.68086e-05	0.00247299
125		vnz_05540	TIGR02611 family protein	1.59332	6.27909	0.000115457	0.00295288
126		vnz_05545	SsgA family sporulation/cell division regulator	1.16762	8.31201	0.00310563	0.0328728
127		vnz_05695	TetR/AcrR family transcriptional regulator	2.11134	4.90098	0.00100288	0.0145409
128		vnz_05775	DMT family transporter	1.8477	2.90403	0.000482243	0.00853896
129		vnz_05940	helix-turn-helix domain-containing protein	-1.21608	5.82564	0.000197111	0.0042328
130		vnz_05960	siderophore-interacting protein	-1.52258	9.35972	0.000466942	0.00835177
131		vnz_06100	ABC transporter substrate-binding protein	2.29986	5.45749	0.00101162	0.0145725
132		vnz_06195	hypothetical protein	1.05553	5.75138	0.00221267	0.02573
133		vnz_06230	MBL fold metallo-hydrolase	-2.40424	4.89032	0.00128088	0.0175037
134		vnz_06235	S-(hydroxymethyl)mycothiol dehydrogenase	-1.9554	5.65101	0.00311745	0.0328728
135		vnz_06240	amino acid permease	-1.46876	6.19763	0.0035906	0.0363954
136		vnz_06285	glucose 1-dehydrogenase	-1.3033	2.87375	0.0037387	0.0370712
137		vnz_06300	DUF202 domain-containing protein	-1.26344	3.8544	0.00289177	0.0312869
138		vnz_06480	hypothetical protein	2.66253	0.962812	0.000457703	0.00822818
139		vnz_06485	CitMHS family transporter	3.06335	3.13208	1.2867e-07	1.29865e-05
140		vnz_06640	DNA polymerase III subunit alpha	1.27805	2.98892	9.15386e-05	0.00254268
141	ald	vnz_06890	alanine dehydrogenase	-2.41736	8.30785	0.00056216	0.00961661
142		vnz_06980	DUF1015 domain-containing protein	1.24244	5.37453	0.0025805	0.0288926
143		vnz_07100	FadR/GntR family transcriptional regulator	-1.17172	4.16176	0.00488618	0.0446006
144		vnz_07120	hypothetical protein	-1.86497	4.84265	2.76969e-07	2.47695e-05
145		vnz_07125	hypothetical protein	-1.52441	7.2831	0.000134676	0.00325948
146		vnz_07135	metallopeptidase TldD-related protein	-1.32058	5.41144	0.0046717	0.043201
147		vnz_07175	S8 family serine peptidase	-1.4969	7.75646	2.50317e-05	0.000971697
148		vnz_07250	SDR family oxidoreductase	-1.06444	5.45277	0.00107422	0.0153012
149		vnz_07275	Asp23/Gls24 family envelope stress response protein	1.54811	5.01286	0.00318075	0.0333413
150		vnz_07335	cobyric acid synthase	-1.38204	5.95479	2.68406e-05	0.00102502
151		vnz_07350	cobyrinate a,c-diamide synthase	-1.28112	5.59775	0.000354816	0.00684912
152		vnz_07355	ZIP family metal transporter	-1.12534	4.67371	0.00256728	0.0288424
153	cobC	vnz_07360	Rv2231c family pyridoxal phosphate-dependent protein CobC	-1.58264	5.59061	4.608e-05	0.0015072
154		vnz_07370	siderophore-interacting protein	-2.23114	6.52663	1.7954e-05	0.000746149
155		vnz_07375	penicillin acylase family protein	-1.96993	7.33613	2.37494e-05	0.000932164
156		vnz_07380	GNAT family N-acetyltransferase	-1.91349	5.53572	3.61593e-06	0.000196512
157		vnz_07385	amidohydrolase family protein	-1.67019	7.03083	1.72481e-05	0.000740742
158		vnz_07390	alanine--glyoxylate aminotransferase family protein	-1.12542	5.43259	0.00344991	0.0354268
159		vnz_07410	DsbA family oxidoreductase	1.27144	5.8639	0.000229049	0.00483054
160		vnz_07440	aldehyde dehydrogenase (NADP(+))	-1.85547	3.47053	0.00118473	0.0164443
161		vnz_07515	SDR family oxidoreductase	1.59928	5.39558	0.00087826	0.0131739
162		vnz_07525	hypothetical protein	3.51621	3.94651	0.000594421	0.0100229
163	tal	vnz_07680	transaldolase	-1.04345	9.97915	0.00329315	0.0342748
164	zwf	vnz_07685	glucose-6-phosphate dehydrogenase	-1.69517	8.62859	0.000479123	0.00852647
165	opcA	vnz_07690	glucose-6-phosphate dehydrogenase assembly protein OpcA	-2.14584	7.71109	1.75726e-05	0.000745034
166	pgl	vnz_07695	6-phosphogluconolactonase	-1.87068	6.65245	5.2299e-05	0.00166438
167		vnz_07700	PH domain-containing protein	-1.29379	5.00528	0.000980491	0.0143123
168		vnz_07705	PH domain-containing protein	-1.54597	5.21558	0.000186387	0.00408952
169	tpiA	vnz_07730	triose-phosphate isomerase	-1.29607	8.91001	0.00508515	0.0458247
170		vnz_07735	phosphoglycerate kinase	-2.24248	8.49917	0.00071661	0.0114804
171	whiA	vnz_07750	DNA-binding protein WhiA	-1.04027	6.23417	0.00182024	0.0227209
172	yvcK	vnz_07755	uridine diphosphate-N-acetylglucosamine-binding protein YvcK	-1.35663	6.64532	7.30861e-05	0.00216955
173		vnz_07820	hypothetical protein	-1.86437	2.71113	3.79424e-05	0.00130762
174		vnz_07825	TerC/Alx family metal homeostasis membrane protein	2.14165	4.87278	1.79315e-06	0.000111128
175		vnz_07835	TerD family protein	-1.17558	7.48291	0.00221163	0.02573
176		vnz_07850	methylated-DNA--[protein]-cysteine S-methyltransferase	-0.957892	3.24928	0.0051534	0.0463512
177		vnz_07935	SWIM zinc finger family protein	1.24613	3.41045	0.000740019	0.0117753
178	hrpB	vnz_07980	ATP-dependent helicase HrpB	-1.40689	2.66563	0.000275543	0.00561563
179		vnz_08035	branched-chain amino acid ABC transporter permease	-2.35676	3.92732	9.37264e-05	0.00257656
180		vnz_08055	tRNA-Leu	1.40327	4.54477	6.36201e-06	0.0003037
181		vnz_08110	trypsin-like serine protease	-2.49761	3.12643	0.00184591	0.0229198
182		vnz_08210	VOC family protein	2.07108	5.38195	0.00205984	0.0246657
183		vnz_08230	alpha/beta hydrolase	-1.37029	2.47296	0.002687	0.0298485
184	gltB	vnz_08240	glutamate synthase large subunit	-2.34758	9.80984	0.000968055	0.0141894
185		vnz_08305	tryptophan biosynthesis modulator TrpM	1.22904	6.72129	0.00516986	0.0464105
186		vnz_08345	MFS transporter	-1.4091	3.72449	0.000168445	0.00375415
187	hisF	vnz_08355	imidazole glycerol phosphate synthase subunit HisF	-1.02486	6.49545	0.00328538	0.0342748
188		vnz_08360	RidA family protein	-1.15151	5.86942	0.000402941	0.00753117
189	priA	vnz_08365	bifunctional 1-(5-phosphoribosyl)-5-((5-phosphoribosylamino)methylideneamino)imidazole-4-carboxamide isomerase/phosphoribosylanthranilate isomerase PriA	-1.34099	5.95395	0.00529994	0.0472779
190		vnz_08390	hypothetical protein	-2.44997	3.20671	1.35691e-09	2.90503e-07
191		vnz_08440	hypothetical protein	-1.69342	7.91413	2.84704e-05	0.00106609
192		vnz_08445	thioredoxin domain-containing protein	-1.6467	8.91443	4.80268e-05	0.00154232
193		vnz_08450	alkaline phosphatase	-1.47257	4.41341	0.00526871	0.0471182
194		vnz_08455	zinc metalloprotease	-1.98315	3.23623	0.000358231	0.0068962
195	thiO	vnz_08660	glycine oxidase ThiO	1.32654	3.18922	0.00107806	0.015325
196		vnz_08755	ROK family glucokinase	-1.1145	9.33042	0.00424703	0.0404384
197		vnz_08820	NYN domain-containing protein	-1.71326	7.44505	0.000317871	0.00622094
198		vnz_08825	hypothetical protein	-1.53839	7.8015	0.00499501	0.0453013
199		vnz_08900	carbohydrate kinase family protein	-1.39042	5.66096	0.0043298	0.0410605
200		vnz_08945	PspA/IM30 family protein	-1.16119	8.72253	0.003151	0.0331771
201		vnz_08970	bifunctional adenosylcobinamide kinase/adenosylcobinamide-phosphate guanylyltransferase	-1.13053	2.83711	0.00374687	0.0370712
202	cobT	vnz_08975	nicotinate-nucleotide--dimethylbenzimidazole phosphoribosyltransferase	-1.06818	5.00946	0.000922941	0.0137371
203		vnz_08995	adenosylcobinamide-GDP ribazoletransferase	1.33378	2.97655	0.00110429	0.0156348
204		vnz_09060	DUF4240 domain-containing protein	-1.45213	4.666	0.00012587	0.00312025
205		vnz_09100	hypothetical protein	-1.40081	5.51101	0.000821877	0.0125683
206		vnz_09155	alpha/beta fold hydrolase	-1.09304	4.40653	0.000686843	0.0111042
207		vnz_09195	winged helix-turn-helix domain-containing protein	2.1857	5.74078	3.94739e-08	5.26195e-06
208		vnz_09210	NAD-dependent epimerase/dehydratase family protein	-1.50429	6.17486	0.000148026	0.00352004
209		vnz_09215	tyrosine-protein phosphatase	-1.23896	4.31143	0.00274245	0.030126
210		vnz_09290	LacI family DNA-binding transcriptional regulator	1.31761	6.29472	0.000376861	0.0071465
211	efeO	vnz_09575	iron uptake system protein EfeO	-1.65757	6.66298	0.000979063	0.0143123
212	efeB	vnz_09580	iron uptake transporter deferrochelatase/peroxidase subunit	-1.47416	6.99984	0.000116896	0.00295661
213	efeU	vnz_09585	iron uptake transporter permease EfeU	-1.28204	6.78598	0.000144819	0.00346829
214		vnz_09615	Bcr/CflA family multidrug efflux MFS transporter	-1.37325	3.53506	0.00331744	0.0344672
215	tgmC	vnz_09710	ATP-grasp peptide maturase system methyltransferase	1.83308	4.8333	0.000554324	0.0095287
216		vnz_09730	MerR family transcriptional regulator	-1.03456	1.01211	0.00391728	0.0381207
217		vnz_10010	transglycosylase SLT domain-containing protein	1.58479	0.794318	0.00497984	0.0452218
218		vnz_10070	DoxX family protein	-1.85287	4.52174	1.79466e-05	0.000746149
219		vnz_10110	hypothetical protein	1.67402	2.19678	0.00011739	0.00295661
220		vnz_10130	hypothetical protein	1.57829	0.733055	0.00245571	0.0278485
221		vnz_10260	hypothetical protein	1.58277	-0.985893	0.00135235	0.0181988
222		vnz_10340	hypothetical protein	2.40303	3.11884	4.58528e-07	3.72356e-05
223		vnz_10430	glycosyltransferase family 2 protein	-1.28782	1.54191	0.00249372	0.028144
224		vnz_10440	NAD(P)-dependent oxidoreductase	1.35801	3.49321	0.00351001	0.0359135
225		vnz_10480	phage major capsid protein	1.26477	2.25109	0.00444379	0.0416948
226		vnz_10580	hypothetical protein	1.72065	4.52934	0.00364328	0.0365404
227		vnz_10590	DUF6233 domain-containing protein	1.36729	3.15392	0.000804477	0.0124586
228		vnz_10620	hypothetical protein	-0.983849	6.24313	0.00414465	0.0397878
229		vnz_10640	HpcH/HpaI aldolase/citrate lyase family protein	1.71568	5.51928	2.85095e-06	0.000165098
230	aceE	vnz_10680	pyruvate dehydrogenase (acetyl-transferring), homodimeric type	-1.4592	9.03261	0.000618104	0.0103237
231		vnz_10735	aldo/keto reductase	-2.02838	4.39792	0.00112522	0.015836
232		vnz_10830	carbon-nitrogen hydrolase family protein	-1.13219	4.2962	0.000415485	0.0076843
233		vnz_10850	STAS domain-containing protein	1.30291	1.84859	0.00540776	0.047877
234		vnz_10855	helix-turn-helix domain-containing protein	1.27671	4.32015	0.00081403	0.0125024
235		vnz_10860	IS5/IS1182 family transposase	1.65571	2.6487	0.000141979	0.00342349
236		vnz_10910	acyl-CoA synthetase	-1.08738	3.70735	0.00162653	0.0208556
237		vnz_10930	BTAD domain-containing putative transcriptional regulator	-1.13842	5.59964	0.000480492	0.00852933
238		vnz_11005	tRNA-Ile	1.69491	5.12516	0.000794149	0.0123817
239		vnz_11035	ABC transporter ATP-binding protein	-1.40992	5.82895	0.00044087	0.00798653
240		vnz_11215	aldo/keto reductase	1.11335	3.24276	0.00132938	0.0179924
241		vnz_11225	VC0807 family protein	-1.2775	5.76325	0.000559373	0.00959216
242		vnz_11295	choice-of-anchor A family protein	-1.70849	2.29632	0.00191182	0.0234496
243	leuA	vnz_11300	2-isopropylmalate synthase	1.60552	7.27085	5.48347e-05	0.00171899
244		vnz_11425	MBL fold metallo-hydrolase	-1.10228	2.59379	0.00307705	0.0326908
245		vnz_11475	arylamine N-acetyltransferase	-1.13182	4.12834	0.0011468	0.0160121
246		vnz_11585	glutamate-5-semialdehyde dehydrogenase	-1.48243	5.87881	0.00500714	0.0453532
247	ndk	vnz_11700	nucleoside-diphosphate kinase	1.95243	7.86476	3.24364e-06	0.000180443
248		vnz_11715	rod shape-determining protein	-2.18574	5.76579	1.11963e-05	0.000503835
249		vnz_11775	tRNA-Pro	1.36286	4.81224	0.000275902	0.00561563
250		vnz_11780	tRNA-Gly	1.27797	2.71863	0.00351255	0.0359135
251		vnz_11865	pyridoxamine 5'-phosphate oxidase family protein	1.32718	3.51206	0.000347321	0.00674127
252		vnz_11880	S8 family serine peptidase	-1.62847	6.89887	0.000532685	0.00924673
253		vnz_11925	hypothetical protein	1.97673	6.98357	3.35197e-06	0.000185013
254		vnz_11995	hypothetical protein	-1.16249	4.91066	0.000377303	0.0071465
255		vnz_12005	serine/threonine-protein kinase	-1.16927	6.35652	0.000411632	0.00763303
256		vnz_12075	hypothetical protein	1.9931	2.75689	0.000152878	0.00355815
257		vnz_12080	hypothetical protein	1.35991	2.01306	0.000247478	0.00511238
258		vnz_12095	Cys-Gln thioester bond-forming surface protein	-1.6847	8.95754	0.00273783	0.030126
259		vnz_12100	single-stranded DNA-binding protein	2.2154	0.761166	2.22166e-05	0.00089182
260		vnz_12115	tRNA-Arg	1.61972	3.47343	0.00123501	0.0169424
261		vnz_12135	bifunctional DNA primase/polymerase	-3.23671	-0.0767866	0.0002444	0.00506997
262		vnz_12145	hypothetical protein	-3.38104	0.201835	0.000110491	0.00285941
263		vnz_12180	DUF6284 family protein	-1.85581	0.424558	0.0019955	0.0241821
264		vnz_12225	restriction endonuclease fold toxin-2 domain-containing protein	1.31323	1.55516	0.00462608	0.0429478
265	rpmG	vnz_12240	50S ribosomal protein L33	2.01922	3.40087	8.05132e-08	8.8879e-06
266	pucL	vnz_12295	factor-independent urate hydroxylase	2.24705	3.39661	4.72121e-06	0.00024347
267	crcB	vnz_12300	fluoride efflux transporter CrcB	1.62142	2.47794	0.000130406	0.00319901
268	crcB	vnz_12305	fluoride efflux transporter CrcB	2.1281	5.83244	4.39091e-05	0.00146329
269	iolC	vnz_12365	5-dehydro-2-deoxygluconokinase	-0.988421	4.29745	0.00406108	0.0392497
270		vnz_12420	type II toxin-antitoxin system VapB family antitoxin	1.35958	5.0603	0.00039398	0.00738321
271		vnz_12510	sodium:solute symporter	2.20254	4.59693	0.000582496	0.00989948
272		vnz_12555	carboxyl transferase domain-containing protein	3.07061	5.34996	2.01431e-09	3.95308e-07
273		vnz_12560	acetyl/propionyl/methylcrotonyl-CoA carboxylase subunit alpha	2.22475	5.21	3.0871e-07	2.69264e-05
274		vnz_12565	hydroxymethylglutaryl-CoA lyase	1.73526	3.80296	7.68702e-05	0.00223493
275		vnz_12570	acyl-CoA dehydrogenase family protein	1.82258	4.50665	0.00070989	0.0113986
276		vnz_12575	siderophore-interacting protein	-1.90625	6.42561	4.76479e-05	0.00153713
277		vnz_12580	aspartate aminotransferase family protein	-3.19207	8.40825	3.80507e-06	0.000205213
278		vnz_12585	lysine N(6)-hydroxylase/L-ornithine N(5)-oxygenase family protein	-3.31563	8.52198	4.56044e-07	3.72356e-05
279		vnz_12590	GNAT family N-acetyltransferase	-3.44697	7.4104	8.48013e-07	6.17651e-05
280		vnz_12595	IucA/IucC family siderophore biosynthesis protein	-3.2553	8.89236	6.80849e-08	7.75839e-06
281		vnz_12600	beta-N-acetylhexosaminidase	-1.58487	3.15017	1.33966e-05	0.000595265
282		vnz_12625	hypothetical protein	1.38602	3.04965	0.000153402	0.00355815
283		vnz_12645	cellulose binding domain-containing protein	1.48013	1.49881	0.000240394	0.00503834
284		vnz_12825	hypothetical protein	-1.44853	5.47576	0.000858856	0.0130211
285		vnz_12830	HAD-IIA family hydrolase	-1.93482	6.75562	0.000584505	0.00990294
286		vnz_12875	hypothetical protein	1.44181	2.56662	0.00223634	0.0258589
287		vnz_12910	DUF6412 domain-containing protein	1.12035	6.69438	0.00282817	0.0308825
288		vnz_12915	helix-turn-helix domain-containing protein	1.82476	3.68261	2.93625e-06	0.000168416
289		vnz_12975	multidrug efflux SMR transporter	1.75407	5.35715	0.000621238	0.0103515
290		vnz_13005	tRNA-Leu	1.78873	2.19379	0.000283583	0.0057058
291		vnz_13025	PTS glucose/sucrose transporter subunit IIB	1.53164	7.63155	0.00122119	0.0168125
292		vnz_13030	PTS transporter subunit EIIC	1.49436	4.59857	0.00272488	0.0300801
293		vnz_13035	PTS transporter subunit EIIC	1.2289	3.23912	0.000152968	0.00355815
294		vnz_13140	SsgA family sporulation/cell division regulator	-1.99652	4.09719	0.00160014	0.0206296
295		vnz_13185	IclR family transcriptional regulator	1.33056	5.4324	0.00070719	0.0113811
296		vnz_13280	2Fe-2S iron-sulfur cluster-binding protein	-0.91857	6.97541	0.00478541	0.0440794
297		vnz_13325	HU family DNA-binding protein	1.60038	9.72842	0.000113976	0.00292816
298		vnz_13490	GNAT family N-acetyltransferase	2.2588	5.82816	0.00354759	0.036171
299		vnz_13545	MoxR family ATPase	-1.64405	3.57987	0.00135039	0.0181988
300		vnz_13660	coenzyme F420-0:L-glutamate ligase	-1.37708	6.68682	4.18912e-05	0.00142289
301		vnz_13735	dipeptidase	-1.73932	6.94132	0.00066448	0.010943
302	purE	vnz_13740	5-(carboxyamino)imidazole ribonucleotide mutase	-1.83334	6.60666	0.000898845	0.0134541
303		vnz_13785	hypothetical protein	1.36756	2.13409	0.00175808	0.0221801
304		vnz_13840	glycosyltransferase family 2 protein	-1.38106	2.71694	0.00417112	0.0398887
305	hutI	vnz_13855	imidazolonepropionase	-2.74917	6.61784	1.25735e-06	8.30205e-05
306		vnz_13860	formimidoylglutamate deiminase	-2.81299	6.76065	5.20415e-07	4.04832e-05
307		vnz_13865	allantoate amidohydrolase	-3.58602	6.53989	3.92133e-07	3.29812e-05
308	hutU	vnz_13870	urocanate hydratase	-4.3787	8.17985	3.7312e-07	3.21475e-05
309		vnz_13885	hypothetical protein	-1.31034	5.53031	0.000103822	0.00274624
310		vnz_13890	hypothetical protein	-1.39407	5.7436	4.33274e-05	0.00145075
311		vnz_13895	roadblock/LC7 domain-containing protein	-1.5807	5.22958	3.68203e-05	0.00127517
312		vnz_13900	hypothetical protein	-1.73077	7.34684	5.86162e-07	4.4131e-05
313		vnz_13905	MurR/RpiR family transcriptional regulator	-1.81662	7.03618	4.33061e-08	5.53995e-06
314		vnz_13910	SMI1/KNR4 family protein	-1.06051	5.22426	0.00179097	0.0224348
315		vnz_13945	Bax inhibitor-1/YccA family protein	1.33505	8.9253	0.00263264	0.0293832
316		vnz_13955	helix-turn-helix transcriptional regulator	2.13151	2.8112	5.11537e-06	0.000256313
317		vnz_13960	hypothetical protein	1.63377	3.72659	0.000299308	0.00590673
318		vnz_13965	hypothetical protein	1.72832	1.163	1.72997e-05	0.000740742
319		vnz_14065	terminase large subunit	1.6667	2.44969	0.00230579	0.0263599
320		vnz_14140	phage tail tape measure protein	1.7208	1.64053	0.00101315	0.0145725
321		vnz_14225	cyclopropane-fatty-acyl-phospholipid synthase family protein	-1.24088	5.82006	0.000363255	0.006955
322		vnz_14290	GNAT family N-acetyltransferase	-1.35725	2.3408	0.00292878	0.0315905
323		vnz_14295	DUF2625 domain-containing protein	-1.40863	2.56307	0.00150889	0.0197032
324		vnz_14335	hypothetical protein	1.68468	5.32471	8.59968e-05	0.00245979
325		vnz_14340	hypothetical protein	1.57533	6.88269	0.00215775	0.0253855
326		vnz_14405	ABC transporter permease	-2.75765	4.50361	9.58355e-08	1.04166e-05
327		vnz_14410	ABC transporter ATP-binding protein	-2.62249	2.79928	1.33301e-05	0.000595265
328		vnz_14430	MerR family transcriptional regulator	1.18938	2.49053	0.000950425	0.01396
329		vnz_14485	tRNA-Gln	2.13315	1.08595	0.000160361	0.00363126
330	ppc	vnz_14520	phosphoenolpyruvate carboxylase	-3.2018	9.00599	3.50812e-05	0.00124908
331		vnz_14545	MarR family winged helix-turn-helix transcriptional regulator	1.27221	5.70285	0.000240961	0.00503834
332		vnz_14650	hypothetical protein	-1.43298	0.510756	0.00368314	0.0367959
333		vnz_14655	helix-turn-helix transcriptional regulator	-1.92199	-0.998971	0.00151155	0.0197032
334		vnz_14660	HNH endonuclease	-1.5301	-0.0836339	0.00106557	0.0152086
335		vnz_14700	SDR family NAD(P)-dependent oxidoreductase	1.28881	2.57562	0.00195655	0.0237843
336		vnz_14755	TetR/AcrR family transcriptional regulator	1.6763	6.04911	0.00208625	0.0248975
337		vnz_14855	FG-GAP-like repeat-containing protein	-1.83089	8.00842	0.000169093	0.00375674
338		vnz_14875	molybdenum cofactor biosynthesis protein B	-1.04706	4.45678	0.00203115	0.0244881
339		vnz_14910	MFS transporter	2.47634	7.42811	5.98738e-06	0.000293756
340		vnz_14935	hypothetical protein	-1.37549	4.18897	0.00243481	0.0277003
341		vnz_15030	YafY family protein	-1.29663	4.80323	0.000405605	0.00756095
342		vnz_15045	dioxygenase	-1.53253	2.40357	0.000489379	0.00862211
343		vnz_15060	TetR/AcrR family transcriptional regulator	1.72764	3.79865	1.89848e-05	0.000775303
344		vnz_15085	glycoside hydrolase domain-containing protein	1.21845	3.8533	0.0014252	0.0189097
345		vnz_15105	hypothetical protein	1.17851	4.16594	0.00542127	0.0479185
346		vnz_15110	hypothetical protein	1.77989	-0.596071	0.00474624	0.0437757
347		vnz_15185	GNAT family N-acetyltransferase	-1.397	5.96819	0.00160463	0.0206497
348		vnz_15190	hypothetical protein	2.1469	2.79799	0.00200925	0.0243071
349		vnz_15305	pyridoxal 5'-phosphate synthase	-1.90679	1.51196	0.00228692	0.0261866
350		vnz_15375	UbiX family flavin prenyltransferase	1.69437	10.4279	0.000107978	0.00281499
351		vnz_15465	histidine phosphatase family protein	-1.29303	5.90667	0.000133487	0.00325201
352		vnz_15585	RtcB family protein	2.34032	5.32894	0.00354799	0.036171
353		vnz_15640	redox-sensing transcriptional repressor Rex	1.28296	8.7496	0.00431843	0.0410077
354		vnz_15750	cysteine hydrolase family protein	-1.80746	3.00877	7.23335e-05	0.00216541
355		vnz_15765	ABC transporter ATP-binding protein	-1.70476	0.885834	0.00418952	0.0399986
356		vnz_15775	SH3 domain-containing protein	1.13439	4.39918	0.00570347	0.0495633
357		vnz_15795	sugar phosphate isomerase/epimerase	1.20945	6.46711	0.00100377	0.0145409
358	cseB	vnz_15850	two-component system response regulator CseB	-1.04993	5.71027	0.00152814	0.0198827
359	cseC	vnz_15855	two-component system sensor histidine kinase CseC	-1.41908	5.76866	0.000115775	0.00295288
360		vnz_15895	amino-acid N-acetyltransferase	1.49731	4.31027	1.05967e-05	0.000483004
361		vnz_15900	BlaI/MecI/CopY family transcriptional regulator	2.02923	5.3789	1.69612e-06	0.000106045
362		vnz_15955	AAA family ATPase	-1.04415	3.29538	0.00560366	0.0489368
363		vnz_16010	phosphatidylglycerol lysyltransferase domain-containing protein	-1.5967	6.35694	0.00185453	0.0229864
364	folB	vnz_16025	dihydroneopterin aldolase	1.23328	6.12557	0.00377823	0.037197
365		vnz_16070	inorganic diphosphatase	1.35887	11.0648	0.00208411	0.0248975
366		vnz_16135	ATP-binding protein	1.1886	5.92533	0.00505055	0.0456294
367		vnz_16140	DUF397 domain-containing protein	2.91593	4.58412	3.72415e-09	6.74644e-07
368		vnz_16170	DUF2786 domain-containing protein	-1.07031	4.48185	0.00211569	0.0251462
369		vnz_16245	hypothetical protein	-1.71885	4.79985	0.000249853	0.00514639
370		vnz_16250	hypothetical protein	-1.89432	5.41403	5.28818e-06	0.000261266
371		vnz_16305	hypothetical protein	2.00526	2.05966	0.000310905	0.00610151
372		vnz_16405	ATP-binding protein	-1.0589	4.73413	0.00485162	0.0443998
373		vnz_16480	RidA family protein	-1.28588	8.56343	0.00227366	0.0261193
374	wblA	vnz_16495	WhiB family transcriptional regulator	-2.62646	9.67696	1.44129e-08	2.12139e-06
375		vnz_16520	tRNA-Pro	1.24743	4.45608	0.0049739	0.0452218
376		vnz_16525	VOC family protein	2.37093	4.51525	0.000155693	0.00355934
377		vnz_16585	prolyl oligopeptidase family serine peptidase	-1.75123	4.99435	2.92962e-05	0.00108365
378		vnz_16640	GntR family transcriptional regulator	1.18047	5.6983	0.000178794	0.00394743
379		vnz_16730	GbsR/MarR family transcriptional regulator	1.12236	3.70202	0.00335129	0.0345512
380		vnz_16810	MalY/PatB family protein	-1.65942	4.5513	0.000166735	0.0037278
381		vnz_16885	heat shock protein transcriptional repressor HspR	1.31189	5.88624	8.91542e-05	0.0025195
382	dnaK	vnz_16900	molecular chaperone DnaK	1.59805	9.42901	0.000164522	0.00369
383	dcd	vnz_16930	dCTP deaminase	1.38179	7.67982	0.000103259	0.00274257
384		vnz_17005	cation transporter	-2.03525	0.977723	0.000130189	0.00319901
385		vnz_17010	helix-turn-helix transcriptional regulator	-1.8973	0.54369	0.00417237	0.0398887
386		vnz_17050	arsenate reductase ArsC	1.59315	2.43782	0.000195638	0.00422685
387		vnz_17185	radical SAM protein	1.30992	2.00115	0.00427779	0.0406764
388		vnz_17225	response regulator transcription factor	1.28835	1.63174	0.00544912	0.0479694
389		vnz_17235	hypothetical protein	2.53289	1.78615	0.000116447	0.00295661
390		vnz_17360	hypothetical protein	-1.06229	4.76033	0.00561114	0.0489417
391		vnz_17385	universal stress protein	-1.41086	7.36826	0.000433328	0.00789036
392		vnz_17470	PhoX family phosphatase	2.95258	5.78276	0.00266918	0.0297441
393		vnz_17505	DNA-binding protein	1.23422	4.05121	0.00452083	0.0420812
394		vnz_17510	hypothetical protein	1.53953	3.54254	0.00038365	0.00722796
395		vnz_17520	putative T7SS-secreted protein	1.24725	7.96118	0.0026931	0.0298693
396		vnz_17525	barstar family protein	1.54674	7.56713	0.000793881	0.0123817
397		vnz_17555	SseB family protein	1.38689	7.35564	0.000124592	0.00311039
398		vnz_17870	class E sortase	1.14456	6.02973	0.000431734	0.00788165
399	trxA	vnz_18025	thioredoxin	1.43757	9.01606	0.000241041	0.00503834
400		vnz_18145	MarR family winged helix-turn-helix transcriptional regulator	1.432	6.06154	9.95514e-05	0.00270512
401	cydD	vnz_18255	thiol reductant ABC exporter subunit CydD	-1.48236	10.4059	0.000244708	0.00506997
402		vnz_18285	RNA 2'-phosphotransferase	2.2268	5.95052	0.00335486	0.0345512
403		vnz_18440	antitoxin	1.35352	5.76566	0.003749	0.0370712
404		vnz_18445	O-acetyl-ADP-ribose deacetylase	1.55647	3.76254	0.000258823	0.00530025
405		vnz_18450	hypothetical protein	1.84424	3.60911	0.00404888	0.0391854
406		vnz_18520	hypothetical protein	1.74725	1.38554	0.000286761	0.00572308
407		vnz_18595	hypothetical protein	2.39518	7.76353	1.83268e-06	0.000112437
408		vnz_18625	Dabb family protein	1.48312	6.25319	0.000101569	0.00272845
409	wrbA	vnz_18695	NAD(P)H:quinone oxidoreductase	-1.61553	3.71354	1.83585e-05	0.000754087
410		vnz_18710	MFS transporter	-2.06894	1.61434	0.000104174	0.00274624
411		vnz_18770	FtsX-like permease family protein	1.0547	3.18306	0.00297584	0.0320005
412		vnz_18775	ABC transporter ATP-binding protein	1.24144	2.6757	0.000750174	0.0118834
413	purD	vnz_18820	phosphoribosylamine--glycine ligase	-1.53848	7.95229	0.00235163	0.0268405
414		vnz_18835	phosphoribosylaminoimidazolesuccinocarboxamide synthase	-1.36678	7.3499	0.00221427	0.02573
415	purL	vnz_18890	phosphoribosylformylglycinamidine synthase subunit PurL	-1.47458	9.76141	0.00220077	0.02573
416	bldC	vnz_18945	developmental transcriptional regulator BldC	1.50916	8.81404	0.00484968	0.0443998
417		vnz_18965	hypothetical protein	1.57854	4.84799	0.00125701	0.0172108
418		vnz_18980	tRNA-Phe	1.78193	4.71888	0.00100438	0.0145409
419		vnz_19005	DEAD/DEAH box helicase	1.5069	8.13027	0.00161315	0.0207216
420		vnz_19085	hypothetical protein	-2.26075	6.6533	2.98713e-08	4.22081e-06
421		vnz_19090	asparagine synthase-related protein	-1.06439	6.19081	0.00382824	0.0374696
422		vnz_19120	MFS transporter	2.43316	5.75152	0.00333815	0.0345348
423		vnz_19150	response regulator transcription factor	1.30134	2.2655	0.000512071	0.0089328
424		vnz_19215	bifunctional lytic transglycosylase/C40 family peptidase	-1.33337	7.31735	4.59302e-05	0.0015072
425		vnz_19230	hypothetical protein	-1.49188	7.11597	8.41412e-05	0.00242636
426		vnz_19320	DUF1772 domain-containing protein	1.28069	3.30458	0.005369	0.0475935
427		vnz_19410	FABP family protein	1.32012	9.64607	0.00112958	0.0158658
428		vnz_19510	PP2C family protein-serine/threonine phosphatase	1.29601	4.81208	0.000145539	0.00347377
429		vnz_19530	YbjN domain-containing protein	1.28159	5.5959	9.85314e-05	0.00268774
430	cysS	vnz_19610	cysteine--tRNA ligase	1.24726	8.66723	0.000681072	0.0111042
431		vnz_19620	DoxX family membrane protein	2.11262	5.20919	6.47574e-08	7.50018e-06
432		vnz_19640	tRNA-Thr	1.60594	2.102	0.00086876	0.0130674
433		vnz_19655	AlpA family transcriptional regulator	2.48716	-1.2056	0.000648065	0.0107478
434		vnz_19675	hypothetical protein	1.43398	1.2995	0.00205402	0.0246657
435		vnz_19700	hypothetical protein	1.75458	1.90581	0.00138407	0.0185208
436		vnz_19815	hypothetical protein	-1.17893	3.15416	0.000770332	0.0121211
437		vnz_19835	thioredoxin domain-containing protein	-2.04091	4.61764	1.95768e-07	1.86906e-05
438		vnz_19905	TerD family protein	1.59182	9.526	0.000993364	0.0144703
439	arfB	vnz_19910	alternative ribosome rescue aminoacyl-tRNA hydrolase ArfB	3.24224	7.14858	0.000945514	0.0139458
440		vnz_19945	ABC transporter substrate-binding protein	1.52271	4.43852	0.000152615	0.00355815
441		vnz_19975	glucosyl-3-phosphoglycerate synthase	-1.23592	4.71413	0.000117595	0.00295661
442	ahcY	vnz_20160	adenosylhomocysteinase	1.12336	2.56258	0.00167405	0.0213241
443		vnz_20240	DUF2087 domain-containing protein	4.20386	6.2624	0.000212364	0.00451913
444		vnz_20245	LysE family transporter	3.83674	5.02043	0.000643011	0.0106891
445	mshA	vnz_20290	D-inositol-3-phosphate glycosyltransferase	1.82337	0.671814	0.000181397	0.00399242
446		vnz_20350	hypothetical protein	-1.94415	0.748309	0.00404267	0.0391789
447		vnz_20515	aldo/keto reductase	1.31353	6.2654	0.00182776	0.0227343
448		vnz_20555	FAD-binding and (Fe-S)-binding domain-containing protein	-1.60505	3.57896	4.56875e-06	0.00023734
449		vnz_20575	DMT family transporter	1.92917	6.81849	0.00015053	0.00354497
450		vnz_20605	heavy metal translocating P-type ATPase	1.3024	0.880723	0.00155622	0.0201737
451		vnz_20660	HAD family phosphatase	-1.25037	4.27714	0.00317244	0.0333413
452		vnz_20670	TetR/AcrR family transcriptional regulator	-1.31503	3.23516	0.00451633	0.0420812
453		vnz_20735	enoyl-CoA hydratase family protein	1.26396	3.76313	0.00254806	0.0287114
454	purU	vnz_20865	formyltetrahydrofolate deformylase	1.44715	6.36756	0.000121563	0.00304553
455		vnz_20910	cyclase family protein	1.30287	2.70471	0.000763117	0.0120344
456		vnz_20920	Zn-dependent alcohol dehydrogenase	-2.47765	3.38262	1.41083e-07	1.40388e-05
457		vnz_20955	acetate--CoA ligase family protein	1.43166	0.983956	0.000421921	0.00774252
458		vnz_20960	VCBS repeat-containing protein	-1.37039	4.02113	0.00358878	0.0363954
459		vnz_21055	NADH-quinone oxidoreductase subunit A	1.64834	3.86732	0.00464531	0.0430697
460		vnz_21135	carbohydrate-binding protein	-1.15685	3.65676	0.000242296	0.00504962
461		vnz_21155	peptide MFS transporter	1.11967	5.05512	0.00118991	0.0164837
462		vnz_21170	M28 family metallopeptidase	-1.1146	3.75891	0.00440393	0.0415959
463		vnz_21175	hypothetical protein	-0.996034	4.41769	0.00364628	0.0365404
464		vnz_21180	N-acetyltransferase	-2.03654	8.64402	8.4202e-07	6.17651e-05
465		vnz_21185	NADPH-dependent F420 reductase	-1.97878	7.68714	2.83105e-06	0.000165098
466		vnz_21355	tRNA-Tyr	1.51826	5.73667	0.00568573	0.0494701
467		vnz_21370	tRNA-Thr	1.72055	9.49797	0.00113787	0.0159188
468		vnz_21375	tRNA-Met	1.95216	10.7577	0.00068864	0.0111079
469	rpmG	vnz_21380	50S ribosomal protein L33	2.64595	10.7871	2.44834e-05	0.000955663
470		vnz_21430	tRNA-Trp	3.12024	3.27136	3.84187e-07	3.27022e-05
471	secE	vnz_21435	preprotein translocase subunit SecE	1.42492	7.69011	3.23303e-06	0.000180443
472	rplQ	vnz_21785	50S ribosomal protein L17	1.19732	11.4723	0.00224108	0.0258713
473		vnz_21980	DUF2264 domain-containing protein	-1.31297	2.36427	0.00130934	0.0177894
474		vnz_21985	SDR family oxidoreductase	-0.919447	5.68818	0.00395629	0.0384473
475	whiD	vnz_22000	WhiB family transcriptional regulator	3.78815	6.78619	1.07269e-08	1.64751e-06
476		vnz_22055	GMC family oxidoreductase N-terminal domain-containing protein	1.21879	3.21272	0.00191819	0.023487
477		vnz_22095	response regulator transcription factor	-1.03142	4.97791	0.00383328	0.0374696
478		vnz_22115	M23 family metallopeptidase	1.01386	7.68666	0.00567498	0.0494374
479		vnz_22140	hypothetical protein	1.56958	4.02398	0.000615922	0.0103116
480	purH	vnz_22190	bifunctional phosphoribosylaminoimidazolecarboxamide formyltransferase/IMP cyclohydrolase	-2.30585	8.56239	0.000134716	0.00325948
481		vnz_22195	hypothetical protein	-1.48201	0.446069	0.00288837	0.0312869
482		vnz_22240	hypothetical protein	-1.3409	2.07321	0.000925525	0.0137371
483	glyA	vnz_22290	serine hydroxymethyltransferase	-4.45012	5.8169	1.61086e-05	0.000702515
484		vnz_22295	hypothetical protein	-5.45908	3.89758	1.16518e-07	1.21059e-05
485		vnz_22465	polysialyltransferase family glycosyltransferase	3.02915	3.87661	0.00273323	0.0301252
486		vnz_22470	glycosyltransferase family 2 protein	4.13028	4.6165	0.000196355	0.00422942
487		vnz_22475	DUF6716 putative glycosyltransferase	3.52497	4.51856	0.00101451	0.0145725
488		vnz_22490	hypothetical protein	2.73928	4.62019	0.00333721	0.0345348
489		vnz_22500	BMP family protein	2.37225	9.80512	6.78369e-05	0.00205694
490		vnz_22510	ABC transporter permease	1.38172	6.46561	0.00545215	0.0479694
491		vnz_22525	thymidine phosphorylase	1.62636	5.80158	0.00165264	0.0211521
492		vnz_22585	PspC domain-containing protein	-1.50664	5.19585	0.00220886	0.02573
493		vnz_22625	TerD family protein	-1.53096	4.05081	1.09401e-05	0.000495462
494		vnz_22725	biotin--[acetyl-CoA-carboxylase] ligase	-2.01567	4.22199	0.00122316	0.0168125
495	hutH	vnz_22745	histidine ammonia-lyase	-3.54565	6.97031	2.36454e-05	0.000932164
496	greA	vnz_22845	transcription elongation factor GreA	2.58365	7.86693	1.39049e-06	9.09611e-05
497		vnz_22995	tyrosinase family oxidase copper chaperone	1.70546	3.62373	0.0027222	0.0300801
498		vnz_23000	DUF5949 family protein	-1.55564	5.8821	2.52822e-05	0.000974299
499		vnz_23005	vitamin K epoxide reductase family protein	-1.73722	5.09319	9.33693e-05	0.00257656
500		vnz_23045	hypothetical protein	2.13972	4.90417	4.22601e-06	0.000221371
501		vnz_23105	hypothetical protein	-0.957872	4.48077	0.00458559	0.0426279
502		vnz_23115	P-loop NTPase	-1.88591	3.58597	0.00050122	0.00878689
503		vnz_23135	type II secretion system F family protein	-1.30506	4.21416	0.00141205	0.0187875
504		vnz_23175	hypothetical protein	-1.65571	5.79515	0.000189801	0.00412536
505		vnz_23240	FtsX-like permease family protein	-1.21469	3.52821	0.00364227	0.0365404
506		vnz_23245	ABC transporter ATP-binding protein	-1.6296	2.01457	0.00180743	0.0226009
507		vnz_23290	HAD family acid phosphatase	1.55198	1.47219	0.0010982	0.0155798
508		vnz_23380	restriction endonuclease	1.11305	6.44491	0.00205655	0.0246657
509		vnz_23395	CPCC family cysteine-rich protein	1.62342	3.54949	0.00376775	0.0371776
510		vnz_23425	DUF6000 family protein	-1.14281	4.42742	0.00256785	0.0288424
511		vnz_23450	GntR family transcriptional regulator	-1.56699	5.53465	6.21268e-06	0.000300634
512		vnz_23490	transglutaminase domain-containing protein	-1.56848	5.75972	5.36971e-05	0.00170121
513		vnz_23505	hypothetical protein	2.42631	1.73766	0.00212734	0.0251753
514		vnz_23510	hypothetical protein	1.62999	2.98001	0.00138414	0.0185208
515		vnz_23535	ABC transporter permease	-1.5027	6.91087	0.0014446	0.0190769
516		vnz_23540	ABC transporter ATP-binding protein	-1.5365	7.03592	0.000163492	0.00367856
517		vnz_23545	ABC transporter ATP-binding protein	-1.20832	6.6281	0.00301641	0.0321918
518		vnz_23585	prolyl oligopeptidase family serine peptidase	-1.73894	3.2521	4.22832e-06	0.000221371
519		vnz_23625	tRNA-Ala	1.88587	6.12761	0.000746407	0.0118503
520		vnz_23680	DNA-3-methyladenine glycosylase I	-1.03176	5.00753	0.00150013	0.0196267
521		vnz_23830	ABC transporter substrate-binding protein	2.40261	2.35651	1.67397e-05	0.000725557
522		vnz_23835	ABC transporter permease	1.70499	0.475046	0.00104656	0.0149675
523		vnz_23840	ABC transporter permease	1.87688	0.266309	0.000541414	0.00937523
524		vnz_23845	ABC transporter ATP-binding protein	2.4897	1.48555	1.82296e-05	0.00075317
525		vnz_23865	spherulation-specific family 4 protein	1.99819	4.84302	5.78789e-05	0.00179348
526		vnz_23910	dipeptidase	1.06398	5.55746	0.000933474	0.0137971
527		vnz_23920	mycoredoxin	2.29761	7.82903	7.61472e-06	0.000351621
528		vnz_23930	hypothetical protein	2.30606	9.82739	0.00188858	0.0232049
529		vnz_23940	hypothetical protein	3.26487	7.42519	0.00186347	0.0230164
530		vnz_24050	TetR/AcrR family transcriptional regulator	1.15022	4.77734	0.000446879	0.00807467
531		vnz_24135	helix-turn-helix transcriptional regulator	1.27513	1.59149	0.00270085	0.0299083
532		vnz_24155	endonuclease/exonuclease/phosphatase family protein	2.02204	0.854568	5.21214e-06	0.000259322
533		vnz_24170	aspartate aminotransferase family protein	1.42695	0.79726	0.00238714	0.0272018
534		vnz_24225	carbohydrate ABC transporter permease	1.491	1.76434	0.000104906	0.00275525
535		vnz_24420	AlpA family transcriptional regulator	1.6826	-0.0934114	0.00167514	0.0213241
536	wblE	vnz_24425	helix-turn-helix transcriptional regulator	1.11596	4.19775	0.00536791	0.0475935
537		vnz_24430	site-specific integrase	2.18312	5.86187	6.0907e-06	0.000296764
538	sodN	vnz_24435	superoxide dismutase, Ni	3.24328	11.1351	1.02714e-08	1.61261e-06
539		vnz_24470	NADP-dependent malic enzyme	1.69222	7.54396	0.00317758	0.0333413
540		vnz_24590	GNAT family N-acetyltransferase	-1.59207	5.01554	3.57131e-05	0.00124908
541		vnz_24720	Ku protein	1.63578	3.05593	0.00101806	0.0145894
542		vnz_24730	response regulator	-1.26349	7.15878	0.00451631	0.0420812
543		vnz_24890	TetR/AcrR family transcriptional regulator	1.18361	4.80641	0.0013018	0.0177211
544		vnz_25005	hypothetical protein	2.08519	3.0276	4.24351e-05	0.00142764
545		vnz_25045	MarR family winged helix-turn-helix transcriptional regulator	1.35929	4.43153	0.00178246	0.0223678
546		vnz_25120	tyrosine-protein phosphatase	-1.15273	4.90513	0.00355824	0.0362233
547		vnz_25145	aldo/keto reductase	-1.71626	2.99613	0.000286749	0.00572308
548	glgP	vnz_25230	alpha-glucan family phosphorylase	-1.42458	4.31317	0.00378287	0.037197
549		vnz_25285	enoyl-CoA hydratase/isomerase family protein	-1.03717	5.2335	0.0048503	0.0443998
550		vnz_25290	ATP-binding protein	-1.24265	3.77593	0.00170082	0.0215733
551		vnz_25355	SagB family peptide dehydrogenase	-1.90679	0.746688	7.36273e-05	0.00217647
552		vnz_25360	hypothetical protein	-3.43216	4.7621	2.74506e-09	5.24158e-07
553	glyA	vnz_25420	serine hydroxymethyltransferase	-1.84758	8.29402	0.00223271	0.0258589
554	gcvT	vnz_25430	glycine cleavage system aminomethyltransferase GcvT	-1.58949	6.38095	0.00301314	0.0321918
555		vnz_25435	AAA family ATPase	1.24438	3.93315	0.00533671	0.0474263
556		vnz_25515	methionine synthase	-1.13389	5.62955	0.00333861	0.0345348
557	rmdB	vnz_25525	bifunctional diguanylate cyclase/phosphodiesterase	-1.98003	5.75107	7.54038e-05	0.00221102
558		vnz_25580	DUF6232 family protein	1.76313	2.59389	0.00444391	0.0416948
559		vnz_25620	sorbosone dehydrogenase family protein	-0.994703	3.07219	0.00552098	0.0484543
560	cdcG	vnz_25635	bifunctional diguanylate cyclase/phosphodiesterase	-1.41245	6.8353	0.00288361	0.0312869
561		vnz_25680	proline dehydrogenase family protein	-2.54632	7.22108	0.000594188	0.0100229
562	pruA	vnz_25685	L-glutamate gamma-semialdehyde dehydrogenase	-3.25475	8.3095	3.51857e-05	0.00124908
563		vnz_25710	NADP-dependent oxidoreductase	2.12081	-0.58928	0.000281205	0.00567632
564		vnz_25800	polysaccharide lyase 8 family protein	1.53562	1.17158	0.000418157	0.00771352
565		vnz_25810	acyl-CoA carboxylase subunit epsilon	2.42075	5.39174	0.000208437	0.00444897
566		vnz_25820	PP2C family serine/threonine-protein phosphatase	-2.0911	2.76932	1.8461e-06	0.000112437
567		vnz_25825	hypothetical protein	-2.2135	2.18076	0.000255586	0.00524917
568		vnz_25830	hypothetical protein	-1.62319	2.5801	3.36651e-05	0.00120733
569		vnz_25835	hypothetical protein	-1.25843	3.16896	0.000795653	0.0123817
570		vnz_25905	tRNA-Gln	1.61719	8.97032	0.00390118	0.0380163
571		vnz_25910	tRNA-Glu	1.65848	8.91693	0.00193367	0.0235948
572		vnz_25915	tRNA-Glu	1.74415	7.68525	0.000216264	0.00457457
573		vnz_26030	DUF177 domain-containing protein	1.46872	10.0078	0.000148475	0.00352004
574	rpmF	vnz_26035	50S ribosomal protein L32	1.56611	9.80949	0.000129604	0.00319901
575		vnz_26065	acylphosphatase	1.67207	2.52844	0.000802697	0.0124586
576		vnz_26070	hypothetical protein	1.23712	7.9399	0.00138305	0.0185208
577		vnz_26100	bifunctional DNA primase/polymerase	-1.52359	5.68443	0.00028428	0.0057058
578		vnz_26195	DUF2469 domain-containing protein	0.997112	5.83449	0.00415646	0.0398445
579		vnz_26200	YraN family protein	1.25394	3.41282	0.00399909	0.0388099
580		vnz_26300	Lrp/AsnC family transcriptional regulator	-1.40217	7.73508	3.28404e-05	0.00118983
581		vnz_26350	adenosine deaminase	-1.44467	5.97844	0.000738689	0.0117753
582		vnz_26405	phosphatase PAP2 family protein	2.16033	2.40813	5.92071e-05	0.00182663
583	gabT	vnz_26410	4-aminobutyrate--2-oxoglutarate transaminase	4.03356	7.1229	1.21862e-07	1.24776e-05
584		vnz_26435	aldehyde dehydrogenase family protein	3.61016	6.55982	9.74615e-07	6.88566e-05
585	rpsO	vnz_26635	30S ribosomal protein S15	1.89402	10.8077	0.000390986	0.00734658
586		vnz_26870	amino acid ABC transporter permease	-1.59686	6.11972	0.0037414	0.0370712
587	nrdR	vnz_27120	transcriptional regulator NrdR	1.46965	8.19676	0.00531695	0.0473698
588		vnz_27200	ABC transporter ATP-binding protein	1.28869	4.00526	0.000113101	0.00291628
589		vnz_27220	hypothetical protein	1.82227	9.27474	0.000109678	0.00284882
590		vnz_27275	pitrilysin family protein	-1.56716	7.35335	0.00129127	0.0176116
591		vnz_27280	pitrilysin family protein	-1.6217	7.78054	6.02548e-05	0.00185087
592		vnz_27340	glycosyltransferase family 2 protein	2.58296	3.87698	0.000361409	0.00693846
593		vnz_27355	sulfurtransferase	-1.55903	5.04695	6.54229e-06	0.00031021
594		vnz_27385	inositol monophosphatase family protein	-1.76875	5.17143	0.000805882	0.0124586
595		vnz_27455	TrkA family potassium uptake protein	-1.21087	6.49156	0.000154923	0.00355934
596		vnz_27480	hypothetical protein	1.38938	7.20898	0.00300031	0.032117
597		vnz_27485	prenyltransferase/squalene oxidase repeat-containing protein	1.30243	6.25765	0.0007897	0.0123708
598		vnz_27595	hypothetical protein	1.62076	0.248755	0.00147618	0.0194213
599	metE	vnz_27600	5-methyltetrahydropteroyltriglutamate--homocysteine S-methyltransferase	1.32753	4.1654	0.000825118	0.0125841
600		vnz_27645	hypothetical protein	-1.55519	4.13532	0.000154111	0.00355815
601		vnz_27720	DUF317 domain-containing protein	1.63809	0.63804	0.000333885	0.00651629
602		vnz_27750	hypothetical protein	2.59646	1.60581	2.25451e-07	2.06858e-05
603		vnz_27755	hypothetical protein	1.67079	0.337453	0.00363365	0.0365404
604		vnz_27780	hypothetical protein	1.4231	-0.775263	0.00362729	0.0365404
605		vnz_27840	hypothetical protein	1.459	1.1929	0.00145417	0.0191674
606		vnz_27885	hypothetical protein	2.14405	-1.49916	0.00216999	0.0254668
607		vnz_27940	UvrD-helicase domain-containing protein	1.58274	5.39013	3.55011e-05	0.00124908
608		vnz_28030	SLC13 family permease	1.35068	2.06936	0.00522055	0.046806
609		vnz_28050	cation:proton antiporter	1.3573	0.6907	0.00121275	0.0167346
610		vnz_28055	cation:proton antiporter regulatory subunit	1.96536	0.499766	7.05765e-05	0.0021218
611		vnz_28060	HAMP domain-containing sensor histidine kinase	2.29788	2.63678	1.65479e-06	0.000105325
612		vnz_28090	DUF4259 domain-containing protein	1.65475	2.21941	6.25733e-05	0.00190552
613		vnz_28095	ISL3 family transposase	1.43629	1.94898	0.00175659	0.0221801
614		vnz_28155	aminotransferase class I/II-fold pyridoxal phosphate-dependent enzyme	1.65049	0.384061	0.000102847	0.00274194
615		vnz_28165	5'-3' exonuclease H3TH domain-containing protein	0.991364	2.76091	0.00378551	0.037197
616		vnz_28270	hypothetical protein	2.35411	1.78744	2.11698e-05	0.000854655
617		vnz_28285	DUF397 domain-containing protein	1.60272	5.31345	4.75271e-05	0.00153713
618		vnz_28345	DUF4365 domain-containing protein	-1.49786	4.2937	0.000105657	0.0027647
619		vnz_28350	hypothetical protein	-1.40003	5.03681	0.000276609	0.00561563
620		vnz_28430	transposase	2.20776	-0.139478	3.277e-05	0.00118983
621		vnz_28450	hypothetical protein	2.47694	1.9341	5.07806e-07	4.03107e-05
622		vnz_28535	hypothetical protein	1.43309	2.77838	0.00483707	0.0443998
623		vnz_28595	LLM class F420-dependent oxidoreductase	-1.22416	6.0499	3.62538e-05	0.00126174
624	mmuM	vnz_28600	homocysteine S-methyltransferase	-1.54498	3.8836	9.17741e-05	0.00254268
625		vnz_28855	TIGR04222 domain-containing membrane protein	-1.62827	4.70106	3.07793e-06	0.000173965
626		vnz_28860	DUF692 domain-containing protein	-1.84445	5.09581	6.60534e-06	0.000311111
627		vnz_28865	zinc ribbon domain-containing protein	-5.56753	4.19673	1.47114e-12	7.40869e-10
628		vnz_28870	phage tail protein	-6.14152	4.22773	6.79892e-13	4.00286e-10
629		vnz_28875	putative baseplate assembly protein	-6.2092	6.34709	1.57661e-16	2.78468e-13
630		vnz_28880	GPW/gp25 family protein	-5.2877	4.03254	3.49798e-12	1.45372e-09
631		vnz_28885	PAAR domain-containing protein	-6.81921	4.12819	3.10989e-11	9.98697e-09
632		vnz_28890	VgrG-related protein	-7.24181	6.13473	8.25577e-13	4.48669e-10
633		vnz_28895	LysM peptidoglycan-binding domain-containing protein	-6.69375	4.9662	6.5852e-17	1.55081e-13
634		vnz_28900	phage tail protein	-6.24442	4.31916	9.46517e-14	6.68714e-11
635		vnz_28905	hypothetical protein	-7.19061	5.52592	1.33914e-11	4.50526e-09
636		vnz_28910	zinc-ribbon domain-containing protein	-7.83869	6.43379	7.39053e-16	8.70235e-13
637		vnz_28915	phage tail protein	-7.48261	7.35847	1.96501e-15	1.98326e-12
638		vnz_28920	phage tail sheath family protein	-7.66447	7.91441	2.18299e-17	7.71143e-14
639		vnz_28925	ATP-binding protein	-6.44828	6.1886	2.61565e-16	3.69591e-13
640		vnz_28930	DUF4255 domain-containing protein	-7.51241	5.88648	6.08802e-14	4.77909e-11
641		vnz_28935	DUF11 domain-containing protein	-8.23297	8.00014	4.75771e-18	3.36132e-14
642		vnz_28940	response regulator transcription factor	-5.58844	3.37102	6.87177e-11	2.11083e-08
643		vnz_28945	hypothetical protein	-6.56634	8.22063	1.03992e-14	9.18381e-12
644		vnz_28950	hypothetical protein	-2.1571	5.10076	4.55638e-08	5.64751e-06
645		vnz_28955	tetratricopeptide repeat protein	-2.30137	4.86716	1.62979e-09	3.28985e-07
646		vnz_28975	ATP-binding cassette domain-containing protein	-1.27481	4.63235	0.00203636	0.0245092
647		vnz_29015	OsmC family protein	1.45677	8.73636	0.00110993	0.0156834
648		vnz_29165	MFS transporter	-2.274	1.40134	1.51018e-05	0.000666837
649	glgX	vnz_29170	glycogen debranching protein GlgX	-1.84362	4.45551	2.71595e-06	0.000159902
650		vnz_29175	hypothetical protein	-4.32209	3.77205	9.45604e-10	2.15506e-07
651		vnz_29180	copper amine oxidase	-4.58245	4.97276	5.3321e-10	1.25571e-07
652		vnz_29200	phosphotransferase enzyme family protein	-1.27493	2.29429	0.00532714	0.0474008
653	rsgA	vnz_29345	ribosome small subunit-dependent GTPase A	3.31617	6.98505	0.000756449	0.011956
654		vnz_29370	S8 family serine peptidase	2.05749	5.27774	0.000478133	0.00852647
655		vnz_29390	DUF2637 domain-containing protein	-1.29666	6.09489	0.000718777	0.0114891
656		vnz_29680	vanadium-dependent haloperoxidase	-3.47585	1.91469	0.000863903	0.0130674
657		vnz_29685	HPP family protein	-4.47649	-0.125937	0.00142659	0.0189097
658		vnz_29690	sulfurtransferase	-3.64052	1.36446	0.00306011	0.0326088
659		vnz_29725	LysR family transcriptional regulator	-1.52961	2.01006	0.0033523	0.0345512
660		vnz_29795	serine hydrolase	1.91256	2.60665	0.00361482	0.036536
661		vnz_29820	LacI family DNA-binding transcriptional regulator	1.21231	2.99307	0.000419425	0.00771677
662		vnz_29835	MarR family winged helix-turn-helix transcriptional regulator	1.46374	3.66239	7.30763e-05	0.00216955
663		vnz_29915	transposase family protein	1.3269	1.76588	0.0005829	0.00989948
664		vnz_30030	hypothetical protein	-2.34335	4.16176	7.29125e-06	0.000338899
665		vnz_30265	alpha-glucosidase C-terminal domain-containing protein	-1.39954	3.95596	0.000658845	0.010901
666		vnz_30320	hypothetical protein	1.27122	1.09291	0.00188752	0.0232049
667		vnz_30335	BTAD domain-containing putative transcriptional regulator	-1.21405	3.33666	0.000462003	0.00828439
668		vnz_30990	biotin/lipoate A/B protein ligase family protein	-1.34158	6.07083	0.000845572	0.0128472
669		vnz_31075	NAD(P)-dependent oxidoreductase	-1.42095	3.75272	9.56856e-05	0.00262023
670		vnz_31125	3-hydroxyacyl-CoA dehydrogenase family protein	1.19963	1.38894	0.00505818	0.0456399
671		vnz_31145	Rv2578c family radical SAM protein	1.36122	3.28574	0.00299988	0.032117
672		vnz_31165	FAD-dependent monooxygenase	-1.40934	4.16598	3.97046e-05	0.00136171
673		vnz_31170	hypothetical protein	-1.72146	5.40831	1.07282e-06	7.35869e-05
674		vnz_31205	adenosine deaminase	2.33584	4.70269	0.000190357	0.00412536
675		vnz_31275	VTT domain-containing protein	-1.75364	3.11903	4.92474e-06	0.000251052
676		vnz_31290	phage holin family protein	-1.00737	4.79121	0.00297241	0.0320005
677		vnz_31295	amino acid permease	-2.16502	2.37305	0.00177992	0.0223678
678		vnz_31310	low temperature requirement protein A	-1.15963	3.23379	0.0016838	0.0213958
679		vnz_31435	inositol-3-phosphate synthase	2.56424	-0.0694277	3.0006e-05	0.00110413
680	eboE	vnz_31460	metabolite traffic protein EboE	2.13443	1.79486	4.20379e-06	0.000221371
681		vnz_31520	6-phospho-beta-glucosidase	-1.58875	5.31595	0.000156178	0.00355934
682		vnz_31575	ATP-binding protein	-2.48339	5.62369	4.21486e-05	0.00142478
683		vnz_31615	trans-acting enoyl reductase family protein	-1.15586	2.58358	0.0042343	0.0403715
684		vnz_31630	acetyl-CoA C-acetyltransferase	-2.19275	3.51902	0.000924663	0.0137371
685		vnz_31635	3-hydroxyacyl-CoA dehydrogenase NAD-binding domain-containing protein	-1.40233	4.59743	0.00212087	0.0251462
686		vnz_31665	M1 family metallopeptidase	-2.08593	4.62668	4.75801e-05	0.00153713
687		vnz_31680	hypothetical protein	2.26712	8.27624	1.42295e-06	9.22304e-05
688		vnz_31710	Tex family protein	-1.41013	6.74228	5.47555e-05	0.00171899
689	idi	vnz_31745	isopentenyl-diphosphate Delta-isomerase	-1.37685	6.34398	0.000291467	0.0058006
690		vnz_31875	MBL fold metallo-hydrolase	-1.36046	6.45889	0.00192502	0.0235299
691		vnz_31910	ATP-binding protein	-3.72569	5.74651	6.9127e-06	0.000323432
692		vnz_31915	roadblock/LC7 domain-containing protein	-3.40367	4.39499	2.03703e-07	1.91483e-05
693		vnz_31920	DUF742 domain-containing protein	-3.15055	4.11259	7.55624e-08	8.47379e-06
694		vnz_31925	ATP/GTP-binding protein	-3.04773	4.2787	4.50737e-07	3.72356e-05
695		vnz_31930	GAF domain-containing protein	-2.37983	3.85736	2.63125e-06	0.000156217
696		vnz_31935	acyl-CoA dehydrogenase family protein	-4.1928	6.4044	1.35839e-13	8.7246e-11
697	ramB	vnz_31960	ABC transporter ATP-binding protein	-1.31132	0.51899	0.00389932	0.0380163
698		vnz_32040	LysR family transcriptional regulator	1.13671	3.44191	0.000549576	0.00949329
699		vnz_32050	class I SAM-dependent methyltransferase	-1.28001	3.1611	0.00444312	0.0416948
700		vnz_32125	response regulator transcription factor	-1.02357	2.48725	0.00344398	0.0354173
701		vnz_32130	sensor histidine kinase KdpD	-1.20616	2.10524	0.00248671	0.0281098
702		vnz_32170	YoaK family protein	-1.45893	0.546059	0.00225082	0.0259414
703		vnz_32175	hypothetical protein	-1.96476	2.33485	3.32286e-05	0.00119775
704		vnz_32180	EF-hand domain-containing protein	-1.33421	3.76214	0.000483691	0.00854319
705		vnz_32255	GNAT family N-acetyltransferase	-3.14332	2.59722	1.55453e-10	4.3931e-08
706		vnz_32470	DUF2470 domain-containing protein	-3.24254	8.02366	2.73955e-05	0.00103502
707		vnz_32540	cellulase family glycosylhydrolase	3.23713	-1.15725	8.24078e-05	0.00238611
708		vnz_32595	LacI family DNA-binding transcriptional regulator	1.02587	3.66106	0.0037982	0.0372699
709		vnz_32660	Gfo/Idh/MocA family protein	-2.07219	-1.23365	0.00363549	0.0365404
710		vnz_32680	dihydrodipicolinate synthase family protein	-1.81116	0.561372	0.00167248	0.0213241
711		vnz_32685	GntR family transcriptional regulator	-1.60916	0.19542	0.00212132	0.0251462
712		vnz_32755	SMP-30/gluconolactonase/LRE family protein	-1.11546	3.25087	0.00529175	0.0472645
713		vnz_32790	LUD domain-containing protein	-1.08504	2.10777	0.00357109	0.0363018
714		vnz_32880	ABC transporter ATP-binding protein	-2.30518	3.83623	1.65173e-07	1.62076e-05
715		vnz_32885	M23 family metallopeptidase	-2.72111	5.39973	7.78019e-09	1.24925e-06
716		vnz_32890	SPFH domain-containing protein	-3.43054	5.37057	1.09558e-06	7.44258e-05
717	opcA	vnz_32925	glucose-6-phosphate dehydrogenase assembly protein OpcA	-1.31569	5.39596	0.00289015	0.0312869
718		vnz_32935	cytochrome P450	-1.32151	2.35642	0.00515669	0.0463512
719		vnz_32965	hypothetical protein	-1.41929	4.21255	0.000101281	0.00272845
720		vnz_32975	CHAT domain-containing protein	-1.23425	3.30177	0.000869307	0.0130674
721		vnz_33045	SRPBCC family protein	-2.27938	2.36252	0.000670489	0.0109907
722		vnz_33050	hypothetical protein	-1.972	2.94029	0.00309733	0.0328568
723		vnz_33090	GTP-binding protein	-1.95528	-0.349572	0.00101482	0.0145725
724	tsaD	vnz_33100	tRNA (adenosine(37)-N6)-threonylcarbamoyltransferase complex transferase subunit TsaD	-2.33906	5.87335	7.42528e-09	1.21999e-06
725		vnz_33105	sulfite exporter TauE/SafE family protein	-1.29313	3.01566	0.00222594	0.0258231
726		vnz_33190	endo-1,4-beta-xylanase	1.49466	-0.0218164	0.00284166	0.030982
727		vnz_33460	DUF2083 domain-containing protein	1.71614	1.32809	0.000293766	0.00582994
728		vnz_33550	(2Fe-2S)-binding protein	1.16467	2.31958	0.00559599	0.0489303
729	rmdA	vnz_33675	bifunctional diguanylate cyclase/phosphodiesterase	-1.54404	6.36884	0.000820725	0.0125683
730		vnz_33700	succinate dehydrogenase	-2.27877	5.20368	0.00481346	0.0442801
731		vnz_33705	fumarate reductase/succinate dehydrogenase flavoprotein subunit	-2.29798	6.15265	0.00445714	0.0416957
732		vnz_33715	tyrosinase cofactor	-7.04007	5.57511	1.62932e-09	3.28985e-07
733		vnz_33720	tyrosinase family protein	-8.56387	7.35125	1.95555e-10	4.94687e-08
734		vnz_33725	excinuclease ABC subunit UvrA	-3.87055	6.00787	9.67486e-11	2.84804e-08
735		vnz_33815	glycosyltransferase	-1.27052	4.79957	0.00140881	0.0187797
736		vnz_33900	alpha/beta fold hydrolase	-1.05258	2.79757	0.00470087	0.0434139
737		vnz_33910	LacI family DNA-binding transcriptional regulator	-1.08321	4.2677	0.00143553	0.0189925
738		vnz_33930	NAD(P)/FAD-dependent oxidoreductase	-1.30165	2.84963	8.85547e-05	0.0025126
739		vnz_33935	TetR/AcrR family transcriptional regulator	-1.2423	1.77351	0.000511574	0.0089328
740		vnz_33955	DUF6153 family protein	-1.2651	1.96298	0.00548936	0.0482367
741		vnz_33960	tetratricopeptide repeat protein	-1.74049	1.65234	0.00370749	0.0369442
742		vnz_34025	ABC transporter ATP-binding protein	-2.16729	2.19942	0.000144793	0.00346829
743		vnz_34155	CsbD family protein	3.49296	4.23052	0.00276789	0.0303181
744		vnz_34300	sigma-70 family RNA polymerase sigma factor	2.49309	2.62362	2.86382e-07	2.52911e-05
745		vnz_34400	ABC transporter substrate-binding protein	-1.72943	6.12139	0.0014866	0.0194857
746		vnz_34405	ABC transporter permease	-1.96385	4.31945	0.000406704	0.00756149
747		vnz_34410	ABC transporter permease	-1.81404	3.66687	0.00139261	0.0185989
748		vnz_34415	ABC transporter ATP-binding protein	-1.44325	3.44698	0.00441763	0.041614
749		vnz_34470	diiron oxygenase	1.68916	-0.737306	0.00325996	0.0340705
750		vnz_34580	GntR family transcriptional regulator	2.27261	1.46461	0.000379914	0.00717671
751		vnz_34660	S8 family serine peptidase	-1.96359	3.35582	0.000302631	0.00595568
752		vnz_34665	amino acid adenylation domain-containing protein	-2.87452	3.96431	3.41548e-06	0.000187057
753		vnz_34670	alpha/beta hydrolase	-2.51344	3.71209	0.000162162	0.0036603
754		vnz_34675	acyl carrier protein	-2.35279	3.24341	5.49883e-05	0.00171899
755		vnz_34680	coproporphyrinogen-III oxidase family protein	-2.74936	5.27328	0.000156855	0.00356327
756		vnz_34685	ferredoxin family protein	-2.18873	3.14824	0.0019593	0.0237843
757		vnz_34690	aminotransferase class IV	-2.75188	5.18901	3.56878e-05	0.00124908
758		vnz_34695	acetyl-CoA carboxylase biotin carboxylase subunit family protein	-2.39912	4.48804	0.000214765	0.00455649
759		vnz_34700	GNAT family N-acetyltransferase	-2.19576	3.83888	9.10048e-05	0.00254268
760		vnz_34705	MFS transporter	-1.98531	4.84345	0.00115128	0.016043
761		vnz_34710	hypothetical protein	-1.69159	4.41543	0.00441126	0.0416096
762		vnz_34715	branched-chain amino acid aminotransferase	-1.61293	5.03466	0.000684324	0.0111042
763		vnz_34720	DUF6421 family protein	-1.76198	5.24789	4.0561e-05	0.00138437
764		vnz_34735	histidine phosphatase family protein	-1.69145	3.39617	8.58834e-05	0.00245979
765		vnz_34740	iron chelate uptake ABC transporter family permease subunit	-2.05879	5.99789	2.26158e-06	0.000135407
766		vnz_34745	iron ABC transporter permease	-2.59572	5.36068	4.98051e-06	0.000251338
767		vnz_34750	iron-siderophore ABC transporter substrate-binding protein	-2.44215	8.23916	0.000155672	0.00355934
768		vnz_34760	ABC transporter ATP-binding protein	-1.58075	4.23192	0.00213484	0.0252218
769		vnz_34765	MarR family winged helix-turn-helix transcriptional regulator	-3.33969	7.60743	1.7195e-10	4.6724e-08
770		vnz_34770	methionyl-tRNA formyltransferase	-2.9835	8.56624	1.6875e-06	0.000106045
771		vnz_34775	lysine N(6)-hydroxylase/L-ornithine N(5)-oxygenase family protein	-3.90822	7.92038	1.20247e-06	8.01458e-05
772		vnz_34780	iron-siderophore ABC transporter substrate-binding protein	-3.91555	8.93641	1.85809e-07	1.79827e-05
773		vnz_34785	non-ribosomal peptide synthetase	-3.69038	9.42968	5.65672e-08	6.76173e-06
774		vnz_34790	MbtH family protein	-2.09619	8.66531	4.48201e-05	0.00148664
775		vnz_34795	ABC transporter ATP-binding protein	-3.55684	6.21676	9.76483e-12	3.44943e-09
776		vnz_34800	ABC transporter ATP-binding protein	-3.09851	5.93398	9.59965e-07	6.85066e-05
777		vnz_34805	iron ABC transporter permease	-1.96161	5.52877	0.00182702	0.0227343
778		vnz_34810	iron chelate uptake ABC transporter family permease subunit	-3.71228	4.60839	1.00832e-06	7.05322e-05
779		vnz_34815	ABC transporter ATP-binding protein	-3.20744	4.99416	7.46061e-07	5.54834e-05
780		vnz_34820	amidohydrolase	-3.30904	5.83338	4.06203e-09	7.17456e-07
781		vnz_34825	hypothetical protein	-2.62477	3.978	5.24911e-07	4.04832e-05
782		vnz_34830	acetylornithine transaminase	-2.7165	5.61152	5.14089e-09	8.85863e-07
783	argB	vnz_34835	acetylglutamate kinase	-3.53703	4.74124	1.96054e-10	4.94687e-08
784	argJ	vnz_34840	bifunctional glutamate N-acetyltransferase/amino-acid acetyltransferase ArgJ	-3.34011	6.07716	3.65225e-09	6.74644e-07
785	argC	vnz_34845	N-acetyl-gamma-glutamyl-phosphate reductase	-2.62387	6.8529	1.08915e-07	1.16589e-05
786		vnz_34890	VOC family protein	1.84776	6.36719	0.000669732	0.0109907
787		vnz_35030	basic amino acid/polyamine antiporter	1.13665	3.5064	0.000949132	0.01396
788		vnz_35100	MoxR family ATPase	-1.82217	2.66065	0.000279563	0.00565934
789		vnz_35125	lysyl oxidase family protein	-4.94239	6.97953	6.52086e-12	2.55944e-09
790		vnz_35130	DUF998 domain-containing protein	-1.97382	-0.678667	0.000374419	0.00713012
791		vnz_35240	TetR/AcrR family transcriptional regulator	1.50687	1.83493	0.0018788	0.0231653
792		vnz_35355	D-alanyl-D-alanine carboxypeptidase family protein	1.46373	-0.922061	0.00186303	0.0230164
793		vnz_35375	alpha/beta hydrolase	-2.64713	0.647663	0.000448732	0.00808748
794		vnz_35395	polysaccharide pyruvyl transferase family protein	-1.77685	0.337135	0.00227287	0.0261193
795		vnz_35450	alginate lyase family protein	-2.20893	1.08862	6.26158e-06	0.000300939
796		vnz_35485	sugar transferase	-1.83785	2.37816	0.000297663	0.00589072
797		vnz_35495	antibiotic biosynthesis monooxygenase	1.5431	2.33801	0.00202491	0.0244547
798		vnz_35570	hypothetical protein	1.83425	0.703555	0.000197903	0.00423692
799		vnz_35755	bifunctional 5,10-methylenetetrahydrofolate dehydrogenase/5,10-methenyltetrahydrofolate cyclohydrolase	-1.63407	5.91293	0.00157189	0.0203396
800		vnz_35765	SWF or SNF family helicase	-1.28762	2.47653	0.00542974	0.0479185
801		vnz_35920	tetratricopeptide repeat protein	-1.12036	4.64935	0.000682715	0.0111042
802		vnz_35985	lipase	-1.73025	4.0252	9.09569e-05	0.00254268
803		vnz_35990	nucleosidase	-1.37696	4.67571	2.34807e-05	0.000931972
804		vnz_36015	PaaI family thioesterase	-1.35372	4.11191	0.000102517	0.00274194
805		vnz_36060	peptidylprolyl isomerase	2.21968	10.5271	0.000189592	0.00412536
806		vnz_36150	serine/threonine dehydratase	-1.5378	3.03212	0.00172349	0.0218216
807		vnz_36365	SMI1/KNR4 family protein	1.56617	2.14684	0.000132933	0.00324972
808		vnz_36370	LamG-like jellyroll fold domain-containing protein	1.71658	4.08579	8.71733e-06	0.000399922
809		vnz_36430	hypothetical protein	-1.06402	4.19618	0.0054328	0.0479185
810		vnz_36435	DUF4132 domain-containing protein	-1.09226	1.51187	0.00489527	0.0446259
811		vnz_36485	hypothetical protein	1.46708	1.70209	0.000598467	0.0100671
812	sti1	vnz_36560	subtilase-type protease inhibitor	-2.73867	4.84559	0.00383447	0.0374696
813		vnz_36645	HD domain-containing protein	1.39411	2.30507	0.000679035	0.0111042

## Sheet: Table S2B
Ordinal no.	Gene name	vnz_ locus tag	Product	log2FC (Sven_ΔadpA / Sven_ΔadpA/adpA-FLAG)	logCPM	PValue	FDR
1		vnz_00005	transcriptional regulator	1.02103	5.6164	0.0115771	0.0320252
2		vnz_00030	Imm1 family immunity protein	0.988218	2.47863	0.0142516	0.0379954
3		vnz_00035	SDR family oxidoreductase	1.64251	-0.0839441	0.00563472	0.0173764
4		vnz_00045	NAD(P)/FAD-dependent oxidoreductase	0.977796	2.07053	0.0197698	0.0498656
5		vnz_00070	GNAT family N-acetyltransferase	-3.64074	3.2375	0.000779717	0.00322335
6		vnz_00080	EF-hand domain-containing protein	-2.13145	4.49025	6.43051e-07	9.05011e-06
7		vnz_00100	hypothetical protein	1.32131	1.7436	0.000931311	0.00374912
8		vnz_00135	SGNH/GDSL hydrolase family protein	-4.56198	4.29898	3.60891e-11	5.49401e-09
9		vnz_00140	RICIN domain-containing protein	-4.78642	4.36524	2.0242e-10	1.64379e-08
10		vnz_00145	hypothetical protein	-1.25442	0.752431	0.00682399	0.0204981
11		vnz_00180	carotenoid oxygenase family protein	1.24089	0.631958	0.00527199	0.0164371
12		vnz_00200	ferredoxin	2.44437	2.04091	8.61602e-08	1.87877e-06
13		vnz_00205	phosphotransferase	1.74212	3.14451	6.73484e-05	0.000409833
14		vnz_00235	oxygenase MpaB family protein	-1.63964	2.3036	0.000202497	0.00103745
15		vnz_00275	S8 family peptidase	-3.89624	5.76443	1.00146e-06	1.32497e-05
16		vnz_00280	YqjF family protein	-0.991129	2.98167	0.0117802	0.0324599
17		vnz_00285	SRPBCC family protein	-2.54192	3.65487	7.923e-08	1.773e-06
18		vnz_00300	aldo/keto reductase	-1.45583	-0.00443115	0.0186694	0.0475655
19		vnz_00305	SDR family NAD(P)-dependent oxidoreductase	-3.151	-0.540734	5.30148e-05	0.000336329
20		vnz_00310	enolase C-terminal domain-like protein	-1.77773	1.14884	0.00028841	0.00139372
21		vnz_00315	FadR/GntR family transcriptional regulator	1.66004	5.19823	4.11116e-05	0.000274531
22		vnz_00320	polysaccharide lyase 6 family protein	-1.58582	0.538602	0.000507057	0.00223061
23		vnz_00325	alpha-L-fucosidase	-1.30704	-0.282503	0.0153859	0.0405149
24		vnz_00350	sugar ABC transporter substrate-binding protein	-1.61712	0.677845	0.00221572	0.0079141
25		vnz_00355	hydroxyacid dehydrogenase	-2.57746	0.104057	1.79303e-06	2.14156e-05
26	thpR	vnz_00380	RNA 2',3'-cyclic phosphodiesterase	1.11428	2.96772	0.000564728	0.00244924
27	murF	vnz_00395	UDP-N-acetylmuramoyl-tripeptide--D-alanyl-D-alanine ligase	-1.56103	3.40013	0.000217808	0.00110328
28		vnz_00415	nicotinate phosphoribosyltransferase	-2.84986	1.1154	3.40803e-06	3.58299e-05
29		vnz_00420	potassium channel family protein	-2.60307	-0.0574319	3.18555e-05	0.000221733
30		vnz_00445	hypothetical protein	-1.85818	6.06004	7.82276e-06	7.11297e-05
31		vnz_00455	FAD-dependent monooxygenase	1.31227	3.30332	0.0118125	0.0325235
32		vnz_00460	ATP/GTP-binding protein	1.83643	2.73292	0.000280711	0.00136304
33		vnz_00465	DUF742 domain-containing protein	2.38714	3.40371	5.74078e-07	8.41091e-06
34		vnz_00470	roadblock/LC7 domain-containing protein	2.55193	4.1626	3.00764e-07	5.07147e-06
35		vnz_00475	nitrate- and nitrite sensing domain-containing protein	2.57051	4.98395	2.96079e-08	7.86392e-07
36		vnz_00490	glycoside hydrolase family 26 protein	-1.85379	3.28369	9.71545e-07	1.29509e-05
37		vnz_00495	alpha/beta hydrolase	-1.84366	4.54855	0.000254876	0.00126276
38		vnz_00580	PRC-barrel domain-containing protein	2.7099	7.1419	7.61607e-05	0.000456383
39		vnz_00590	WhiB family transcriptional regulator	1.78138	1.62338	0.000883058	0.00359378
40		vnz_00595	aldo/keto reductase family oxidoreductase	1.51293	4.82277	6.8381e-05	0.000415044
41		vnz_00610	YkvA family protein	1.21875	1.10974	0.00939972	0.0267132
42		vnz_00620	sigma-70 family RNA polymerase sigma factor	1.16315	3.36028	0.00102519	0.00407138
43		vnz_00640	catalase	-4.47848	5.27984	5.88813e-12	1.66399e-09
44		vnz_00650	glutathione S-transferase family protein	1.29922	2.05831	0.000421246	0.00191143
45		vnz_00665	SMI1/KNR4 family protein	1.30037	1.9571	0.000706406	0.00295661
46		vnz_00670	hypothetical protein	1.66732	6.74424	2.72593e-07	4.67444e-06
47		vnz_00675	hypothetical protein	1.91194	3.48568	2.18044e-07	3.94995e-06
48		vnz_00705	DMT family transporter	-2.01118	0.110884	0.00618857	0.0187891
49		vnz_00725	NADH:flavin oxidoreductase	-1.85319	2.91836	2.29416e-05	0.000170793
50		vnz_00760	ABC transporter substrate-binding protein	-1.74398	5.14296	1.40228e-05	0.000113484
51		vnz_00765	iron ABC transporter permease	-1.30376	3.14863	0.00221917	0.00791839
52		vnz_00770	ABC transporter ATP-binding protein	-1.51972	2.99677	0.000745456	0.00310168
53		vnz_00815	hypothetical protein	2.157	5.12131	5.79354e-07	8.43408e-06
54		vnz_00835	aldo/keto reductase	-1.48202	3.24007	0.0102707	0.0289095
55		vnz_00840	NAD(P)-dependent oxidoreductase	1.49277	3.96294	0.00112384	0.00440373
56		vnz_00850	winged helix DNA-binding protein	-1.35525	0.737686	0.00740937	0.0219026
57		vnz_00855	alpha-hydroxy-acid oxidizing protein	-1.45782	2.77679	1.07014e-05	9.15321e-05
58	mgt	vnz_00885	macrolide-inactivating glycosyltransferase	-2.10805	0.862818	0.000472546	0.00209575
59		vnz_00895	hypothetical protein	1.03731	2.76594	0.0126499	0.0344133
60		vnz_00940	dienelactone hydrolase family protein	-2.09916	-0.909015	0.000829798	0.00339857
61		vnz_00945	LuxR family transcriptional regulator	1.57599	1.47921	0.000317075	0.00151022
62		vnz_00970	GNAT family N-acetyltransferase	-2.27926	3.44685	5.36863e-05	0.000339869
63		vnz_00980	AAA family ATPase	-3.85134	4.00771	0.000109207	0.000619219
64		vnz_00985	RNA ligase	-3.49429	3.93379	0.000177031	0.000925777
65		vnz_01000	hypothetical protein	-2.2958	2.31869	6.10229e-07	8.76274e-06
66		vnz_01005	NADPH-dependent FMN reductase	-3.58892	2.87858	2.19543e-08	6.25432e-07
67		vnz_01010	pentapeptide repeat-containing protein	-1.52948	0.902217	0.000407831	0.00186127
68		vnz_01015	NAD(P)/FAD-dependent oxidoreductase	-2.62888	3.50849	2.01157e-08	5.99652e-07
69		vnz_01020	hypothetical protein	-2.49427	0.144655	3.25742e-06	3.45808e-05
70		vnz_01025	GNAT family N-acetyltransferase	-2.18393	1.54835	0.00330237	0.011047
71		vnz_01030	dihydrodipicolinate reductase	-2.04693	1.3591	0.00587987	0.0180273
72		vnz_01050	aspartate ammonia-lyase	-3.58591	4.65239	0.000230006	0.0011574
73		vnz_01055	asparaginase	-2.96682	5.99501	0.000152273	0.000816861
74		vnz_01080	ectoine synthase	-1.91561	-0.556055	0.0153075	0.0403236
75		vnz_01090	RNA polymerase sigma factor SigF	2.52191	1.9674	3.32517e-07	5.43805e-06
76		vnz_01100	class I SAM-dependent methyltransferase	-4.21067	4.29838	0.000220114	0.00111238
77		vnz_01105	N-formylglutamate amidohydrolase	-1.4233	3.66833	0.0109079	0.030396
78		vnz_01110	flavodoxin family protein	-2.12618	2.00468	4.73081e-06	4.69925e-05
79		vnz_01130	MerR family transcriptional regulator	1.65742	2.25641	3.81964e-05	0.000258732
80		vnz_01170	APC family permease	-1.55528	4.58349	0.000455262	0.0020348
81		vnz_01210	cupin domain-containing protein	-1.71903	1.59693	2.10144e-05	0.000159299
82		vnz_01220	DUF805 domain-containing protein	-1.34283	5.54665	0.00575797	0.0177024
83		vnz_01225	ATP-binding protein	1.27209	1.6504	0.00167154	0.00620569
84		vnz_01240	GNAT family N-acetyltransferase	1.32653	4.26919	0.000649432	0.00276067
85		vnz_01250	pyridoxal-phosphate dependent enzyme	1.41308	4.23407	0.00392761	0.0128051
86		vnz_01255	hypothetical protein	1.54088	2.55468	0.01484	0.0393117
87		vnz_01280	hypothetical protein	-2.09136	4.61602	1.85753e-06	2.1909e-05
88		vnz_01285	RNA-binding S4 domain-containing protein	2.26254	6.0944	6.12066e-10	4.07948e-08
89		vnz_01290	hypothetical protein	1.88027	6.16185	3.47978e-06	3.64757e-05
90		vnz_01300	ACT domain-containing protein	1.11482	4.91392	0.0134262	0.0361218
91		vnz_01305	thiolase domain-containing protein	-1.6304	-0.703452	0.00433185	0.0138922
92		vnz_01345	alpha/beta fold hydrolase	-2.6053	4.90598	0.000602323	0.00258688
93		vnz_01360	GNAT family N-acetyltransferase	-3.8931	4.40812	0.000353432	0.00165803
94		vnz_01370	cytochrome P450	-1.77191	1.03002	0.0075548	0.022258
95		vnz_01380	fatty acyl-CoA synthetase	-1.35465	3.13843	0.000417759	0.00190049
96		vnz_01395	SRPBCC family protein	-2.99361	-0.240501	0.000611391	0.00262104
97		vnz_01405	GNAT family N-acetyltransferase	2.03089	4.80923	1.62952e-07	3.13695e-06
98		vnz_01420	DHA2 family efflux MFS transporter permease subunit	-5.42754	5.77241	2.32491e-05	0.000172718
99		vnz_01425	acyl-CoA synthetase	-1.8991	1.77908	3.07999e-05	0.000215447
100		vnz_01430	nitronate monooxygenase family protein	-2.83918	0.389256	9.72298e-06	8.4806e-05
101		vnz_01450	LysR family transcriptional regulator	2.5891	4.21077	8.56973e-09	2.86944e-07
102		vnz_01455	glycine C-acetyltransferase	4.12667	6.04169	5.01277e-07	7.56735e-06
103	tdh	vnz_01460	L-threonine 3-dehydrogenase	4.95205	6.05545	5.94711e-08	1.38668e-06
104		vnz_01470	serine/threonine-protein kinase	2.21365	5.13421	2.43281e-09	1.13827e-07
105		vnz_01475	oxygenase MpaB family protein	1.22297	3.92068	0.000175137	0.000917262
106		vnz_01490	acyl-CoA dehydrogenase family protein	-2.2304	2.31246	1.9403e-07	3.62652e-06
107		vnz_01495	hypothetical protein	-2.96021	5.40032	9.20373e-09	3.02439e-07
108		vnz_01505	hypothetical protein	2.86517	1.41229	9.71545e-06	8.4806e-05
109		vnz_01525	NADP-dependent succinic semialdehyde dehydrogenase	-2.27798	3.22177	5.71072e-06	5.52222e-05
110		vnz_01535	DUF3626 domain-containing protein	-3.69747	2.51476	3.07453e-05	0.000215447
111		vnz_01540	class II aldolase/adducin family protein	-1.94578	2.89025	9.08606e-07	1.22975e-05
112		vnz_01555	hypothetical protein	1.16478	2.11276	0.012248	0.0335395
113		vnz_01560	serine/threonine-protein kinase	1.29817	2.37615	0.00773924	0.0226596
114		vnz_01565	streptophobe family protein	-1.86905	2.87604	0.000434193	0.00195387
115		vnz_01570	DUF6777 domain-containing protein	-4.01797	3.39847	8.48841e-07	1.15997e-05
116		vnz_01590	CaiB/BaiF CoA-transferase family protein	1.87502	4.98503	0.00456581	0.0144977
117		vnz_01600	3'-5' exonuclease	-2.25426	4.30193	0.00824863	0.023923
118		vnz_01605	TetR/AcrR family transcriptional regulator	1.36944	5.3282	0.00124849	0.00481736
119		vnz_01620	CBS domain-containing protein	2.66101	6.67413	3.86073e-09	1.61397e-07
120		vnz_01625	SDR family NAD(P)-dependent oxidoreductase	1.92917	2.6572	3.96113e-07	6.26954e-06
121		vnz_01630	LysR family transcriptional regulator	1.39291	5.59129	0.000333498	0.00157603
122		vnz_01635	DUF1876 domain-containing protein	-1.55802	2.67694	0.000186631	0.00096597
123		vnz_01640	maleylpyruvate isomerase family mycothiol-dependent enzyme	-2.25012	-0.0487408	0.0001895	0.000980099
124		vnz_01655	type 1 glutamine amidotransferase domain-containing protein	-3.46861	2.13157	6.18839e-09	2.2421e-07
125		vnz_01660	LysR family transcriptional regulator	0.940858	3.87703	0.00770217	0.0225694
126		vnz_01670	GNAT family N-acetyltransferase	-1.33869	4.5253	4.247e-05	0.000280946
127		vnz_01675	TetR/AcrR family transcriptional regulator	1.39452	2.00691	0.00330689	0.0110516
128		vnz_01680	hypothetical protein	-1.56539	4.63673	0.0116069	0.0320826
129		vnz_01685	hypothetical protein	-1.36623	0.555591	0.00995523	0.0281447
130		vnz_01705	hypothetical protein	1.00684	3.70916	0.015241	0.0401781
131		vnz_01710	FMN-binding glutamate synthase family protein	1.66489	2.28613	2.39042e-05	0.000176104
132		vnz_01715	RNA polymerase sigma factor SigF	1.43908	8.19915	0.000664664	0.00281695
133		vnz_01730	PP2C family protein-serine/threonine phosphatase	2.38191	4.92412	2.97709e-10	2.23757e-08
134		vnz_01735	MarR family winged helix-turn-helix transcriptional regulator	1.93145	5.40548	3.33556e-09	1.44575e-07
135		vnz_01750	GAF domain-containing SpoIIE family protein phosphatase	0.915144	5.21408	0.0186124	0.0474547
136		vnz_01785	hypothetical protein	1.76683	3.69468	2.32396e-05	0.000172718
137		vnz_01840	CBS domain-containing protein	1.47608	2.59521	0.00246682	0.00863631
138	dhaK	vnz_01900	dihydroxyacetone kinase subunit DhaK	-0.925102	3.28763	0.0104923	0.0294011
139		vnz_01915	energy-coupling factor ABC transporter permease	-1.35753	5.73775	0.00254083	0.00885594
140		vnz_01940	PadR family transcriptional regulator	2.30049	3.69086	7.07219e-09	2.45795e-07
141		vnz_01945	hypothetical protein	2.18216	3.30433	1.30472e-07	2.64881e-06
142		vnz_01950	NAD(P)/FAD-dependent oxidoreductase	1.27727	5.95135	0.000407493	0.00186098
143		vnz_01955	DUF2252 domain-containing protein	-2.64007	3.35359	1.42352e-07	2.81992e-06
144		vnz_01960	GntR family transcriptional regulator	-1.27261	2.08631	0.00140033	0.00533334
145		vnz_02010	D-alanyl-D-alanine carboxypeptidase family protein	-3.97393	0.724612	6.63002e-09	2.35382e-07
146		vnz_02015	DUF6058 family natural product biosynthesis protein	-1.43997	1.42877	0.00599096	0.0182992
147		vnz_02020	excinuclease ABC subunit UvrA	-2.17894	5.38383	0.000111734	0.000629508
148		vnz_02030	NAD-dependent epimerase/dehydratase family protein	-3.89695	1.27522	2.08676e-07	3.82934e-06
149		vnz_02035	glutathione S-transferase C-terminal domain-containing protein	-3.66286	1.68566	0.000413232	0.00188354
150		vnz_02040	Rrf2 family transcriptional regulator	1.3215	4.98486	0.000791734	0.00326729
151		vnz_02045	acyl-CoA dehydrogenase family protein	-1.68024	2.67904	0.000700343	0.00293471
152		vnz_02050	universal stress protein	1.13371	5.73966	0.00277383	0.00950854
153		vnz_02055	CAP domain-containing protein	1.35981	4.10743	0.000385242	0.00177312
154		vnz_02065	hypothetical protein	-1.51834	3.1847	6.66674e-05	0.000407386
155		vnz_02070	NADP-dependent isocitrate dehydrogenase	-1.49787	8.89384	0.0133027	0.0358441
156		vnz_02075	phosphatase PAP2 family protein	-2.09275	2.38613	3.38382e-05	0.000233008
157		vnz_02080	hypothetical protein	1.54274	3.68031	0.00027268	0.00133413
158		vnz_02085	glycoside hydrolase family 15 protein	1.38412	4.71489	0.000941095	0.00378205
159		vnz_02090	glycosyltransferase family 2 protein	1.08836	2.26744	0.0147085	0.0390219
160		vnz_02140	aminotransferase class I/II-fold pyridoxal phosphate-dependent enzyme	-2.57495	4.28361	7.88242e-06	7.14882e-05
161		vnz_02160	VanW family protein	-1.44703	4.80788	0.000235055	0.00117945
162		vnz_02170	AfsR/SARP family transcriptional regulator	0.887887	4.94629	0.015873	0.0415037
163		vnz_02180	DUF817 domain-containing protein	-1.71354	1.11002	0.00852765	0.0246111
164		vnz_02185	cold-shock protein	-1.55496	9.93633	0.0185565	0.0473463
165		vnz_02190	DEAD/DEAH box helicase	-1.89682	3.56124	4.4777e-05	0.000292374
166		vnz_02195	ABC transporter ATP-binding protein	-1.61887	1.9128	0.00233038	0.00825459
167		vnz_02205	ABC transporter permease	1.18082	0.250101	0.0146945	0.0389994
168		vnz_02210	ABC transporter ATP-binding protein	1.78893	-0.000761	0.00688126	0.0206262
169		vnz_02220	hypothetical protein	2.29804	-1.10101	0.00798038	0.0232885
170		vnz_02245	STAS domain-containing protein	-1.35018	0.396169	0.0152528	0.0401944
171		vnz_02255	SigB/SigF/SigG family RNA polymerase sigma factor	-1.17926	2.89766	0.00845982	0.0244552
172		vnz_02260	ATP-binding protein	0.964314	3.37585	0.00706315	0.0210731
173		vnz_02275	hypothetical protein	-1.05968	1.41568	0.0131423	0.0355222
174		vnz_02280	amidase	-1.77137	2.91907	7.94563e-06	7.18769e-05
175		vnz_02340	LuxR family transcriptional regulator	1.87953	0.798586	2.14519e-05	0.000161575
176		vnz_02360	thiamine pyrophosphate-binding protein	1.55123	0.0644381	0.00371679	0.0122192
177		vnz_02385	hypothetical protein	-1.18595	2.28336	0.0148599	0.0393408
178		vnz_02405	salicylate synthase	-1.64289	1.34847	0.000471345	0.00209174
179		vnz_02415	saccharopine dehydrogenase NADP-binding domain-containing protein	1.55505	2.71458	0.000958344	0.00384044
180		vnz_02445	ABC transporter ATP-binding protein	-1.74559	0.63975	0.000717213	0.00299298
181		vnz_02465	tRNA-Leu	1.6567	5.04274	0.00168884	0.00625645
182		vnz_02470	hypothetical protein	2.45933	1.92084	1.08895e-05	9.28034e-05
183		vnz_02475	SulP family inorganic anion transporter	1.26718	4.88229	0.000688941	0.00289552
184		vnz_02495	glycoside hydrolase family 15 protein	-3.07309	2.21072	1.61847e-08	4.97153e-07
185		vnz_02500	EstA family serine hydrolase	-1.69984	1.44311	0.0103122	0.0290145
186		vnz_02515	DUF4139 domain-containing protein	0.887136	4.40252	0.0137815	0.0369081
187	katG	vnz_02525	catalase/peroxidase HPI	-2.70883	4.22838	1.48888e-08	4.6339e-07
188		vnz_02530	GAF domain-containing protein	-2.15228	-0.244286	0.000150092	0.000808232
189		vnz_02590	BTAD domain-containing putative transcriptional regulator	1.46467	0.419457	0.0135379	0.0363808
190		vnz_02605	type 2 lanthipeptide synthetase LanM family protein	1.51556	0.708757	0.00228636	0.00812458
191		vnz_02610	transcriptional regulator	1.51988	3.22962	0.000243907	0.00121438
192		vnz_02615	SpoIIE family protein phosphatase	-1.69218	2.87068	1.30681e-05	0.000107481
193		vnz_02620	VOC family protein	-2.74294	1.96091	3.98574e-06	4.08698e-05
194		vnz_02625	hypothetical protein	-1.60815	0.899525	0.0106159	0.0297036
195		vnz_02630	alanine--tRNA ligase-related protein	-2.95557	1.64107	0.000137588	0.00075065
196		vnz_02635	terpene synthase	-1.04778	3.60809	0.0104212	0.0292631
197		vnz_02640	cytochrome P450	-1.82907	5.42897	2.95661e-05	0.000208785
198		vnz_02645	ATP/GTP-binding protein	-1.71475	4.6746	1.99295e-05	0.000152218
199		vnz_02650	DUF742 domain-containing protein	-1.28992	4.77874	0.00420007	0.013531
200		vnz_02660	sensor histidine kinase	-1.99831	6.47839	4.29779e-06	4.38152e-05
201		vnz_02665	hypothetical protein	-3.02793	2.91563	2.81818e-10	2.16418e-08
202		vnz_02670	TetR/AcrR family transcriptional regulator	-1.14938	2.04642	0.00417034	0.0134598
203		vnz_02675	acyl-CoA dehydrogenase family protein	-2.26267	2.92634	1.67096e-06	2.0354e-05
204		vnz_02685	CHAT domain-containing protein	2.71119	2.00082	1.0947e-07	2.27473e-06
205		vnz_02720	DUF4097 family beta strand repeat-containing protein	-2.1808	3.07055	9.63971e-06	8.44008e-05
206		vnz_02735	chitinase	-1.48833	-0.96167	0.0119559	0.0328496
207		vnz_02745	alpha-N-acetylglucosaminidase	-2.78923	2.51062	2.28633e-06	2.60111e-05
208		vnz_02750	TOPRIM nucleotidyl transferase/hydrolase domain-containing protein	-1.70124	4.08235	0.0164138	0.0427048
209		vnz_02785	class I SAM-dependent methyltransferase	-1.08595	2.58465	0.0119795	0.0328935
210		vnz_02820	hypothetical protein	1.24414	2.53761	0.00918836	0.0261968
211		vnz_02825	DUF6458 family protein	1.40545	3.46708	0.00115644	0.00450649
212		vnz_02845	DUF4389 domain-containing protein	-3.19885	1.53379	2.69797e-08	7.31979e-07
213		vnz_02860	MFS transporter	-2.2113	2.28627	4.22571e-05	0.000279997
214		vnz_02865	transcriptional regulator	-3.59885	2.41641	6.09447e-09	2.23095e-07
215		vnz_02905	PP2C family protein-serine/threonine phosphatase	-2.29271	2.20393	2.29099e-05	0.000170737
216		vnz_02925	AbfB domain-containing protein	-1.60695	5.67621	0.00910902	0.0260231
217		vnz_02935	hypothetical protein	2.13002	4.51981	1.1797e-06	1.52091e-05
218		vnz_02965	ABC transporter permease	1.61905	1.11464	0.000163629	0.000863358
219		vnz_02970	ROK family transcriptional regulator	1.23333	4.89151	0.017721	0.0455104
220		vnz_03000	discoidin domain-containing protein	-2.26897	4.04136	0.00402744	0.0130762
221		vnz_03010	DUF1996 domain-containing protein	-2.36074	1.62481	0.00446664	0.0142726
222		vnz_03015	GH1 family beta-glucosidase	-3.04376	-0.17466	0.000843192	0.00344743
223		vnz_03025	hypothetical protein	1.1532	1.88313	0.00534817	0.0166014
224		vnz_03030	TIGR03086 family metal-binding protein	1.66537	2.34317	1.88888e-05	0.000145054
225		vnz_03035	YafY family protein	1.47294	2.86399	4.39644e-05	0.000287867
226		vnz_03040	DUF6296 family protein	1.57055	4.53031	8.55568e-06	7.67079e-05
227		vnz_03045	Re/Si-specific NAD(P)(+) transhydrogenase subunit alpha	-0.981713	4.30859	0.0134786	0.0362354
228	pntB	vnz_03050	Re/Si-specific NAD(P)(+) transhydrogenase subunit beta	-1.08889	4.39634	0.00391364	0.0127713
229		vnz_03055	pyridoxal-dependent decarboxylase	-1.57602	2.8165	0.000455347	0.0020348
230		vnz_03060	polymorphic toxin-type HINT domain-containing protein	1.17818	5.46204	0.000653293	0.00277541
231		vnz_03065	hypothetical protein	1.62711	4.64938	4.8615e-05	0.000312525
232		vnz_03075	YihY/virulence factor BrkB family protein	1.51458	3.9782	2.89996e-06	3.16176e-05
233		vnz_03100	hypothetical protein	-1.26662	3.3454	0.0169153	0.0438733
234		vnz_03130	tetratricopeptide repeat protein	-1.381	2.9827	0.000288299	0.00139372
235		vnz_03180	IS5 family transposase	1.31328	4.72897	0.000125759	0.000696309
236		vnz_03185	hypothetical protein	1.28081	4.96834	0.000111508	0.000629237
237		vnz_03195	hypothetical protein	1.61536	2.99654	0.000362866	0.00168883
238		vnz_03220	GAF domain-containing protein	-1.0481	2.34182	0.0175377	0.0451506
239		vnz_03230	NUDIX domain-containing protein	1.68157	4.15367	2.73038e-05	0.000196438
240		vnz_03260	MOSC domain-containing protein	0.838594	6.03441	0.0121967	0.0334121
241		vnz_03265	hypothetical protein	1.03612	4.38274	0.00251927	0.00878944
242		vnz_03285	SRPBCC family protein	1.89425	2.48078	4.73393e-05	0.000306555
243		vnz_03300	hypothetical protein	1.25716	4.8074	0.00346507	0.0114987
244		vnz_03335	cyclopropane-fatty-acyl-phospholipid synthase family protein	-2.30442	5.11198	0.000103157	0.00059108
245		vnz_03350	hypothetical protein	-2.60325	1.55588	1.7881e-06	2.14117e-05
246		vnz_03385	nitroreductase family deazaflavin-dependent oxidoreductase	-1.76259	2.48139	3.41855e-07	5.53946e-06
247		vnz_03395	dipeptidase	0.946123	7.3713	0.00499002	0.0156617
248		vnz_03400	MBL fold metallo-hydrolase	0.875925	5.39672	0.0132394	0.0357025
249		vnz_03450	aldolase/citrate lyase family protein	-2.2354	3.55879	1.24705e-05	0.000103479
250		vnz_03500	GNAT family N-acetyltransferase	1.49195	6.25209	0.000795309	0.00328013
251		vnz_03510	M56 family metallopeptidase	1.27584	5.23793	0.00903776	0.0259034
252		vnz_03515	phosphatase PAP2 family protein	1.28328	3.89351	0.00438008	0.0140342
253		vnz_03525	LVIVD repeat-containing protein	-1.42878	5.11809	5.22874e-05	0.000333704
254		vnz_03550	uracil-DNA glycosylase	1.09279	5.62767	0.000512256	0.00225068
255		vnz_03570	FUSC family protein	5.01873	6.77959	7.75324e-13	4.42289e-10
256		vnz_03595	Lrp/AsnC family transcriptional regulator	1.40074	3.76635	5.98509e-05	0.000371244
257		vnz_03625	DUF2000 domain-containing protein	1.52309	-0.0726828	0.00368987	0.012142
258		vnz_03630	AraC family transcriptional regulator	1.31589	4.73091	0.00344	0.0114262
259		vnz_03655	cytochrome P450	1.3754	1.347	0.00183246	0.00669753
260		vnz_03660	metalloregulator ArsR/SmtB family transcription factor	1.48212	3.22427	0.000315833	0.00150564
261		vnz_03715	FABP family protein	0.900304	5.14142	0.0139329	0.037258
262		vnz_03735	ABC transporter permease	-1.8905	-1.18604	0.00420574	0.0135431
263	mltG	vnz_03760	endolytic transglycosylase MltG	-1.15089	3.34741	0.00279675	0.00956855
264		vnz_03765	ABC transporter ATP-binding protein	1.31345	4.63926	0.00739523	0.0218791
265		vnz_03770	MarR family winged helix-turn-helix transcriptional regulator	2.86375	4.77521	2.07509e-08	6.10856e-07
266		vnz_03780	Gfo/Idh/MocA family protein	-2.85618	3.80431	1.4677e-10	1.38258e-08
267		vnz_03785	peptide-N4-asparagine amidase	-2.22346	1.73695	3.86289e-05	0.000260662
268		vnz_03790	ABC transporter ATP-binding protein	-5.3635	3.62239	1.73573e-06	2.09622e-05
269		vnz_03795	ABC transporter ATP-binding protein	-4.52102	3.57034	2.90384e-05	0.000206187
270		vnz_03820	DUF6011 domain-containing protein	1.59566	3.04834	0.000433068	0.00195159
271		vnz_03880	MCE family protein	1.91617	0.315835	0.000972909	0.00389439
272		vnz_03900	hypothetical protein	-1.82534	-0.688619	0.00168314	0.00624218
273		vnz_03915	helix-turn-helix domain-containing protein	-3.49493	1.67384	2.13795e-09	1.04256e-07
274		vnz_03935	TetR family transcriptional regulator	1.28514	6.35343	5.14727e-05	0.000328802
275	def	vnz_03940	peptide deformylase	1.27585	5.60427	0.000145543	0.000786134
276		vnz_03950	type 1 glutamine amidotransferase	1.27908	7.79923	4.18168e-05	0.000277665
277		vnz_03955	6-phosphofructokinase	-1.24333	8.0916	0.00215826	0.00773229
278		vnz_03960	cytochrome c oxidase assembly protein	2.4706	7.19998	2.04335e-08	6.04028e-07
279		vnz_03980	NAD(P)-dependent oxidoreductase	-1.29891	3.16012	0.012347	0.0337322
280		vnz_03985	alpha/beta hydrolase	-2.45333	6.71008	5.4527e-05	0.000344266
281		vnz_03990	urease accessory protein UreD	-1.83151	3.28607	0.00600617	0.0183299
282	ureG	vnz_03995	urease accessory protein UreG	-2.35635	4.12051	0.000690384	0.00289986
283		vnz_04000	urease accessory protein UreF	-1.58066	2.3803	0.00724451	0.0215233
284		vnz_04005	urease subunit alpha	-2.80841	6.05376	1.84901e-06	2.18449e-05
285		vnz_04010	urease subunit beta	-2.12895	4.27103	0.000269774	0.00132542
286		vnz_04015	urease subunit gamma	-1.7932	4.61151	0.000778467	0.00322006
287		vnz_04025	hypothetical protein	-0.983238	2.26573	0.0174992	0.0450719
288		vnz_04030	type II toxin-antitoxin system Phd/YefM family antitoxin	0.998886	4.60586	0.0137444	0.0368238
289		vnz_04040	hypothetical protein	-1.34587	1.38811	0.0187949	0.0478507
290		vnz_04045	C40 family peptidase	-2.07116	8.74599	0.000292499	0.00141059
291	bioD	vnz_04070	dethiobiotin synthase	1.1367	5.08789	0.00330677	0.0110516
292		vnz_04075	VOC family protein	1.19505	6.06732	0.00336142	0.0112071
293		vnz_04080	class I SAM-dependent methyltransferase	1.15302	4.52195	0.00194243	0.00704841
294		vnz_04085	GNAT family N-acetyltransferase	-1.5588	3.81705	0.00418337	0.0134957
295	purB	vnz_04105	adenylosuccinate lyase	2.06063	7.18851	0.000101478	0.000582883
296		vnz_04140	helix-turn-helix domain-containing protein	1.35431	4.64184	3.01621e-05	0.000212246
297		vnz_04175	PLP-dependent aspartate aminotransferase family protein	3.21827	5.68746	1.13581e-05	9.63329e-05
298		vnz_04185	DUF885 domain-containing protein	-1.39034	3.92836	8.31131e-05	0.000491376
299		vnz_04190	Lrp/AsnC family transcriptional regulator	-1.13584	4.04621	0.00191786	0.00696642
300		vnz_04200	exonuclease SbcCD subunit D	1.10728	4.591	0.000203899	0.00104312
301		vnz_04205	YigZ family protein	2.8261	5.40984	6.10301e-08	1.41474e-06
302		vnz_04215	long-chain fatty acid--CoA ligase	2.12515	2.00149	3.24774e-07	5.36105e-06
303		vnz_04220	carboxylesterase/lipase family protein	1.97825	2.03391	4.02488e-05	0.000270722
304		vnz_04275	spermidine synthase	0.87736	4.27655	0.0123302	0.0337124
305		vnz_04305	flavin reductase family protein	2.06465	6.27949	4.18313e-08	1.04338e-06
306		vnz_04325	FAD-dependent monooxygenase	1.07578	5.17591	0.0010066	0.00401107
307		vnz_04340	DinB family protein	-3.41701	7.09929	0.00013171	0.000724147
308		vnz_04345	hypothetical protein	-2.82654	3.50615	0.000366225	0.00169887
309		vnz_04360	ABC transporter substrate-binding protein	-1.71881	5.37067	4.72399e-06	4.69925e-05
310		vnz_04375	DUF3037 domain-containing protein	0.980643	3.84643	0.0194209	0.0491611
311		vnz_04385	MAB_1171c family putative transporter	-3.1426	4.08894	1.84237e-09	9.64266e-08
312		vnz_04390	hypothetical protein	-3.19629	5.73911	1.66534e-11	3.17991e-09
313		vnz_04395	hypothetical protein	-4.27802	7.15208	3.78809e-12	1.22028e-09
314		vnz_04400	ParB N-terminal domain-containing protein	-1.49323	2.33026	0.000196842	0.00101288
315		vnz_04405	4'-phosphopantetheinyl transferase	-1.72169	0.73124	0.000264829	0.00130384
316		vnz_04410	cation:proton antiporter	-2.07686	1.39552	1.14386e-05	9.66667e-05
317		vnz_04415	Cmx/CmrA family chloramphenicol efflux MFS transporter	-1.9804	3.5546	4.7327e-05	0.000306555
318		vnz_04420	3-deoxy-7-phosphoheptulonate synthase	-4.00247	0.55476	4.56503e-10	3.13126e-08
319	cmlD	vnz_04425	4-amino-4-deoxychorismate mutase CmlD	-6.80881	-0.499544	1.91732e-09	9.81584e-08
320	cmlC	vnz_04430	4-amino-4-deoxyprephenate dehydrogenase CmlC	-4.09862	0.262452	1.98123e-09	9.92721e-08
321	pabB	vnz_04435	aminodeoxychorismate synthase component I	-4.89697	1.4327	1.61054e-11	3.16068e-09
322		vnz_04440	MBL fold metallo-hydrolase	-4.41964	1.64951	3.6549e-11	5.49401e-09
323		vnz_04445	amino acid adenylation domain-containing protein	-4.53444	2.66592	5.52925e-11	7.51234e-09
324		vnz_04450	hypothetical protein	-5.55203	1.32138	1.08625e-09	6.13946e-08
325		vnz_04455	diiron oxygenase	-5.12328	2.85773	2.26612e-14	5.33671e-11
326		vnz_04460	hypothetical protein	-5.06559	1.43498	1.02386e-10	1.16359e-08
327		vnz_04465	SDR family NAD(P)-dependent oxidoreductase	-6.26002	2.5151	1.75878e-12	7.76612e-10
328		vnz_04470	fatty acid--CoA ligase family protein	-4.77261	2.97875	6.62537e-14	7.80137e-11
329	cmlS	vnz_04475	chloramphenicol-biosynthetic FADH2-dependent halogenase CmlS	-5.53663	3.75494	2.10473e-14	5.33671e-11
330		vnz_04480	aldo/keto reductase	-4.28417	0.732538	2.21158e-11	3.81092e-09
331		vnz_04525	DUF6230 family protein	-1.47063	0.391017	0.0108132	0.0301718
332		vnz_04555	pyridoxamine 5'-phosphate oxidase family protein	-1.14073	1.99778	0.0169574	0.0439522
333		vnz_04565	DMT family transporter	-1.58286	1.63222	0.00042025	0.00190814
334		vnz_04575	pyridoxamine 5'-phosphate oxidase family protein	-3.74855	2.91402	6.7061e-06	6.24224e-05
335		vnz_04580	FMN-binding negative transcriptional regulator	-2.5065	0.77532	0.000138432	0.000753483
336		vnz_04590	DMT family transporter	-3.59229	4.63479	9.24804e-11	1.16359e-08
337		vnz_04605	SRPBCC family protein	-1.31409	0.586037	0.0103734	0.0291637
338		vnz_04635	hypothetical protein	-3.63642	2.67916	1.87226e-06	2.19362e-05
339	gcvP	vnz_04645	aminomethyl-transferring glycine dehydrogenase	1.74407	8.48065	0.00146553	0.00554876
340		vnz_04650	PRC-barrel domain-containing protein	-3.77554	2.47896	1.97209e-09	9.92721e-08
341		vnz_04655	DNA polymerase IV	-0.982573	3.24878	0.00605859	0.018442
342		vnz_04700	CDP-alcohol phosphatidyltransferase family protein	1.65324	7.86655	5.23631e-07	7.85446e-06
343		vnz_04735	MFS transporter	-3.38041	1.99778	2.82955e-05	0.000202131
344		vnz_04740	aminotransferase class I/II-fold pyridoxal phosphate-dependent enzyme	-1.06651	2.44032	0.0167876	0.0436046
345		vnz_04750	RNA polymerase sigma factor	1.3855	0.885999	0.00141483	0.00537985
346		vnz_04760	acetoacetate--CoA ligase	-1.55412	5.00593	0.0025574	0.00890928
347		vnz_04785	lipid-transfer protein	-1.37243	3.03824	0.00150975	0.0056857
348		vnz_04800	roadblock/LC7 domain-containing protein	-1.33518	4.50783	0.00279669	0.00956855
349		vnz_04805	nitrate- and nitrite sensing domain-containing protein	-1.4065	6.67743	5.5408e-05	0.000348582
350		vnz_04875	hypothetical protein	-2.06019	6.20089	0.00158541	0.00593585
351		vnz_04885	hypothetical protein	-2.44037	6.29044	1.6461e-07	3.16025e-06
352		vnz_04890	membrane protein	-2.64033	6.43654	1.49696e-08	4.63861e-07
353		vnz_04895	PLP-dependent aminotransferase family protein	-1.07166	4.15646	0.0020858	0.00750698
354		vnz_04900	YitT family protein	-1.32454	1.15885	0.00938076	0.0266701
355	fxsA	vnz_04920	FxsA family membrane protein	0.868303	6.10901	0.0129355	0.0350689
356		vnz_04930	amidohydrolase	1.75094	6.04563	0.000192258	0.000992187
357		vnz_04945	phosphotransferase family protein	1.28091	5.82433	0.00567091	0.0174651
358		vnz_04950	hypothetical protein	-1.24946	-0.437605	0.0154405	0.0406131
359		vnz_04955	hypothetical protein	-2.2917	0.830344	4.7062e-05	0.0003056
360		vnz_04970	hypothetical protein	1.05603	3.09237	0.00449036	0.0143355
361		vnz_04975	hypothetical protein	1.45091	2.18551	0.000203087	0.00103972
362		vnz_04990	peptidase C39 family protein	-1.95142	2.87382	7.03943e-06	6.50963e-05
363		vnz_04995	uridine kinase	0.983114	4.62405	0.0160272	0.0418138
364		vnz_05000	AAA family ATPase	1.23627	6.24351	0.00159623	0.00597001
365		vnz_05005	hemolysin family protein	1.298	5.08672	9.71528e-05	0.000561593
366		vnz_05010	hemolysin family protein	1.00086	6.3053	0.00197205	0.0071449
367		vnz_05015	PH domain-containing protein	1.13948	5.20676	0.000211322	0.00107797
368		vnz_05025	phosphoribosyl-ATP diphosphatase	2.17544	6.01586	1.22002e-06	1.56515e-05
369	ribH	vnz_05030	6,7-dimethyl-8-ribityllumazine synthase	1.34987	3.92667	0.00273448	0.00940103
370		vnz_05045	riboflavin synthase	1.33653	2.71414	0.00540692	0.0167691
371	ribD	vnz_05050	bifunctional diaminohydroxyphosphoribosylaminopyrimidine deaminase/5-amino-6-(5-phosphoribosylamino)uracil reductase RibD	2.00923	7.05529	0.00010425	0.000595415
372		vnz_05060	SDR family oxidoreductase	-2.42605	1.95549	1.21997e-05	0.000102122
373		vnz_05065	DUF2182 domain-containing protein	-1.68726	0.960346	0.00123634	0.00477571
374		vnz_05070	DUF1326 domain-containing protein	-2.21076	4.21148	7.46606e-07	1.03393e-05
375		vnz_05080	MFS transporter	-1.92443	3.29526	2.37731e-07	4.18012e-06
376		vnz_05125	GuaB1 family IMP dehydrogenase-related protein	-1.39279	7.6155	0.00849406	0.0245413
377	rpe	vnz_05145	ribulose-phosphate 3-epimerase	0.995078	6.26119	0.00415626	0.0134266
378		vnz_05180	RsmB/NOP family class I SAM-dependent RNA methyltransferase	1.54111	5.90127	9.56346e-06	8.40371e-05
379		vnz_05190	hypothetical protein	-1.18182	3.15786	0.00909888	0.0260231
380		vnz_05205	toll/interleukin-1 receptor domain-containing protein	-1.7907	1.03317	0.000559966	0.00243385
381	coaBC	vnz_05225	bifunctional phosphopantothenoylcysteine decarboxylase/phosphopantothenate--cysteine ligase CoaBC	1.19781	6.07403	0.00408396	0.0132354
382	rpoZ	vnz_05230	DNA-directed RNA polymerase subunit omega	1.63014	9.74247	0.00101754	0.00404714
383		vnz_05250	quinone-dependent dihydroorotate dehydrogenase	-1.76598	4.17435	0.0104085	0.0292389
384	pyrR	vnz_05280	bifunctional pyr operon transcriptional regulator/uracil phosphoribosyltransferase PyrR	1.44683	7.62661	9.4814e-05	0.000549968
385	efp	vnz_05295	elongation factor P	-1.04572	8.362	0.0173921	0.0448287
386		vnz_05300	aminopeptidase P family protein	-1.0014	7.64815	0.0109565	0.0305019
387	ruvX	vnz_05345	Holliday junction resolvase RuvX	1.34019	5.96635	0.00040295	0.00184262
388		vnz_05380	vitamin K epoxide reductase family protein	1.04777	6.54707	0.00520696	0.0162643
389		vnz_05405	bifunctional (p)ppGpp synthetase/guanosine-3',5'-bis(diphosphate) 3'-pyrophosphohydrolase	0.954785	7.68313	0.0137145	0.0367723
390		vnz_05410	adenine phosphoribosyltransferase	-1.12545	6.95222	0.000669514	0.00283278
391	secF	vnz_05415	protein translocase subunit SecF	-1.57839	7.6778	2.81609e-05	0.000201374
392	secD	vnz_05420	protein translocase subunit SecD	-1.6287	7.61035	0.000586095	0.00252948
393		vnz_05460	membrane protein	1.83751	4.45514	2.2279e-07	3.99495e-06
394		vnz_05465	glycosyltransferase family 4 protein	1.39718	6.13125	7.25347e-07	1.01076e-05
395		vnz_05470	phosphatidylinositol mannoside acyltransferase	1.25532	5.86946	1.40412e-05	0.000113503
396		vnz_05475	phosphatidylinositol phosphate synthase	1.61221	6.83688	1.97243e-07	3.67684e-06
397		vnz_05490	HIT domain-containing protein	1.74117	7.24004	1.22066e-06	1.56515e-05
398		vnz_05520	tRNA-Val	1.46184	-0.18094	0.0054523	0.0168876
399		vnz_05535	tRNA-Val	2.39063	3.96031	1.5781e-06	1.94577e-05
400		vnz_05540	TIGR02611 family protein	2.36202	6.27909	4.5875e-07	7.02339e-06
401		vnz_05545	SsgA family sporulation/cell division regulator	-2.57368	8.31201	2.23795e-08	6.34985e-07
402		vnz_05560	DsbA family protein	1.35896	5.48843	3.58273e-05	0.000245271
403		vnz_05570	aminotransferase class IV	1.05269	6.01481	0.00135685	0.00518169
404		vnz_05575	chorismate-binding protein	1.19807	4.94247	0.00257279	0.00894524
405		vnz_05580	tRNA-Gly	2.63398	5.39036	7.29351e-05	0.000439664
406		vnz_05585	tRNA-Cys	2.85956	6.79389	2.64251e-06	2.95401e-05
407		vnz_05590	tRNA-Val	2.81402	6.55016	3.01718e-06	3.26438e-05
408		vnz_05595	tRNA-Val	2.4741	7.44318	2.62891e-05	0.000190299
409		vnz_05600	tRNA-Val	2.27903	6.25493	0.000162468	0.000860449
410		vnz_05615	serine/threonine-protein kinase	1.10515	6.45993	0.000908136	0.00367889
411		vnz_05645	MetQ/NlpA family ABC transporter substrate-binding protein	-5.24105	6.59966	0.00010467	0.000597331
412		vnz_05650	methionine ABC transporter permease	-3.83214	5.67529	0.000586754	0.00253078
413		vnz_05655	methionine ABC transporter ATP-binding protein	-3.9274	5.77247	0.00075033	0.00311645
414		vnz_05660	hypothetical protein	3.35373	6.1486	7.27849e-09	2.49624e-07
415		vnz_05665	hypothetical protein	2.67941	6.40232	1.37586e-07	2.76101e-06
416		vnz_05670	GNAT family N-acetyltransferase	2.42214	7.12431	5.90274e-06	5.64315e-05
417		vnz_05675	sigma-70 family RNA polymerase sigma factor	1.7167	3.55857	0.00265055	0.00917499
418		vnz_05680	glycerophosphodiester phosphodiesterase	-1.7593	2.94615	0.00834584	0.0241851
419		vnz_05690	MFS transporter	-1.82242	5.68752	0.00383658	0.012543
420		vnz_05700	HAD domain-containing protein	-3.822	3.63493	0.00269939	0.00929394
421	argH	vnz_05705	argininosuccinate lyase	-5.51487	9.16073	0.000872165	0.00355559
422		vnz_05710	L,D-transpeptidase	-3.31442	4.57335	0.00238812	0.00842741
423		vnz_05715	arginine repressor	-1.89077	7.27714	0.0181519	0.0463976
424		vnz_05720	acetylornithine transaminase	-4.11014	7.57956	0.00156906	0.00587773
425	argB	vnz_05725	acetylglutamate kinase	-5.78138	7.57644	0.000499318	0.00220205
426	argJ	vnz_05730	bifunctional glutamate N-acetyltransferase/amino-acid acetyltransferase ArgJ	-5.9502	8.29861	0.000640587	0.00272799
427	argC	vnz_05735	N-acetyl-gamma-glutamyl-phosphate reductase	-5.79619	7.94868	0.000710499	0.00297022
428	argG	vnz_05740	argininosuccinate synthase	-6.30465	9.36846	0.000444503	0.00199422
429		vnz_05750	VOC family protein	1.07388	4.66154	0.00887094	0.0254459
430		vnz_05760	histidine phosphatase family protein	-2.20416	0.642391	0.00322524	0.0108197
431		vnz_05765	GNAT family N-acetyltransferase	-2.48479	2.57553	0.00221686	0.00791416
432		vnz_05780	DUF1918 domain-containing protein	-1.41692	4.99597	0.00289047	0.00983679
433		vnz_05785	glycoside hydrolase family 10 protein	-1.45081	3.76747	0.000452376	0.00202409
434		vnz_05790	3-hydroxybutyryl-CoA dehydrogenase	1.57752	6.19054	6.69056e-05	0.000408191
435		vnz_05795	NUDIX hydrolase	0.930159	2.88447	0.010049	0.0283419
436		vnz_05830	RNA methyltransferase	-1.21142	3.82959	0.0168056	0.0436353
437		vnz_05850	DUF1844 domain-containing protein	2.32438	6.29157	9.67732e-10	5.60412e-08
438		vnz_05855	SseB family protein	2.05205	5.17338	3.05902e-06	3.29954e-05
439	mycP	vnz_05860	type VII secretion-associated serine protease mycosin	1.70337	4.04035	9.77086e-06	8.50137e-05
440		vnz_05875	HAD family phosphatase	-1.96497	2.25693	6.11197e-06	5.8039e-05
441		vnz_05880	3-oxoacyl-ACP reductase	-2.87194	4.57318	0.000261157	0.00128936
442		vnz_05885	aldehyde dehydrogenase	-2.61325	3.71835	0.00111545	0.00437571
443		vnz_05890	glutamine synthetase family protein	-2.17358	3.75654	0.00624831	0.0189136
444	eat	vnz_05900	ethanolamine permease	-1.38008	2.25249	0.0171811	0.0443818
445		vnz_05910	cytosine permease	-1.57055	1.20284	0.000432121	0.00194951
446		vnz_05925	LysR family transcriptional regulator	1.16137	4.06373	0.00161961	0.00604464
447		vnz_05945	ABC transporter permease/substrate binding protein	1.6135	4.61761	3.73696e-05	0.000254106
448		vnz_05950	glycine betaine/L-proline ABC transporter ATP-binding protein	2.11711	3.83086	0.000197901	0.00101685
449		vnz_05995	hypothetical protein	1.15938	2.20984	0.0169159	0.0438733
450		vnz_06020	FKBP-type peptidyl-prolyl cis-trans isomerase	-1.11638	6.76738	0.00622489	0.018875
451	prcA	vnz_06040	proteasome subunit alpha	-1.07855	7.89619	0.00884933	0.0253942
452	dop	vnz_06055	depupylase/deamidase Dop	-1.29717	7.73374	0.00844095	0.0244207
453		vnz_06065	ferredoxin	2.91511	8.03302	2.34466e-08	6.62601e-07
454		vnz_06070	hypothetical protein	2.46575	6.54433	8.05418e-10	4.86348e-08
455		vnz_06090	response regulator transcription factor	1.03747	4.67771	0.013697	0.0367525
456		vnz_06105	HAD family phosphatase	-2.41631	6.11444	5.29982e-05	0.000336329
457	metH	vnz_06110	methionine synthase	-1.55226	8.30978	0.000237095	0.00118695
458		vnz_06115	IclR family transcriptional regulator	1.12452	5.51506	0.00879109	0.0252373
459		vnz_06140	PAC2 family protein	0.866247	6.03823	0.0172651	0.0445664
460		vnz_06145	NPCBM/NEW2 domain-containing protein	-2.0443	2.49434	0.00174808	0.0064492
461		vnz_06155	SCO1664 family protein	1.81643	5.70327	1.47989e-07	2.91237e-06
462		vnz_06160	DUF3090 domain-containing protein	1.49795	6.71424	9.25232e-07	1.2451e-05
463		vnz_06170	magnesium and cobalt transport protein CorA	-2.29149	5.47807	6.35095e-07	8.99187e-06
464		vnz_06175	hypothetical protein	-4.08999	6.26892	3.97261e-12	1.22028e-09
465		vnz_06180	LLM class F420-dependent oxidoreductase	-1.7397	4.28129	4.76762e-05	0.00030761
466		vnz_06200	DUF5703 family protein	1.16206	3.5341	0.0195813	0.0494609
467	chpC	vnz_06205	chaplin	-3.70428	6.37351	1.26561e-10	1.25467e-08
468	chpH	vnz_06210	chaplin ChpH	-1.63508	9.12994	5.52984e-05	0.000348202
469		vnz_06240	amino acid permease	3.351	6.19763	2.0616e-07	3.80292e-06
470		vnz_06245	FadR/GntR family transcriptional regulator	1.13661	4.34874	0.000525259	0.00229744
471		vnz_06250	gluconokinase	-1.4357	0.909748	0.0150156	0.0397025
472		vnz_06275	FAD-binding dehydrogenase	-1.6391	3.18888	0.000293161	0.00141281
473		vnz_06295	YidH family protein	1.2266	4.11085	0.00712727	0.0212375
474		vnz_06305	NADP-dependent oxidoreductase	-2.16675	3.17815	1.07598e-05	9.19198e-05
475		vnz_06320	phosphotransferase	-3.65498	1.63126	0.000317982	0.00151282
476		vnz_06325	acyl-CoA dehydrogenase family protein	-1.99097	3.53553	0.000542094	0.00236413
477		vnz_06335	SDR family oxidoreductase	-2.04089	3.00118	0.00222779	0.00794517
478		vnz_06340	exo-beta-N-acetylmuramidase NamZ domain-containing protein	-1.84291	1.60725	2.80595e-06	3.08305e-05
479		vnz_06355	hypothetical protein	1.16228	5.99393	0.00515285	0.0161298
480		vnz_06360	3-keto-5-aminohexanoate cleavage protein	1.32852	4.55012	0.00235265	0.00832321
481		vnz_06370	MaoC family dehydratase	-1.84811	3.57739	8.96324e-05	0.00052465
482		vnz_06385	acyl-CoA dehydrogenase family protein	-2.00264	2.23276	1.59937e-05	0.000126111
483		vnz_06425	DsbA family protein	-1.80079	0.46984	0.00242104	0.0085225
484		vnz_06470	aldehyde dehydrogenase family protein	-1.317	4.22064	0.0177208	0.0455104
485		vnz_06475	class F sortase	-1.8474	0.011585	0.00601628	0.0183528
486		vnz_06480	hypothetical protein	-2.93049	0.962812	4.82819e-05	0.00031095
487		vnz_06490	molybdopterin oxidoreductase family protein	-2.00444	2.92183	0.000812079	0.00333955
488		vnz_06505	cupredoxin domain-containing protein	-1.93209	-0.710605	0.000567897	0.00246147
489	hmgA	vnz_06515	homogentisate 1,2-dioxygenase	-4.22838	4.99029	5.67042e-09	2.15384e-07
490		vnz_06555	protein kinase	1.72655	5.49467	1.27968e-05	0.000105495
491		vnz_06560	SGNH/GDSL hydrolase family protein	-1.72387	2.26032	0.000333258	0.00157603
492		vnz_06565	glycosyltransferase family 2 protein	-3.35887	4.54361	1.84219e-10	1.54941e-08
493		vnz_06570	glycosyltransferase family 2 protein	-2.668	3.69907	5.79303e-09	2.16242e-07
494		vnz_06575	polysaccharide deacetylase family protein	-2.79693	2.07289	7.47825e-07	1.03393e-05
495		vnz_06585	GntR family transcriptional regulator	1.88413	4.45563	0.00373288	0.0122664
496		vnz_06590	GNAT family N-acetyltransferase	-5.08591	4.29685	3.11338e-05	0.000217352
497		vnz_06595	DUF402 domain-containing protein	-3.56529	2.40868	0.000105845	0.000602576
498		vnz_06600	DUF6299 family protein	-1.75796	2.36429	0.00227801	0.00809972
499		vnz_06605	tripartite tricarboxylate transporter permease	-2.23279	2.25604	0.000182857	0.000948522
500		vnz_06610	tripartite tricarboxylate transporter TctB family protein	-2.62478	-0.541129	0.00159714	0.00597027
501		vnz_06615	tripartite tricarboxylate transporter substrate binding protein	-2.49609	0.661735	0.000134744	0.000739104
502		vnz_06635	hypothetical protein	2.40411	0.697849	4.09726e-05	0.000274121
503		vnz_06640	DNA polymerase III subunit alpha	1.91235	2.98892	5.59991e-08	1.3366e-06
504		vnz_06645	membrane protein	-5.63409	3.76919	4.00178e-11	5.89011e-09
505		vnz_06650	GNAT family N-acetyltransferase	-4.16571	3.76591	1.4373e-05	0.000115392
506		vnz_06715	DUF5685 family protein	1.41102	4.3687	0.000107677	0.000611037
507	ctaD	vnz_06740	cytochrome c oxidase subunit I	-1.10469	4.23415	0.00207057	0.00745596
508		vnz_06760	hypothetical protein	-2.2428	2.91986	4.72613e-05	0.000306555
509		vnz_06775	ATP-binding cassette domain-containing protein	-3.04855	-1.08376	0.000276089	0.00134801
510		vnz_06785	hypothetical protein	-1.60043	3.50626	0.000381037	0.00175834
511		vnz_06800	1-acyl-sn-glycerol-3-phosphate acyltransferase	2.01384	6.17614	7.73389e-09	2.61435e-07
512	cmk	vnz_06805	(d)CMP kinase	1.02346	6.15569	0.00609342	0.01854
513		vnz_06820	YidB family protein	-2.48517	3.96556	7.29987e-08	1.653e-06
514		vnz_06835	DNA polymerase beta superfamily protein	1.30962	6.04016	8.94293e-05	0.000523896
515		vnz_06885	ParA family protein	-1.26896	7.60406	0.000456228	0.00203616
516		vnz_06910	glycoside hydrolase family 15 protein	-2.19291	5.50285	2.77551e-09	1.28163e-07
517		vnz_06915	FAD-binding oxidoreductase	-1.6109	4.36159	7.56488e-05	0.000454086
518		vnz_06940	hypothetical protein	1.69585	3.65133	6.82047e-05	0.00041433
519	recN	vnz_06945	DNA repair protein RecN	1.01263	6.61309	0.00984354	0.0278624
520		vnz_06950	NAD kinase	1.18918	6.08273	0.000504068	0.00222022
521		vnz_06955	TlyA family RNA methyltransferase	1.22736	6.11157	3.22278e-05	0.000223705
522		vnz_06960	hypothetical protein	1.22657	5.88487	0.000444571	0.00199422
523		vnz_06965	SCP2 sterol-binding domain-containing protein	1.17822	5.61412	0.00623386	0.0188827
524		vnz_06970	ABC transporter ATP-binding protein	1.38892	8.16894	0.000310892	0.00148509
525		vnz_06980	DUF1015 domain-containing protein	2.20167	5.37453	1.25107e-06	1.60039e-05
526		vnz_06985	tetratricopeptide repeat protein	-1.50936	5.63493	1.91212e-06	2.22923e-05
527		vnz_07025	HNH endonuclease	-2.31701	6.29193	0.00104374	0.00413341
528		vnz_07060	response regulator transcription factor	-0.967383	3.8013	0.0143124	0.0381222
529		vnz_07090	hypothetical protein	2.8471	5.4339	1.13533e-10	1.17958e-08
530		vnz_07095	MFS transporter	-2.19087	3.29664	0.00027847	0.00135682
531		vnz_07105	hypothetical protein	-2.86103	3.38901	2.13923e-08	6.17531e-07
532		vnz_07120	hypothetical protein	1.97474	4.84265	9.98033e-08	2.09854e-06
533		vnz_07125	hypothetical protein	0.99205	7.2831	0.0171681	0.0443646
534		vnz_07130	TldD/PmbA family protein	-1.00391	6.56074	0.00617543	0.0187573
535		vnz_07135	metallopeptidase TldD-related protein	-1.20664	5.41144	0.0100285	0.0283066
536		vnz_07145	GlsB/YeaQ/YmgE family stress response membrane protein	-3.05284	7.65967	2.68989e-09	1.25027e-07
537		vnz_07150	DUF3099 domain-containing protein	2.57982	6.36025	5.22857e-09	2.04088e-07
538		vnz_07165	cation acetate symporter	-1.73238	2.48754	6.11841e-05	0.000377855
539		vnz_07170	DUF485 domain-containing protein	-1.10402	1.71951	0.0110682	0.0307621
540		vnz_07175	S8 family serine peptidase	-1.77065	7.75646	1.38908e-06	1.73696e-05
541		vnz_07180	CoA transferase	1.43137	5.65312	4.46889e-05	0.00029207
542		vnz_07190	lysoplasmalogenase	-1.28133	0.222515	0.0186628	0.0475655
543		vnz_07230	DEDDh family exonuclease	1.67032	6.29302	4.34084e-05	0.00028555
544		vnz_07235	hypothetical protein	-1.62557	2.87502	0.000283157	0.00137303
545		vnz_07240	SURF1 family protein	3.16673	8.15155	2.48444e-10	1.9722e-08
546	amaP	vnz_07255	alkaline shock response membrane anchor protein AmaP	-1.67718	4.54139	1.34608e-05	0.00011007
547		vnz_07260	DUF6286 domain-containing protein	-2.72129	3.2574	6.22792e-07	8.88895e-06
548		vnz_07265	Asp23/Gls24 family envelope stress response protein	-3.0097	3.15581	4.5378e-09	1.83494e-07
549		vnz_07270	hypothetical protein	-3.33374	3.08972	1.84255e-09	9.64266e-08
550		vnz_07275	Asp23/Gls24 family envelope stress response protein	-3.20348	5.01286	2.45105e-08	6.79084e-07
551		vnz_07300	neutral zinc metallopeptidase	-1.93483	2.39487	2.85827e-06	3.12328e-05
552		vnz_07315	alpha/beta hydrolase	-3.51435	2.25891	5.7181e-07	8.39884e-06
553		vnz_07320	inorganic phosphate transporter	-1.2908	6.93092	0.0070084	0.0209186
554	cobC	vnz_07360	Rv2231c family pyridoxal phosphate-dependent protein CobC	-1.7861	5.59061	7.1118e-06	6.55938e-05
555		vnz_07365	SCO1860 family LAETG-anchored protein	-3.23806	7.79532	1.83583e-07	3.4587e-06
556		vnz_07375	penicillin acylase family protein	1.42142	7.33613	0.00120367	0.00466479
557		vnz_07380	GNAT family N-acetyltransferase	1.46983	5.53572	0.000154904	0.000828569
558		vnz_07385	amidohydrolase family protein	1.47236	7.03083	0.0001193	0.000667345
559		vnz_07395	alkene reductase	-2.23141	2.06139	0.000542959	0.00236624
560		vnz_07410	DsbA family oxidoreductase	1.26955	5.8639	0.000242193	0.0012084
561		vnz_07440	aldehyde dehydrogenase (NADP(+))	-1.70956	3.47053	0.00356115	0.0117788
562		vnz_07460	sensor histidine kinase	1.61544	2.8724	0.00214524	0.00769347
563		vnz_07485	SpoIIE family protein phosphatase	-2.15776	2.34154	2.65485e-07	4.58595e-06
564		vnz_07490	SpoIIE family protein phosphatase	-2.01436	1.83702	1.46777e-07	2.89659e-06
565		vnz_07515	SDR family oxidoreductase	1.25316	5.39558	0.00922707	0.0262966
566		vnz_07520	AraC family transcriptional regulator	1.55175	2.68042	0.000393667	0.00180484
567		vnz_07525	hypothetical protein	-2.37332	3.94651	0.0111574	0.0309385
568		vnz_07555	endonuclease/exonuclease/phosphatase family protein	-4.10478	5.31556	2.43768e-07	4.2524e-06
569		vnz_07560	antibiotic biosynthesis monooxygenase family protein	-2.62172	1.91463	8.6862e-07	1.18243e-05
570	dapA	vnz_07575	4-hydroxy-tetrahydrodipicolinate synthase	-1.54875	4.67765	1.54039e-05	0.00012183
571		vnz_07580	hypothetical protein	-1.58751	5.22525	3.45325e-06	3.62514e-05
572	dapD	vnz_07585	2,3,4,5-tetrahydropyridine-2,6-dicarboxylate N-succinyltransferase	-1.855	6.42593	0.000118364	0.000663156
573	sufC	vnz_07620	Fe-S cluster assembly ATPase SufC	-1.26218	7.17329	0.0137148	0.0367723
574		vnz_07645	ABC transporter ATP-binding protein	2.73729	6.98638	1.92558e-11	3.58006e-09
575		vnz_07650	ABC transporter permease	2.47657	6.23315	3.45436e-08	8.93957e-07
576		vnz_07655	heme A synthase	3.28598	8.00354	2.63708e-10	2.07011e-08
577		vnz_07660	amidohydrolase family protein	1.47116	5.7302	1.51505e-05	0.000120423
578		vnz_07665	hypothetical protein	1.28913	6.97747	0.000946159	0.00379592
579		vnz_07670	heme o synthase	2.70996	9.74929	1.01645e-10	1.16359e-08
580	pgl	vnz_07695	6-phosphogluconolactonase	1.6363	6.65245	0.000290711	0.00140292
581	tpiA	vnz_07730	triose-phosphate isomerase	-1.12055	8.91001	0.0164176	0.0427048
582		vnz_07745	M14 family metallopeptidase	-1.79089	5.85956	0.000147923	0.00079777
583		vnz_07785	hypothetical protein	1.75951	2.81715	0.000142229	0.000771179
584		vnz_07790	Rieske (2Fe-2S) protein	2.49714	5.12585	1.3598e-05	0.000110807
585		vnz_07825	TerC/Alx family metal homeostasis membrane protein	-1.72499	4.87278	4.08753e-05	0.000273989
586		vnz_07850	methylated-DNA--[protein]-cysteine S-methyltransferase	0.992886	3.24928	0.00416568	0.0134509
587		vnz_07855	MFS transporter	0.970389	3.6859	0.00821281	0.0238485
588		vnz_07875	cupin domain-containing protein	2.27631	4.91056	6.12613e-07	8.76578e-06
589		vnz_07895	VOC family protein	1.09227	3.77986	0.00376459	0.0123477
590		vnz_07905	MerR family transcriptional regulator	1.27333	3.38318	0.000590235	0.0025418
591		vnz_07915	pyridoxal phosphate-dependent aminotransferase	-1.63162	3.30118	4.39023e-05	0.000287727
592		vnz_07945	hypothetical protein	-4.31733	2.38502	6.623e-12	1.67382e-09
593		vnz_07950	DUF6343 family protein	-1.41146	2.92298	0.00028405	0.00137547
594		vnz_07985	DUF3068 domain-containing protein	1.07137	1.37693	0.00595346	0.0182162
595		vnz_08025	branched-chain amino acid ABC transporter substrate-binding protein	-4.31574	5.98253	3.42902e-09	1.4772e-07
596		vnz_08030	branched-chain amino acid ABC transporter permease	-3.01536	3.88458	3.43949e-08	8.93381e-07
597		vnz_08035	branched-chain amino acid ABC transporter permease	-3.53242	3.92732	5.55416e-07	8.22645e-06
598		vnz_08040	ABC transporter ATP-binding protein	-2.82942	3.28188	1.46975e-06	1.82914e-05
599		vnz_08045	ABC transporter ATP-binding protein	-1.57244	3.80522	3.71376e-06	3.85848e-05
600		vnz_08050	ANTAR domain-containing response regulator	1.00518	6.39066	0.00571591	0.0175807
601		vnz_08065	SIMPL domain-containing protein	-1.26563	3.95276	0.0160125	0.0417911
602		vnz_08070	bifunctional UDP-sugar hydrolase/5'-nucleotidase	-4.14759	6.07071	6.61377e-07	9.27108e-06
603		vnz_08075	lysine N(6)-hydroxylase/L-ornithine N(5)-oxygenase family protein	-1.59945	2.68461	0.00170422	0.00630384
604		vnz_08110	trypsin-like serine protease	-2.8045	3.12643	0.000592275	0.00254837
605		vnz_08115	hypothetical protein	1.16126	3.86496	0.000975742	0.00390352
606		vnz_08130	ribonuclease domain-containing protein	-1.85096	2.02201	0.00559352	0.0172684
607		vnz_08135	SDR family oxidoreductase	2.08185	2.77044	1.75588e-05	0.000136172
608		vnz_08145	enoyl-CoA hydratase family protein	-2.68011	-1.23044	0.00746101	0.0220368
609		vnz_08170	DEAD/DEAH box helicase	-0.994243	4.56398	0.0176907	0.0454657
610		vnz_08205	pyridoxamine 5'-phosphate oxidase family protein	-1.26173	3.3287	0.0160591	0.0418818
611		vnz_08210	VOC family protein	-1.81411	5.38195	0.00579508	0.0178087
612		vnz_08215	PadR family transcriptional regulator	1.20721	4.83916	0.00200346	0.00724013
613		vnz_08220	LLM class flavin-dependent oxidoreductase	-2.38024	-1.05477	0.0098319	0.0278406
614		vnz_08225	glucose 1-dehydrogenase	-2.16776	0.193764	0.00323432	0.0108399
615		vnz_08230	alpha/beta hydrolase	-2.78902	2.47296	8.91335e-07	1.21102e-05
616		vnz_08235	glutamate synthase subunit beta	-3.10017	9.28738	3.22176e-09	1.40505e-07
617	gltB	vnz_08240	glutamate synthase large subunit	-4.82805	9.80984	3.05062e-07	5.09518e-06
618		vnz_08260	ADP-ribosylglycohydrolase family protein	-1.25994	2.28919	0.00277765	0.00951703
619		vnz_08265	ADP-ribosylglycohydrolase family protein	-1.27077	2.29009	0.00397073	0.0129382
620	rbsK	vnz_08270	ribokinase	-1.2753	1.72344	0.00557556	0.017224
621		vnz_08275	CaiB/BaiF CoA-transferase family protein	-1.45487	2.24486	0.00351639	0.0116471
622	trpA	vnz_08295	tryptophan synthase subunit alpha	-1.8891	5.66416	0.000789909	0.00326166
623	trpB	vnz_08300	tryptophan synthase subunit beta	-2.05861	6.19815	0.000722766	0.00301437
624		vnz_08305	tryptophan biosynthesis modulator TrpM	1.45249	6.72129	0.000921724	0.00371901
625		vnz_08320	HGxxPAAW family protein	2.32474	9.19609	6.06154e-05	0.000374998
626		vnz_08325	TIGR02234 family membrane protein	2.27648	5.40622	2.55533e-05	0.000185734
627		vnz_08395	hypothetical protein	1.26768	4.00368	0.00178646	0.00655995
628		vnz_08400	LON peptidase substrate-binding domain-containing protein	0.893118	5.01196	0.0114741	0.0317652
629	ybaK	vnz_08405	Cys-tRNA(Pro) deacylase	0.973335	4.57122	0.00360062	0.0118816
630		vnz_08415	ABC transporter permease	2.48361	4.44484	2.61688e-05	0.000189623
631		vnz_08420	ABC transporter ATP-binding protein	2.65175	6.50909	1.66873e-10	1.44758e-08
632		vnz_08450	alkaline phosphatase	-1.92662	4.41341	0.000490098	0.00216409
633		vnz_08455	zinc metalloprotease	-2.09756	3.23623	0.00033572	0.00158547
634		vnz_08460	dienelactone hydrolase family protein	1.25726	6.38665	0.000543246	0.00236624
635		vnz_08465	Na+/H+ antiporter	1.61105	4.62591	5.96922e-06	5.68363e-05
636		vnz_08485	TraR/DksA C4-type zinc finger protein	-2.70481	4.88578	2.24326e-09	1.07085e-07
637	ileS	vnz_08490	isoleucine--tRNA ligase	-2.93371	8.26358	0.000119021	0.000666311
638		vnz_08510	YggS family pyridoxal phosphate-dependent enzyme	1.337	6.97376	8.89018e-05	0.000522288
639	pgeF	vnz_08515	peptidoglycan editing factor PgeF	1.11637	6.62551	0.00022933	0.00115647
640		vnz_08565	septum formation initiator family protein	1.61278	5.50883	2.06389e-06	2.39039e-05
641	rsmH	vnz_08570	16S rRNA (cytosine(1402)-N(4))-methyltransferase RsmH	1.42604	7.0486	3.63397e-05	0.00024758
642		vnz_08595	DUF3040 domain-containing protein	1.01675	7.33086	0.00733983	0.0217699
643		vnz_08630	NAD(P)/FAD-dependent oxidoreductase	1.10005	4.93884	0.00168964	0.00625645
644	metF	vnz_08640	methylenetetrahydrofolate reductase [NAD(P)H]	-0.946534	7.107	0.0170175	0.0440881
645	thiE	vnz_08645	thiamine phosphate synthase	1.14315	4.57711	0.000694709	0.00291456
646		vnz_08650	Rv2175c family DNA-binding protein	1.36665	8.54603	0.000619107	0.00264609
647	thiO	vnz_08660	glycine oxidase ThiO	2.31767	3.18922	9.91861e-07	1.31473e-05
648	thiS	vnz_08665	sulfur carrier protein ThiS	2.4123	0.59437	0.000240015	0.00120008
649		vnz_08670	thiazole synthase	1.9781	3.16864	9.10524e-07	1.22999e-05
650	pknB	vnz_08675	Stk1 family PASTA domain-containing Ser/Thr kinase	1.46366	7.16367	9.64068e-06	8.44008e-05
651		vnz_08680	deoxyribonuclease IV	1.76915	4.1757	4.62498e-08	1.12674e-06
652		vnz_08690	sulfite oxidase-like oxidoreductase	1.98428	5.02432	3.12463e-08	8.2065e-07
653		vnz_08705	class II 3-deoxy-7-phosphoheptulonate synthase	-1.19829	8.71364	0.00168796	0.00625645
654		vnz_08760	DUF5304 domain-containing protein	1.23167	7.23083	0.000270874	0.00132749
655		vnz_08770	SRPBCC family protein	1.16692	7.35314	0.000414685	0.00188772
656		vnz_08785	glycosyltransferase family 4 protein	1.21886	5.70743	5.87004e-05	0.000365391
657		vnz_08810	NlpC/P60 family protein	-2.5579	3.3327	2.86568e-05	0.000203888
658		vnz_08840	aminotransferase class V-fold PLP-dependent enzyme	-2.49799	4.95356	0.000449448	0.00201354
659		vnz_08865	heme-copper oxidase subunit III	1.18741	9.94578	0.00459231	0.0145622
660		vnz_08875	Ig-like domain-containing protein	-2.06892	6.06718	1.26232e-05	0.000104552
661		vnz_08880	cytochrome c oxidase subunit 4	1.3087	9.11123	0.000268724	0.00132118
662	coxB	vnz_08890	cytochrome c oxidase subunit II	1.192	10.0058	0.00613721	0.0186653
663		vnz_08895	cysteine desulfurase/sulfurtransferase TusA family protein	1.77595	2.7668	6.9597e-05	0.000420979
664		vnz_08925	efflux RND transporter permease subunit	-0.895073	4.78829	0.0194763	0.0492484
665		vnz_08930	response regulator transcription factor	2.18115	4.6383	7.43808e-07	1.03393e-05
666		vnz_08935	sensor histidine kinase	1.37225	3.52321	5.80417e-05	0.000361609
667		vnz_08950	DUF3043 domain-containing protein	1.75189	7.75561	3.98379e-06	4.08698e-05
668		vnz_08955	bifunctional 2-polyprenyl-6-hydroxyphenol methylase/3-demethylubiquinol 3-O-methyltransferase UbiG	1.58604	6.18447	3.63661e-06	3.78804e-05
669		vnz_08965	hypothetical protein	1.39173	8.25344	0.000259795	0.00128443
670	cobT	vnz_08975	nicotinate-nucleotide--dimethylbenzimidazole phosphoribosyltransferase	1.11167	5.00946	0.000617293	0.00263994
671		vnz_09000	endo alpha-1,4 polygalactosaminidase	-1.23098	2.50487	0.0197347	0.0497949
672		vnz_09010	hypothetical protein	-1.7932	1.92821	0.00117002	0.00455439
673	pelF	vnz_09015	GT4 family glycosyltransferase PelF	-3.14419	3.20428	2.88245e-05	0.000204874
674		vnz_09020	hypothetical protein	-3.29687	5.2665	3.7761e-07	6.04039e-06
675	aceE	vnz_09045	pyruvate dehydrogenase (acetyl-transferring), homodimeric type	-3.09446	8.45669	4.54262e-07	6.97688e-06
676		vnz_09050	YafY family protein	-1.38579	5.00298	0.000112507	0.000633357
677		vnz_09065	SDR family NAD(P)-dependent oxidoreductase	-1.77793	2.64086	0.00197468	0.00715076
678		vnz_09090	TIGR01777 family oxidoreductase	0.897855	4.84275	0.0168383	0.0437042
679	lipB	vnz_09105	lipoyl(octanoyl) transferase LipB	2.48005	7.55023	3.60435e-10	2.54647e-08
680	lipA	vnz_09110	lipoyl synthase	2.35307	8.25755	6.9955e-10	4.49302e-08
681		vnz_09115	hypothetical protein	1.49666	4.98778	4.56801e-05	0.000297722
682		vnz_09120	DUF4191 domain-containing protein	1.28221	8.17164	0.00133147	0.00509857
683		vnz_09125	RDD family protein	2.85226	7.00104	5.47331e-09	2.10157e-07
684	glnA	vnz_09130	type I glutamate--ammonia ligase	-2.87894	9.533	5.14276e-06	5.03933e-05
685	glnII	vnz_09185	glutamine synthetase	-4.39235	8.15365	3.00386e-06	3.2587e-05
686		vnz_09205	hypothetical protein	1.70897	3.71429	2.0038e-05	0.000152552
687		vnz_09215	tyrosine-protein phosphatase	-1.0118	4.31143	0.0173702	0.0448213
688		vnz_09225	metal-dependent hydrolase	-2.82386	0.735785	6.61158e-06	6.16237e-05
689		vnz_09235	hypothetical protein	1.48711	4.49935	0.000258599	0.00128031
690		vnz_09240	TetR/AcrR family transcriptional regulator	1.4655	6.76421	0.000178605	0.000931938
691		vnz_09245	5-carboxymethyl-2-hydroxymuconate Delta-isomerase	-1.2128	3.78804	0.00289794	0.00985747
692	pulA	vnz_09255	pullulanase-type alpha-1,6-glucosidase	-2.60179	7.00037	2.14308e-05	0.000161575
693		vnz_09260	carbohydrate-binding module family 20 domain-containing protein	-1.90764	6.58711	0.000288825	0.00139477
694		vnz_09270	glycoside hydrolase family 13 protein	-1.6332	7.77852	0.000438413	0.00197035
695		vnz_09275	sugar ABC transporter permease	-1.89572	6.92996	0.00034331	0.00161699
696		vnz_09280	carbohydrate ABC transporter permease	-1.78379	7.63609	0.000555805	0.00241945
697		vnz_09285	extracellular solute-binding protein	-1.84265	9.5338	0.000466561	0.00207311
698		vnz_09335	GNAT family N-acetyltransferase	-3.54781	4.68604	6.0349e-05	0.000373677
699		vnz_09395	DUF6257 family protein	1.76555	0.895586	0.00877169	0.0251919
700		vnz_09440	glutamine synthetase family protein	-1.07587	6.97153	0.00492373	0.0155019
701		vnz_09460	CBS domain-containing protein	-4.07399	5.33815	2.55913e-12	9.51591e-10
702		vnz_09465	alpha/beta fold hydrolase	-4.15635	3.33213	1.36183e-11	2.84324e-09
703		vnz_09470	DUF998 domain-containing protein	-4.44472	1.54532	3.758e-08	9.55045e-07
704		vnz_09475	APC family permease	-4.62395	4.39778	1.00093e-10	1.16359e-08
705		vnz_09495	TetR/AcrR family transcriptional regulator	2.64394	4.52859	2.1447e-09	1.04256e-07
706		vnz_09500	MFS transporter	3.15018	4.58547	1.89899e-06	2.22125e-05
707	panB	vnz_09505	3-methyl-2-oxobutanoate hydroxymethyltransferase	1.8531	5.99133	0.000128117	0.000707699
708		vnz_09510	ATP-binding cassette domain-containing protein	-1.9739	4.02915	1.81981e-06	2.1572e-05
709		vnz_09515	ABC transporter permease	-2.26683	4.96989	6.04517e-07	8.73397e-06
710		vnz_09520	BTAD domain-containing putative transcriptional regulator	1.49643	5.12624	6.44198e-06	6.04026e-05
711		vnz_09525	site-2 protease family protein	2.20403	6.90589	1.22775e-07	2.50696e-06
712		vnz_09530	hypothetical protein	1.18279	4.86976	0.00796089	0.0232412
713		vnz_09545	MFS transporter	-1.88333	4.57013	0.0075532	0.022258
714		vnz_09560	heme oxygenase (biliverdin-producing)	-1.93044	9.39847	7.35537e-05	0.000443016
715		vnz_09565	PhzF family phenazine biosynthesis protein	-1.79494	7.01912	0.000138633	0.000753928
716		vnz_09590	hypothetical protein	0.987727	6.50241	0.00308256	0.0104153
717		vnz_09595	bifunctional DNA primase/polymerase	1.63615	7.13392	4.8012e-05	0.000309493
718	ddaH	vnz_09605	dimethylargininase	-1.22374	6.1504	0.00605634	0.018442
719		vnz_09630	SDR family oxidoreductase	-3.43025	4.54705	5.80056e-09	2.16242e-07
720		vnz_09635	hypothetical protein	-1.65538	2.45444	0.000217022	0.00110069
721		vnz_09640	hypothetical protein	-1.28011	0.671893	0.00654217	0.0197536
722		vnz_09645	response regulator transcription factor	0.980471	2.71923	0.00799213	0.0233131
723		vnz_09715	DUF6087 family protein	1.56335	3.87725	0.000381974	0.00176152
724		vnz_09735	integral membrane protein	-1.4187	2.09307	0.000230951	0.00116133
725		vnz_09740	RNB domain-containing ribonuclease	-2.68099	2.90223	1.38266e-06	1.73201e-05
726		vnz_09795	MaoC/PaaZ C-terminal domain-containing protein	-1.41703	-0.338342	0.0192623	0.0488936
727		vnz_09830	lipid-transfer protein	-1.17448	1.54637	0.0101862	0.0287058
728		vnz_09845	endonuclease/exonuclease/phosphatase family protein	-1.15153	3.07222	0.00405349	0.0131487
729		vnz_09865	hypothetical protein	0.989095	4.38518	0.0163357	0.0425404
730		vnz_09870	hypothetical protein	1.16441	1.89382	0.00481428	0.0151911
731		vnz_09875	hypothetical protein	0.929473	2.89242	0.0158879	0.0415272
732		vnz_09930	LLM class F420-dependent oxidoreductase	-2.1327	1.14468	3.41923e-05	0.000235217
733		vnz_09935	hypothetical protein	-4.20546	3.98082	4.89706e-11	6.78387e-09
734		vnz_09975	aldehyde dehydrogenase	-1.14301	2.21805	0.003156	0.0106278
735		vnz_09990	SCO2322 family protein	1.2913	4.12695	0.00284181	0.00969505
736		vnz_09995	cobalt ABC transporter permease	1.63349	3.75553	0.000135741	0.000742841
737		vnz_10000	ABC transporter ATP-binding protein	1.65965	4.55281	0.000210465	0.00107437
738		vnz_10005	ECF transporter S component	1.4257	2.535	0.00189149	0.00687877
739		vnz_10050	MFS transporter	-2.53583	3.56563	5.1328e-07	7.73203e-06
740		vnz_10070	DoxX family protein	-2.98458	4.52174	1.12973e-08	3.62797e-07
741		vnz_10075	DedA family protein	1.12654	5.34658	0.000560963	0.00243589
742		vnz_10085	hypothetical protein	-1.87767	3.78183	2.25656e-06	2.57971e-05
743		vnz_10100	hypothetical protein	-1.20947	4.90439	0.00100161	0.00399675
744		vnz_10115	hypothetical protein	3.40844	3.86828	3.15887e-07	5.25116e-06
745		vnz_10120	hypothetical protein	1.04768	6.79344	0.00633004	0.0191528
746		vnz_10125	helix-turn-helix domain-containing protein	1.41374	6.59426	0.00161557	0.00603278
747		vnz_10130	hypothetical protein	2.02685	0.733055	0.00314497	0.0105957
748		vnz_10195	AAA family ATPase	1.81275	-0.0746829	0.00310417	0.0104782
749		vnz_10200	hypothetical protein	1.508	-0.397206	0.00566121	0.0174432
750		vnz_10245	hypothetical protein	1.95429	3.44317	0.000276682	0.00134997
751		vnz_10350	hypothetical protein	-3.8904	-1.42976	3.28582e-05	0.000227146
752		vnz_10360	hypothetical protein	-1.393	-0.100271	0.012733	0.0346262
753		vnz_10370	SpdB2 protein	-3.1307	-0.9757	1.24311e-05	0.000103446
754		vnz_10375	hypothetical protein	-2.24458	0.914513	9.4436e-05	0.000548676
755		vnz_10395	hypothetical protein	2.18111	3.04956	7.28061e-08	1.653e-06
756		vnz_10400	hypothetical protein	1.97722	3.30432	3.51047e-06	3.67429e-05
757		vnz_10425	DUF4352 domain-containing protein	-2.49852	3.3146	9.9459e-06	8.63241e-05
758		vnz_10430	glycosyltransferase family 2 protein	-1.69996	1.54191	7.61107e-05	0.000456383
759		vnz_10455	hypothetical protein	1.34624	1.14266	0.00353854	0.0117095
760		vnz_10460	phage terminase large subunit protein	1.15634	1.85847	0.0126015	0.0343173
761		vnz_10465	phage portal protein	1.69271	3.08951	0.00344457	0.011436
762		vnz_10480	phage major capsid protein	1.11267	2.25109	0.0157673	0.0412884
763		vnz_10485	glycosyltransferase family 4 protein	1.55477	1.34859	0.00269838	0.00929394
764		vnz_10490	hypothetical protein	1.4789	4.15323	0.000820926	0.003372
765		vnz_10495	hypothetical protein	1.4204	3.1662	0.00158628	0.00593596
766		vnz_10505	hypothetical protein	1.94411	4.40468	5.92507e-08	1.38611e-06
767		vnz_10515	hypothetical protein	1.31699	1.45777	0.00188766	0.00687084
768		vnz_10520	hypothetical protein	1.04413	0.669572	0.0132236	0.0357025
769		vnz_10525	hypothetical protein	1.41555	2.50348	0.000621607	0.00265357
770		vnz_10530	hypothetical protein	1.48482	2.05336	0.00278756	0.00954634
771		vnz_10535	DUF5047 domain-containing protein	1.58513	-0.237899	0.0118468	0.0325926
772		vnz_10545	hypothetical protein	1.44847	1.88719	0.00520732	0.0162643
773		vnz_10560	hypothetical protein	-1.3032	-0.439433	0.0086319	0.0248409
774		vnz_10590	DUF6233 domain-containing protein	1.54217	3.15392	0.000309371	0.00147883
775		vnz_10605	hypothetical protein	1.94318	4.06655	4.16742e-05	0.000277239
776		vnz_10620	hypothetical protein	1.81956	6.24313	1.14542e-07	2.3662e-06
777		vnz_10625	zinc ribbon domain-containing protein	1.36462	5.08727	9.39136e-05	0.00054654
778		vnz_10630	hypothetical protein	1.10867	5.32244	0.00155393	0.00582413
779		vnz_10645	TerD family protein	1.55901	6.82705	8.83061e-08	1.91375e-06
780		vnz_10660	TerD family protein	-1.29258	6.10329	0.000317221	0.00151022
781		vnz_10700	TetR/AcrR family transcriptional regulator	1.25036	4.57034	0.00351563	0.0116471
782		vnz_10715	sensor histidine kinase	-1.07869	3.5634	0.00100886	0.0040178
783		vnz_10725	alpha/beta hydrolase	-3.70494	1.08893	6.76552e-05	0.000411346
784		vnz_10730	acyltransferase	-1.55263	3.26112	0.000943397	0.00378914
785		vnz_10735	aldo/keto reductase	-1.46296	4.39792	0.0124051	0.0338516
786		vnz_10745	serine hydrolase	0.857248	5.29525	0.0120565	0.0330793
787		vnz_10750	hypothetical protein	1.71606	4.27344	2.52372e-06	2.85282e-05
788		vnz_10755	HAMP domain-containing sensor histidine kinase	2.09023	4.06088	6.52158e-08	1.49594e-06
789		vnz_10760	response regulator transcription factor	1.6079	4.21481	1.67498e-05	0.000131087
790		vnz_10780	pirin family protein	2.07482	5.06405	1.69108e-05	0.000132016
791		vnz_10800	acyl carrier protein	1.50073	10.9815	0.000604987	0.00259516
792		vnz_10820	glycoside hydrolase family 3 protein	-1.37523	2.7889	0.00401878	0.0130697
793		vnz_10830	carbon-nitrogen hydrolase family protein	1.2863	4.2962	8.00354e-05	0.000474769
794		vnz_10850	STAS domain-containing protein	1.77137	1.84859	0.000826416	0.00338668
795		vnz_10865	pectate lyase	1.46273	4.86602	1.14652e-05	9.67764e-05
796		vnz_10870	EI24 domain-containing protein	1.11149	6.3463	0.000379171	0.00175088
797		vnz_10875	organic hydroperoxide resistance protein	1.70665	8.28511	0.00130178	0.00500387
798		vnz_10880	NADP-dependent oxidoreductase	-2.15556	3.42487	7.80309e-06	7.11297e-05
799		vnz_10885	MarR family winged helix-turn-helix transcriptional regulator	1.99649	3.92646	1.07711e-07	2.25142e-06
800		vnz_10895	rod shape-determining protein	-4.41533	4.06595	5.97903e-09	2.2001e-07
801		vnz_10900	GAF domain-containing protein	-1.35155	4.91931	0.000111109	0.000628243
802		vnz_10905	NarK/NasA family nitrate transporter	-4.1952	4.09774	8.13837e-13	4.42289e-10
803		vnz_10925	GNAT family N-acetyltransferase	0.997083	5.36688	0.0170336	0.0441139
804		vnz_10930	BTAD domain-containing putative transcriptional regulator	2.62793	5.59964	1.07753e-10	1.16359e-08
805		vnz_10975	hypothetical protein	-2.38977	2.58772	0.000111456	0.000629237
806		vnz_10985	SHOCT domain-containing protein	-2.77479	4.27878	1.96797e-06	2.29056e-05
807		vnz_10990	GAP family protein	-2.06496	2.82482	0.000106225	0.000604249
808		vnz_10995	amphi-Trp domain-containing protein	-2.84182	3.3756	2.38124e-08	6.67597e-07
809		vnz_11000	chloride channel protein	-2.81335	2.49619	9.41033e-08	2.02695e-06
810		vnz_11010	tRNA-Asn	2.61661	6.95515	2.84174e-07	4.82617e-06
811		vnz_11015	tRNA-Asn	2.57336	7.14289	3.25716e-07	5.36406e-06
812		vnz_11020	hypothetical protein	-1.93321	6.44798	6.26554e-06	5.91792e-05
813		vnz_11030	ABC transporter ATP-binding protein	-1.4591	6.75117	0.000421738	0.00191244
814		vnz_11035	ABC transporter ATP-binding protein	-1.21573	5.82895	0.00267837	0.0092446
815	dnaG	vnz_11050	DNA primase	1.37081	7.6798	0.000274759	0.00134337
816	cutA	vnz_11085	divalent cation tolerance protein CutA	-1.11213	4.6345	0.00517533	0.0161786
817		vnz_11090	ABC transporter ATP-binding protein	-1.8296	1.32467	0.00016097	0.000854835
818		vnz_11095	ABC transporter ATP-binding protein	-1.3173	2.19404	0.00061353	0.00262702
819		vnz_11100	NADPH-dependent FMN reductase	-2.22025	0.0385491	0.00159833	0.00597154
820		vnz_11110	right-handed parallel beta-helix repeat-containing protein	1.45641	4.57875	5.96253e-06	5.68363e-05
821		vnz_11115	hypothetical protein	2.66987	4.21845	3.84324e-10	2.68836e-08
822		vnz_11120	hypothetical protein	-2.6311	3.4808	1.33672e-07	2.69826e-06
823		vnz_11125	class F sortase	-2.34733	1.98198	1.91427e-05	0.000146771
824		vnz_11130	TSUP family transporter	1.19939	4.01025	0.0125476	0.0341878
825		vnz_11200	MFS transporter	-1.19148	2.2884	0.00250505	0.00875561
826		vnz_11225	VC0807 family protein	-1.68677	5.76325	8.78279e-06	7.83465e-05
827		vnz_11235	metal ABC transporter substrate-binding protein	-1.32055	4.31699	0.0107133	0.0299169
828		vnz_11250	Fur family transcriptional regulator	1.56853	8.77084	0.000999652	0.00399239
829		vnz_11255	isoprenyl transferase	1.08218	7.03519	0.00239809	0.00845011
830	recO	vnz_11260	DNA repair protein RecO	1.54146	6.76561	6.41845e-06	6.0301e-05
831		vnz_11265	hypothetical protein	1.30533	4.38859	5.28917e-05	0.000336329
832		vnz_11270	hypothetical protein	3.65495	6.34036	1.57729e-08	4.86617e-07
833		vnz_11275	FAD-dependent oxidoreductase	1.37758	7.74539	0.00820772	0.0238436
834		vnz_11290	TerB family tellurite resistance protein	-2.3359	3.95612	1.38951e-07	2.76532e-06
835	leuA	vnz_11300	2-isopropylmalate synthase	-2.37743	7.27085	1.32248e-07	2.67717e-06
836		vnz_11305	M4 family metallopeptidase	-1.95066	2.96697	1.05986e-05	9.07622e-05
837		vnz_11335	cytidine deaminase	2.09474	7.04022	1.74724e-07	3.33629e-06
838		vnz_11375	MFS transporter	-2.10685	3.7968	2.75213e-08	7.42131e-07
839		vnz_11385	ribonuclease Z	1.56772	7.37277	1.05967e-05	9.07622e-05
840		vnz_11390	histidine triad nucleotide-binding protein	1.5015	7.52969	5.81683e-06	5.57937e-05
841		vnz_11395	tetratricopeptide repeat protein	2.25947	5.00282	5.42877e-08	1.30457e-06
842		vnz_11400	26S protease regulatory subunit	1.56668	5.51669	0.00022985	0.0011574
843		vnz_11405	16S rRNA (uracil(1498)-N(3))-methyltransferase	1.20228	5.43667	0.000633271	0.00270165
844		vnz_11410	nitronate monooxygenase	1.22325	6.07664	0.000604315	0.00259386
845	dnaJ	vnz_11415	molecular chaperone DnaJ	0.996064	8.09145	0.00937614	0.0266676
846	hrcA	vnz_11420	heat-inducible transcriptional repressor HrcA	1.44899	8.16964	0.000326646	0.00154883
847	hemW	vnz_11440	radical SAM family heme chaperone HemW	0.982836	6.11135	0.00944898	0.0268424
848		vnz_11445	long-chain fatty acid--CoA ligase	-1.37345	5.48103	0.000726734	0.00302582
849	holA	vnz_11460	DNA polymerase III subunit delta	1.34639	5.38097	5.95039e-05	0.000369741
850		vnz_11465	hypothetical protein	2.67981	6.01262	3.345e-07	5.45783e-06
851		vnz_11470	YceI family protein	1.38775	6.019	0.000266011	0.00130875
852		vnz_11500	DegV family protein	1.33403	5.62543	0.000964631	0.00386345
853	leuS	vnz_11510	leucine--tRNA ligase	-1.18932	8.1924	0.000578368	0.00250072
854		vnz_11515	tRNA-Ala	1.53818	3.82029	0.00166495	0.00618448
855		vnz_11530	MFS transporter	1.50317	1.18939	0.00266409	0.0092083
856		vnz_11555	LCP family protein	1.2037	6.7058	0.00015212	0.000816861
857	nadD	vnz_11560	nicotinate-nucleotide adenylyltransferase	2.23882	8.06598	5.89486e-08	1.38363e-06
858		vnz_11565	hypothetical protein	3.08025	6.11951	1.44022e-10	1.37502e-08
859		vnz_11580	hypothetical protein	0.904478	6.14792	0.0109617	0.0305019
860		vnz_11585	glutamate-5-semialdehyde dehydrogenase	-1.52415	5.87881	0.00399051	0.0129921
861		vnz_11590	hypothetical protein	-1.11401	6.04068	0.00542611	0.0168212
862	proB	vnz_11595	glutamate 5-kinase	-1.66047	6.75347	0.000139381	0.000756899
863		vnz_11605	glycosyltransferase family 2 protein	-1.02682	8.93923	0.0022873	0.00812458
864		vnz_11630	glycosyltransferase	0.903212	6.08536	0.00364944	0.0120314
865		vnz_11655	TIGR03936 family radical SAM-associated protein	1.12057	7.37549	0.000599042	0.00257435
866		vnz_11705	DUF4233 domain-containing protein	1.49035	5.27952	2.10464e-05	0.000159371
867		vnz_11710	folylpolyglutamate synthase/dihydrofolate synthase family protein	1.36412	7.27802	4.15047e-05	0.000276372
868		vnz_11730	response regulator transcription factor	-1.69588	0.254153	0.000590389	0.0025418
869		vnz_11750	hypothetical protein	1.18622	6.28189	0.00376791	0.0123528
870		vnz_11775	tRNA-Pro	2.20464	4.81224	2.70118e-07	4.64549e-06
871		vnz_11780	tRNA-Gly	2.66521	2.71863	1.37661e-06	1.72749e-05
872		vnz_11795	GNAT family N-acetyltransferase	-1.61741	3.56464	0.00747823	0.0220732
873		vnz_11805	ribose-5-phosphate isomerase	1.09578	8.40286	0.00914258	0.0260979
874		vnz_11810	amino acid permease	-1.44752	6.58743	0.000237222	0.00118695
875		vnz_11825	amino acid permease	-4.47182	5.43452	2.10581e-08	6.14776e-07
876		vnz_11860	HPP family protein	-2.85834	-0.391816	2.98729e-05	0.00021063
877		vnz_11870	VOC family protein	-2.97437	0.0243527	6.43783e-05	0.000395507
878		vnz_11885	aspartate-semialdehyde dehydrogenase	-2.94339	7.46731	4.36628e-05	0.000286689
879		vnz_11915	EamA family transporter	-2.82076	1.66657	6.0733e-05	0.000375397
880		vnz_11925	hypothetical protein	2.47362	6.98357	1.01607e-07	2.13012e-06
881		vnz_11945	HNH endonuclease	2.25922	7.63045	1.29731e-06	1.64551e-05
882		vnz_11950	mechanosensitive ion channel family protein	1.46502	5.66742	3.37704e-05	0.000232769
883		vnz_11960	ABC transporter substrate-binding protein	-1.07795	4.37244	0.00242275	0.00852425
884		vnz_11965	carbohydrate ABC transporter permease	-1.14175	3.00378	0.0144868	0.0385205
885		vnz_11975	6-phospho-beta-glucosidase	-1.37875	2.88755	0.00186045	0.00678579
886		vnz_12030	globin	0.890442	6.15672	0.0145538	0.0386733
887		vnz_12070	hypothetical protein	2.58099	1.59383	1.41019e-06	1.76025e-05
888		vnz_12075	hypothetical protein	1.30898	2.75689	0.0117377	0.0323681
889		vnz_12080	hypothetical protein	1.69763	2.01306	1.53825e-05	0.00012183
890		vnz_12085	hypothetical protein	2.08203	3.02928	4.2964e-05	0.000283418
891		vnz_12095	Cys-Gln thioester bond-forming surface protein	-2.3091	8.95754	0.000129606	0.000714807
892		vnz_12105	GTPase	-1.57468	3.24861	0.00132578	0.00507951
893		vnz_12110	dynamin family protein	-1.82764	3.04495	0.00100632	0.00401107
894		vnz_12115	tRNA-Arg	1.52242	3.47343	0.00373781	0.0122769
895		vnz_12180	DUF6284 family protein	-1.81098	0.424558	0.00982629	0.0278359
896		vnz_12190	NUDIX domain-containing protein	1.18896	5.08159	0.000473438	0.00209839
897		vnz_12195	HD domain-containing protein	1.3539	6.11512	4.76103e-05	0.000307465
898		vnz_12200	winged helix-turn-helix domain-containing protein	1.25886	6.70469	0.00035796	0.00167261
899		vnz_12210	hypothetical protein	-2.267	1.30066	0.00177611	0.00653276
900		vnz_12220	hypothetical protein	0.989632	3.25542	0.0144091	0.0383284
901		vnz_12225	restriction endonuclease fold toxin-2 domain-containing protein	1.16862	1.55516	0.0100089	0.0282738
902		vnz_12235	MFS transporter	1.13493	4.09459	0.00149616	0.00565137
903		vnz_12265	DUF2079 domain-containing protein	1.10544	3.32629	0.00350268	0.0116126
904	crcB	vnz_12305	fluoride efflux transporter CrcB	2.18109	5.83244	4.08301e-05	0.000273989
905		vnz_12310	transposase	1.03165	7.46714	0.00596026	0.0182212
906		vnz_12335	hypothetical protein	-2.13492	4.63183	1.02405e-06	1.34228e-05
907		vnz_12340	ABC transporter permease	-1.29484	4.89584	0.00639499	0.0193327
908		vnz_12345	CocE/NonD family hydrolase	1.16135	5.44025	0.0160841	0.0419315
909	mmsA	vnz_12350	CoA-acylating methylmalonate-semialdehyde dehydrogenase	-1.71908	6.03359	0.000359191	0.00167615
910	iolD	vnz_12355	3D-(3,5/4)-trihydroxycyclohexane-1,2-dione acylhydrolase (decyclizing)	-1.08164	5.01319	0.012527	0.0341448
911	iolC	vnz_12365	5-dehydro-2-deoxygluconokinase	-0.865682	4.29745	0.0191905	0.0487525
912		vnz_12375	AlpA family transcriptional regulator	1.82596	2.15132	0.00325742	0.0109018
913		vnz_12380	hypothetical protein	1.44575	2.02895	0.00405911	0.0131609
914		vnz_12395	cation:proton antiporter	-1.09711	3.12964	0.00615544	0.0187127
915		vnz_12400	heavy-metal-associated domain-containing protein	-1.03558	6.40631	0.00716373	0.0213192
916		vnz_12440	Gfo/Idh/MocA family protein	-1.30674	1.25253	0.00990949	0.0280266
917		vnz_12460	AAA family ATPase	-4.00859	4.15723	1.9507e-05	0.000149153
918		vnz_12475	glycoside hydrolase family 3 protein	-1.44643	2.91436	0.00027053	0.00132729
919		vnz_12480	S28 family serine protease	-1.82154	5.71101	0.000217879	0.00110328
920		vnz_12500	thiamine pyrophosphate-binding protein	-1.51723	4.26169	0.0133331	0.0359124
921		vnz_12550	TetR/AcrR family transcriptional regulator	1.02315	4.61736	0.0065426	0.0197536
922		vnz_12555	carboxyl transferase domain-containing protein	1.99366	5.34996	2.74825e-06	3.04374e-05
923		vnz_12560	acetyl/propionyl/methylcrotonyl-CoA carboxylase subunit alpha	1.80391	5.21	7.92832e-06	7.18123e-05
924		vnz_12565	hydroxymethylglutaryl-CoA lyase	1.64117	3.80296	0.000143391	0.000776115
925		vnz_12570	acyl-CoA dehydrogenase family protein	1.58443	4.50665	0.00245351	0.00860974
926	glmS	vnz_12610	glutamine--fructose-6-phosphate transaminase (isomerizing)	-2.00349	5.85306	0.00762415	0.0223876
927		vnz_12615	GPR1/FUN34/YaaH family transporter	-1.28835	2.21319	0.0106576	0.0297966
928		vnz_12640	tRNA-His	2.09921	4.63949	3.0528e-05	0.000214394
929	aspT	vnz_12665	aspartate-alanine antiporter	-3.06061	5.47209	3.47634e-08	8.96363e-07
930	aspT	vnz_12670	aspartate-alanine antiporter	-3.38775	5.57858	1.79004e-08	5.43362e-07
931		vnz_12675	bifunctional aspartate transaminase/aspartate 4-decarboxylase	-4.20249	5.92387	3.60148e-10	2.54647e-08
932		vnz_12680	cellulose binding domain-containing protein	-2.2824	1.76477	3.16557e-06	3.38218e-05
933		vnz_12685	HAMP domain-containing sensor histidine kinase	1.89355	4.39143	3.07987e-06	3.31696e-05
934		vnz_12690	response regulator transcription factor	2.08906	4.85837	2.43149e-08	6.7742e-07
935		vnz_12695	hypothetical protein	1.89779	5.17173	7.12343e-09	2.45795e-07
936		vnz_12715	histidine phosphatase family protein	0.901793	6.0899	0.0151942	0.0400697
937		vnz_12740	hypothetical protein	1.26313	5.27142	0.00012439	0.000690893
938		vnz_12755	M6 family metalloprotease domain-containing protein	-4.78994	3.22094	1.1026e-11	2.43433e-09
939		vnz_12765	glycosyl hydrolase family 18 protein	-1.10622	2.271	0.0069678	0.0208326
940		vnz_12770	LLM class flavin-dependent oxidoreductase	-1.12358	3.26043	0.00849654	0.0245413
941		vnz_12785	response regulator transcription factor	0.925568	3.11895	0.01187	0.0326435
942		vnz_12795	AMP-binding protein	-1.86541	2.61162	1.36586e-05	0.000111172
943		vnz_12800	lytic polysaccharide monooxygenase	-1.37545	5.0212	0.000355112	0.0016626
944		vnz_12805	SPFH domain-containing protein	-1.8195	3.25625	9.20054e-05	0.000537649
945		vnz_12810	peptidoglycan-binding protein	-2.39144	5.23874	1.86525e-06	2.19362e-05
946		vnz_12815	tRNA-Lys	2.84637	0.180747	0.000179256	0.000934644
947		vnz_12820	class F sortase	-1.75079	1.0723	0.000127764	0.000706298
948		vnz_12825	hypothetical protein	-1.73811	5.47576	8.78058e-05	0.000516526
949		vnz_12875	hypothetical protein	-4.16266	2.56662	7.32891e-11	9.76958e-09
950		vnz_12885	Gfo/Idh/MocA family oxidoreductase	-1.96477	4.06312	0.000992572	0.00396636
951		vnz_12890	heme-degrading domain-containing protein	-2.47951	4.14966	1.08335e-06	1.40955e-05
952		vnz_12895	choice-of-anchor A family protein	-2.733	5.02961	1.38771e-07	2.76532e-06
953		vnz_12900	fumarylacetoacetate hydrolase family protein	-3.86711	4.39682	3.55704e-10	2.54647e-08
954		vnz_12910	DUF6412 domain-containing protein	1.84049	6.69438	1.8166e-06	2.15702e-05
955		vnz_12925	sodium:solute symporter	0.838944	3.50871	0.0161651	0.0421271
956		vnz_12940	MrcB family domain-containing protein	1.138	6.88299	0.0102116	0.0287545
957		vnz_12945	hypothetical protein	1.12451	4.41074	0.000726797	0.00302582
958		vnz_12955	ATP-binding cassette domain-containing protein	-2.28389	2.0696	0.000134076	0.000736009
959		vnz_12960	ABC transporter permease	-3.23925	1.21629	1.86865e-05	0.000143813
960		vnz_12965	ABC-2 family transporter protein	-1.29666	2.66337	0.0151568	0.0400309
961		vnz_12975	multidrug efflux SMR transporter	1.31887	5.35715	0.00926353	0.0263792
962		vnz_12980	co-chaperone GroES	1.17092	6.28033	0.000462353	0.002057
963		vnz_12985	DUF3618 domain-containing protein	0.998871	6.80949	0.00274312	0.00942156
964		vnz_13005	tRNA-Leu	1.71725	2.19379	0.000876302	0.0035704
965		vnz_13030	PTS transporter subunit EIIC	-5.31937	4.59857	3.60033e-11	5.49401e-09
966		vnz_13040	MBL fold metallo-hydrolase	1.1798	6.42099	0.00855496	0.0246596
967		vnz_13045	type II toxin-antitoxin system PemK/MazF family toxin	2.96744	4.29864	2.43545e-08	6.7742e-07
968		vnz_13060	ABC transporter ATP-binding protein	1.33257	3.06268	0.00891611	0.0255651
969		vnz_13080	GlxA family transcriptional regulator	-1.07651	4.52941	0.00648466	0.0195954
970		vnz_13085	Mov34/MPN/PAD-1 family protein	-1.06505	7.48316	0.00338719	0.0112773
971		vnz_13095	DUF2017 domain-containing protein	2.35069	7.55004	7.9302e-08	1.773e-06
972	clpS	vnz_13100	ATP-dependent Clp protease adapter ClpS	2.34723	7.78811	7.46354e-07	1.03393e-05
973		vnz_13105	nicotinate phosphoribosyltransferase	-1.02125	5.08204	0.0133018	0.0358441
974		vnz_13115	hypothetical protein	-1.57721	5.03068	2.45147e-05	0.000179664
975		vnz_13120	immune inhibitor A domain-containing protein	-1.95916	9.52156	0.000179461	0.000934867
976		vnz_13140	SsgA family sporulation/cell division regulator	-1.95415	4.09719	0.00189178	0.00687877
977		vnz_13150	tetratricopeptide repeat protein	-2.59491	2.6171	2.39874e-07	4.20523e-06
978	hppD	vnz_13155	4-hydroxyphenylpyruvate dioxygenase	-4.20031	6.50324	3.28634e-07	5.39953e-06
979		vnz_13185	IclR family transcriptional regulator	-3.85124	5.4324	2.80533e-11	4.55852e-09
980		vnz_13230	serine/threonine protein kinase	2.64217	4.78299	4.304e-08	1.0595e-06
981		vnz_13275	xanthine dehydrogenase family protein molybdopterin-binding subunit	0.911716	7.76316	0.00456882	0.0145008
982		vnz_13280	2Fe-2S iron-sulfur cluster-binding protein	0.972709	6.97541	0.00211637	0.0076015
983		vnz_13285	xanthine dehydrogenase family protein subunit M	1.58168	6.41524	3.5328e-05	0.000242087
984		vnz_13295	carbohydrate ABC transporter permease	1.50569	1.03487	0.00275035	0.00944181
985		vnz_13300	carbohydrate ABC transporter permease	1.29557	2.57145	0.00241639	0.00851037
986		vnz_13310	DUF3039 domain-containing protein	2.57318	8.47797	3.22338e-05	0.000223705
987		vnz_13340	uroporphyrinogen-III synthase	-3.36965	3.11359	0.000175674	0.000919363
988		vnz_13350	LysR family transcriptional regulator	-1.32831	3.26673	0.000229979	0.0011574
989		vnz_13370	S41 family peptidase	1.23131	5.67485	0.000923022	0.00372212
990	prfB	vnz_13395	peptide chain release factor 2	1.17949	9.53211	0.00214736	0.00769715
991		vnz_13425	carbohydrate ABC transporter permease	1.00407	2.86494	0.0173859	0.0448287
992		vnz_13445	glycosyltransferase 87 family protein	-2.66563	1.12912	0.000306357	0.00146839
993		vnz_13450	serine/threonine-protein kinase	-1.19829	2.8519	0.00768423	0.0225266
994		vnz_13460	NAD-glutamate dehydrogenase	1.18155	9.20932	0.0020125	0.00726907
995		vnz_13490	GNAT family N-acetyltransferase	-2.63124	5.82816	0.00100187	0.00399675
996		vnz_13515	LpqB family beta-propeller domain-containing protein	1.7255	7.76451	3.14624e-06	3.36791e-05
997	mtrB	vnz_13520	MtrAB system histidine kinase MtrB	1.69388	8.46476	1.78544e-06	2.14117e-05
998	mtrA	vnz_13525	two-component system response regulator MtrA	1.35182	8.53052	0.000235927	0.00118298
999		vnz_13550	DUF58 domain-containing protein	1.35232	3.45031	0.0053128	0.0165207
1000		vnz_13590	hypothetical protein	-1.14123	2.60486	0.0189985	0.0483169
1001	ahcY	vnz_13595	adenosylhomocysteinase	-1.11913	8.43249	0.00965212	0.0273754
1002		vnz_13600	cation diffusion facilitator family transporter	-1.1791	6.65511	0.000414133	0.00188643
1003		vnz_13630	metallopeptidase family protein	1.36458	6.57003	0.000671178	0.00283605
1004	whiB	vnz_13645	WhiB family transcriptional regulator	1.13636	7.79674	0.0155271	0.0407803
1005		vnz_13650	cysteine dioxygenase family protein	-1.4052	2.92112	0.0154228	0.0405817
1006	cofD	vnz_13655	2-phospho-L-lactate transferase	1.82136	7.21438	1.12747e-06	1.45889e-05
1007		vnz_13660	coenzyme F420-0:L-glutamate ligase	2.13412	6.68682	2.14902e-08	6.17531e-07
1008		vnz_13670	sugar phosphate nucleotidyltransferase	-1.344	5.64706	0.00177011	0.00652023
1009		vnz_13675	peptidoglycan recognition protein	-3.17985	3.19531	3.77898e-07	6.04039e-06
1010		vnz_13685	LCP family protein	-1.20107	5.32413	0.000260447	0.00128675
1011		vnz_13690	LCP family protein	-1.23304	7.11299	0.000371541	0.00172127
1012		vnz_13695	LCP family protein	-1.15558	6.20745	0.00586829	0.0180024
1013		vnz_13705	LCP family protein	-1.3213	3.76733	0.00205929	0.00741939
1014		vnz_13710	acyl-CoA thioesterase	1.67941	5.85178	1.79212e-07	3.4052e-06
1015		vnz_13730	membrane dipeptidase	-3.6484	5.48768	1.51306e-10	1.38828e-08
1016		vnz_13735	dipeptidase	2.32442	6.94132	2.54737e-05	0.000185347
1017	purE	vnz_13740	5-(carboxyamino)imidazole ribonucleotide mutase	2.39105	6.60666	5.23604e-05	0.000333868
1018		vnz_13745	5-(carboxyamino)imidazole ribonucleotide synthase	2.60588	7.96385	6.38723e-07	9.02515e-06
1019		vnz_13750	GtrA family protein	1.20475	8.1014	0.00109238	0.00429955
1020		vnz_13760	response regulator transcription factor	1.09794	6.94561	0.00246041	0.00862398
1021		vnz_13815	ABC transporter substrate-binding protein	2.30638	4.22283	5.969e-09	2.2001e-07
1022	hutU	vnz_13870	urocanate hydratase	-1.93584	8.17985	0.00423592	0.0136155
1023		vnz_13880	SRPBCC family protein	-1.31365	4.35537	0.00042876	0.00193682
1024		vnz_13885	hypothetical protein	1.65905	5.53031	1.54997e-06	1.91443e-05
1025		vnz_13890	hypothetical protein	2.26183	5.7436	7.63037e-09	2.59176e-07
1026		vnz_13895	roadblock/LC7 domain-containing protein	2.16841	5.22958	2.49832e-07	4.33677e-06
1027		vnz_13900	hypothetical protein	2.71694	7.34684	1.50007e-10	1.38828e-08
1028		vnz_13905	MurR/RpiR family transcriptional regulator	2.44433	7.03618	1.5587e-10	1.39308e-08
1029		vnz_13910	SMI1/KNR4 family protein	1.32689	5.22426	5.24173e-05	0.00033393
1030		vnz_13930	hypothetical protein	1.1468	6.82205	0.00280669	0.00959661
1031		vnz_13950	hypothetical protein	1.08575	6.94033	0.0105916	0.0296473
1032		vnz_14050	hypothetical protein	1.46878	-0.463985	0.0132223	0.0357025
1033		vnz_14055	hypothetical protein	1.40038	0.0554429	0.0159417	0.0416369
1034		vnz_14195	hypothetical protein	1.14848	7.18427	0.0127748	0.034713
1035		vnz_14200	hypothetical protein	0.990558	5.12902	0.0130166	0.0352345
1036		vnz_14215	ABC transporter ATP-binding protein	-1.63282	2.67026	0.00307031	0.0103788
1037		vnz_14220	ABC transporter permease	-1.70567	4.41261	0.000822913	0.00337624
1038		vnz_14230	NAD(P)/FAD-dependent oxidoreductase	2.47224	11.706	7.28591e-10	4.59598e-08
1039		vnz_14275	nucleoside triphosphate pyrophosphohydrolase	1.56993	5.56607	6.04289e-07	8.73397e-06
1040		vnz_14315	alpha/beta hydrolase	1.19574	1.80381	0.0180258	0.0461757
1041		vnz_14320	helix-turn-helix domain-containing protein	1.36801	2.78172	0.0116868	0.0322653
1042		vnz_14330	sigma-70 family RNA polymerase sigma factor	1.99742	3.48233	0.000113145	0.000635932
1043		vnz_14350	LamG-like jellyroll fold domain-containing protein	1.18509	8.16944	0.0042099	0.0135503
1044		vnz_14370	HNH endonuclease family protein	1.76249	5.8475	3.63525e-06	3.78804e-05
1045		vnz_14395	type II toxin-antitoxin system Phd/YefM family antitoxin	1.5702	4.67385	0.00534227	0.0165904
1046		vnz_14405	ABC transporter permease	-1.77526	4.50361	7.12075e-05	0.000429617
1047		vnz_14410	ABC transporter ATP-binding protein	-2.8127	2.79928	1.41902e-05	0.000114054
1048		vnz_14415	FG-GAP-like repeat-containing protein	-2.75128	5.38559	9.215e-07	1.24244e-05
1049		vnz_14420	MFS transporter	-1.93908	2.37837	9.8706e-07	1.31082e-05
1050		vnz_14425	hypothetical protein	-3.87825	1.94946	7.96508e-08	1.77518e-06
1051		vnz_14450	hypothetical protein	2.16969	4.03622	4.59279e-07	7.02339e-06
1052		vnz_14475	sensor histidine kinase	1.09388	4.8787	0.000927622	0.0037364
1053		vnz_14480	hypothetical protein	2.20502	2.84143	0.00273981	0.00941475
1054		vnz_14485	tRNA-Gln	2.95456	1.08595	5.98074e-05	0.000371244
1055		vnz_14495	ribose-phosphate diphosphokinase	1.31414	9.82789	0.0014302	0.00542647
1056	pth	vnz_14505	aminoacyl-tRNA hydrolase	-1.37172	2.88097	0.00135962	0.00518946
1057		vnz_14510	hypothetical protein	-1.41397	1.5444	0.00588151	0.0180273
1058		vnz_14515	LPXTG cell wall anchor domain-containing protein	-1.86858	3.95169	0.00566134	0.0174432
1059		vnz_14525	fatty acid desaturase	-1.4553	6.93756	1.47002e-05	0.000117485
1060		vnz_14535	VCBS repeat-containing protein	-1.69291	7.11463	0.00103879	0.00411615
1061		vnz_14540	trans-aconitate 2-methyltransferase	-2.6842	3.85905	0.000573921	0.00248453
1062	galK	vnz_14555	galactokinase	-1.05911	2.26252	0.0164231	0.0427048
1063	galE	vnz_14560	UDP-glucose 4-epimerase GalE	-1.26534	1.96751	0.0191151	0.0485785
1064	galT	vnz_14565	galactose-1-phosphate uridylyltransferase	-1.58231	1.8828	0.00495383	0.0155758
1065		vnz_14575	PQQ-binding-like beta-propeller repeat protein	1.41493	7.30622	0.00140628	0.00535312
1066		vnz_14605	4-(cytidine 5'-diphospho)-2-C-methyl-D-erythritol kinase	0.954234	5.61567	0.00525178	0.0163886
1067		vnz_14620	TatD family hydrolase	-1.08141	7.33158	0.0179374	0.046014
1068		vnz_14625	hypothetical protein	-1.50322	8.01603	0.000132585	0.000728392
1069	rsmI	vnz_14630	16S rRNA (cytidine(1402)-2'-O)-methyltransferase	0.916516	5.44481	0.0141525	0.0377739
1070		vnz_14655	helix-turn-helix transcriptional regulator	3.16478	-0.998971	0.00458184	0.0145355
1071		vnz_14660	HNH endonuclease	1.92327	-0.0836339	0.00497209	0.0156253
1072		vnz_14680	penicillin-binding transpeptidase domain-containing protein	-1.50792	5.45288	6.00001e-06	5.70525e-05
1073		vnz_14685	YbaK/EbsC family protein	-2.78274	4.81576	1.13258e-05	9.61744e-05
1074		vnz_14690	DMT family transporter	-2.57157	3.9976	4.28387e-05	0.000282856
1075		vnz_14695	hypothetical protein	-1.49226	2.48636	0.00716348	0.0213192
1076		vnz_14705	2OG-Fe dioxygenase family protein	-2.1528	6.70354	0.00176054	0.00648839
1077		vnz_14720	helix-turn-helix transcriptional regulator	1.06187	5.5317	0.00834997	0.0241872
1078		vnz_14725	serine hydrolase domain-containing protein	1.06125	5.31512	0.000539429	0.00235542
1079		vnz_14750	MMPL family transporter	-1.12526	4.65708	0.011215	0.0310844
1080		vnz_14760	S41 family peptidase	-3.68675	4.8141	1.32129e-06	1.66993e-05
1081		vnz_14765	GNAT family N-acetyltransferase	-1.50683	1.9127	0.00497621	0.0156253
1082		vnz_14770	barstar family protein	-2.26737	1.08335	1.04324e-05	8.96651e-05
1083		vnz_14775	hypothetical protein	-2.53014	5.44883	1.00867e-06	1.3298e-05
1084		vnz_14790	NAD(P)/FAD-dependent oxidoreductase	2.37301	4.61493	1.29578e-10	1.25467e-08
1085		vnz_14825	hypothetical protein	-1.74542	-0.0322031	0.0128521	0.0348695
1086		vnz_14850	RHS repeat-associated core domain-containing protein	2.86672	5.58951	1.49172e-05	0.00011895
1087		vnz_14855	FG-GAP-like repeat-containing protein	1.84359	8.00842	0.000161078	0.000854835
1088		vnz_14860	tRNA-Ala	1.87456	1.30139	0.000347377	0.00163506
1089	glp	vnz_14885	gephyrin-like molybdotransferase Glp	-1.1459	5.97461	0.0006965	0.00292034
1090	galU	vnz_14890	UTP--glucose-1-phosphate uridylyltransferase GalU	-1.68508	7.04243	3.83406e-06	3.9544e-05
1091		vnz_14900	penicillin acylase family protein	1.39712	8.41932	2.73407e-06	3.03714e-05
1092		vnz_14910	MFS transporter	1.37692	7.42811	0.0044651	0.0142726
1093		vnz_14920	hypothetical protein	-2.55918	4.46658	1.37953e-07	2.76101e-06
1094	mscL	vnz_14925	large conductance mechanosensitive channel protein MscL	1.5336	7.75997	2.25534e-05	0.000168435
1095		vnz_14930	hypothetical protein	2.3278	8.3975	7.38308e-08	1.6665e-06
1096		vnz_14935	hypothetical protein	-2.40159	4.18897	2.26752e-06	2.58388e-05
1097		vnz_14940	Rieske (2Fe-2S) protein	-2.5425	3.36608	4.33588e-06	4.40131e-05
1098		vnz_14945	4Fe-4S dicluster domain-containing protein	-3.13003	2.36147	1.94311e-05	0.000148733
1099		vnz_14950	molybdopterin oxidoreductase family protein	-3.29253	3.88142	3.09252e-07	5.15298e-06
1100		vnz_14955	MFS transporter	-2.67683	3.2537	8.24371e-06	7.4288e-05
1101	pflA	vnz_14960	pyruvate formate-lyase-activating protein	2.3161	4.338	0.000356783	0.00166822
1102	pflB	vnz_14965	formate C-acetyltransferase	1.326	7.91218	0.00619216	0.0187919
1103	nirB	vnz_14975	nitrite reductase large subunit NirB	2.75928	5.22076	1.65871e-09	8.87786e-08
1104		vnz_14980	sirohydrochlorin chelatase	3.67304	3.34612	1.78566e-10	1.51996e-08
1105		vnz_15010	fructose-specific PTS transporter subunit EIIC	2.6436	5.18855	4.36316e-06	4.40997e-05
1106	pfkB	vnz_15015	1-phosphofructokinase	2.4163	3.62783	0.000314626	0.0015009
1107		vnz_15020	DeoR/GlpR family DNA-binding transcription regulator	2.2172	4.55928	4.93931e-05	0.000316376
1108		vnz_15025	MFS transporter	-1.20073	4.7147	0.000120766	0.000672882
1109		vnz_15030	YafY family protein	1.56792	4.80323	2.0025e-05	0.000152552
1110		vnz_15035	RNA polymerase sigma factor RpoD/SigA	1.19173	7.85129	0.000349271	0.00164069
1111		vnz_15040	questin oxidase family protein	-2.12967	2.81776	8.92711e-06	7.92337e-05
1112		vnz_15045	dioxygenase	-3.81906	2.40357	6.79476e-10	4.40413e-08
1113		vnz_15050	MarR family winged helix-turn-helix transcriptional regulator	-1.33436	2.715	0.00154852	0.00580693
1114		vnz_15055	MFS transporter	-2.88489	3.99177	1.06625e-10	1.16359e-08
1115		vnz_15060	TetR/AcrR family transcriptional regulator	-1.91718	3.79865	3.28963e-06	3.48444e-05
1116		vnz_15065	M6 family metalloprotease domain-containing protein	-3.00727	2.85966	8.30549e-09	2.7942e-07
1117		vnz_15080	hypothetical protein	-1.822	-0.113677	0.0121506	0.0333117
1118		vnz_15100	tRNA-Arg	3.36061	0.322123	1.18662e-05	9.96849e-05
1119		vnz_15125	MFS transporter	1.35781	7.17377	0.000162848	0.000861166
1120		vnz_15135	GPP34 family phosphoprotein	-1.47954	7.22272	0.00110431	0.00433683
1121		vnz_15145	DUF397 domain-containing protein	1.23947	9.62234	0.00845481	0.0244508
1122		vnz_15150	hypothetical protein	1.19396	5.0132	0.00177182	0.00652315
1123		vnz_15165	ADP-ribosylglycohydrolase family protein	1.44916	5.41289	2.19426e-05	0.000164569
1124		vnz_15170	bifunctional FO biosynthesis protein CofGH	1.03968	7.82434	0.0018476	0.0067459
1125		vnz_15175	LLM class F420-dependent oxidoreductase	-1.36592	3.0331	0.002516	0.00878237
1126		vnz_15200	aldehyde dehydrogenase family protein	1.06034	1.3316	0.00945972	0.0268621
1127		vnz_15210	LLM class flavin-dependent oxidoreductase	-1.30583	1.38241	0.00054052	0.00235872
1128		vnz_15225	amidohydrolase family protein	-1.21093	1.30721	0.00683727	0.0205205
1129		vnz_15230	AfsR/SARP family transcriptional regulator	1.43538	7.40143	3.25984e-06	3.45808e-05
1130		vnz_15265	hypothetical protein	-2.32638	4.46449	2.08141e-07	3.82934e-06
1131		vnz_15275	VOC family protein	-2.74351	3.1774	4.34179e-10	3.00733e-08
1132		vnz_15300	FAD-dependent monooxygenase	-1.29074	0.688669	0.00188715	0.00687084
1133		vnz_15345	GNAT family N-acetyltransferase	2.91021	9.46089	1.37454e-06	1.72749e-05
1134		vnz_15350	DUF4229 domain-containing protein	2.96418	10.1966	1.01408e-06	1.33417e-05
1135	mqnE	vnz_15365	aminofutalosine synthase MqnE	1.31775	8.39046	0.000482138	0.00213294
1136		vnz_15370	Lrp/AsnC family transcriptional regulator	1.54372	6.1594	0.0011915	0.00462271
1137		vnz_15375	UbiX family flavin prenyltransferase	4.9531	10.4279	1.00362e-11	2.31811e-09
1138	mqnP	vnz_15380	menaquinone biosynthesis prenyltransferase MqnP	1.89051	7.23742	2.78749e-07	4.76843e-06
1139		vnz_15385	menaquinone biosynthesis decarboxylase	1.83943	8.25075	9.53483e-07	1.27825e-05
1140		vnz_15390	PLD nuclease N-terminal domain-containing protein	1.5821	5.89469	5.28427e-05	0.000336329
1141		vnz_15395	LysR family transcriptional regulator	1.56124	5.5762	5.66341e-05	0.000354402
1142		vnz_15415	nucleoside deaminase	1.20075	2.29073	0.0169588	0.0439522
1143		vnz_15425	hypothetical protein	1.61644	5.59042	5.57307e-05	0.000349989
1144		vnz_15435	SRPBCC domain-containing protein	1.51186	6.19762	5.49202e-05	0.000346439
1145	ccsB	vnz_15440	c-type cytochrome biogenesis protein CcsB	2.84632	8.21078	4.84257e-09	1.92207e-07
1146		vnz_15445	cytochrome c biogenesis protein ResB	2.89986	8.40429	1.17152e-07	2.39906e-06
1147		vnz_15450	cytochrome c biogenesis CcdA family protein	3.54581	6.31094	1.87733e-09	9.68126e-08
1148		vnz_15455	TlpA disulfide reductase family protein	1.86595	8.40464	5.77025e-07	8.4229e-06
1149		vnz_15460	hypothetical protein	-2.08449	7.87805	1.57562e-07	3.04981e-06
1150		vnz_15475	hypothetical protein	0.947625	6.22301	0.00543073	0.0168281
1151		vnz_15480	APC family permease	-1.34913	4.45307	0.000337593	0.00159325
1152		vnz_15485	MerR family transcriptional regulator	-1.23927	4.32308	0.00257065	0.00894223
1153		vnz_15505	helix-turn-helix domain-containing protein	1.02052	3.60388	0.00736968	0.0218338
1154		vnz_15520	NAD(P)H-binding protein	-1.69305	0.140708	0.00720109	0.0214213
1155		vnz_15540	FAD-dependent monooxygenase	-2.35345	1.92053	1.45984e-05	0.000116936
1156		vnz_15545	hypothetical protein	-1.67816	1.91424	2.08628e-05	0.00015832
1157		vnz_15565	DUF2267 domain-containing protein	-1.28425	3.01788	0.01324	0.0357025
1158		vnz_15570	DUF2267 domain-containing protein	-1.21859	3.94924	0.0132354	0.0357025
1159		vnz_15575	Hsp20/alpha crystallin family protein	-1.2138	6.92115	0.00466709	0.0147728
1160		vnz_15585	RtcB family protein	-2.32677	5.32894	0.00375672	0.0123275
1161		vnz_15600	DUF2637 domain-containing protein	1.25661	6.27928	0.000145223	0.000785005
1162	hemB	vnz_15620	porphobilinogen synthase	2.30369	8.01367	3.3108e-06	3.50162e-05
1163		vnz_15625	uroporphyrinogen-III synthase	2.11403	8.99732	6.27013e-08	1.44766e-06
1164	hemC	vnz_15630	hydroxymethylbilane synthase	2.33247	8.63771	8.25271e-08	1.82204e-06
1165		vnz_15635	glutamyl-tRNA reductase	2.89784	8.43154	3.62528e-09	1.53369e-07
1166		vnz_15640	redox-sensing transcriptional repressor Rex	2.34211	8.7496	3.17872e-06	3.38218e-05
1167		vnz_15645	glutaredoxin family protein	2.25647	6.23876	4.50323e-06	4.52565e-05
1168		vnz_15650	HAD family phosphatase	1.4162	8.28839	0.000771124	0.00319156
1169		vnz_15660	DUF5667 domain-containing protein	-1.35594	6.85376	0.000275144	0.00134433
1170		vnz_15675	helix-turn-helix domain-containing protein	-1.55318	4.37005	0.000670588	0.00283525
1171		vnz_15685	acetoin utilization protein AcuC	1.75729	4.81224	5.75013e-07	8.41091e-06
1172		vnz_15730	16S ribosomal RNA	-1.0948	11.2589	0.0103721	0.0291637
1173	proC	vnz_15755	pyrroline-5-carboxylate reductase	-2.10499	4.74282	0.00170913	0.00631539
1174	ilvD	vnz_15785	dihydroxy-acid dehydratase	-4.22005	7.94828	7.49867e-10	4.67686e-08
1175		vnz_15790	TetR family transcriptional regulator	1.53443	4.70703	0.000724496	0.0030198
1176		vnz_15795	sugar phosphate isomerase/epimerase	1.16163	6.46711	0.00169284	0.006265
1177	disA	vnz_15820	DNA integrity scanning diadenylate cyclase DisA	1.17985	9.02073	0.00227229	0.00808344
1178	cseB	vnz_15850	two-component system response regulator CseB	-1.00255	5.71027	0.00292905	0.00994892
1179		vnz_15860	MDR family MFS transporter	-3.54145	5.96093	5.66126e-06	5.49406e-05
1180		vnz_15875	NACHT domain-containing NTPase	-1.38755	4.3263	2.22005e-05	0.000166327
1181		vnz_15895	amino-acid N-acetyltransferase	1.52275	4.31027	8.90889e-06	7.91724e-05
1182		vnz_15900	BlaI/MecI/CopY family transcriptional regulator	1.28874	5.3789	0.00102747	0.00407812
1183		vnz_15905	hypothetical protein	1.31135	6.71046	0.00681496	0.0204797
1184		vnz_15915	type III pantothenate kinase	1.36006	6.18021	2.24218e-05	0.000167655
1185	nadC	vnz_15920	carboxylating nicotinate-nucleotide diphosphorylase	1.15781	7.43061	0.00130784	0.00502168
1186		vnz_15925	L-aspartate oxidase	1.14878	6.84423	0.00163712	0.00610357
1187	panC	vnz_15930	pantoate--beta-alanine ligase	1.59896	6.10848	7.75451e-05	0.000463499
1188		vnz_15935	Rossmann-like and DUF2520 domain-containing protein	1.55278	6.35204	1.08855e-05	9.28034e-05
1189		vnz_15940	low specificity L-threonine aldolase	1.02032	5.5301	0.00117578	0.00457174
1190		vnz_15945	hypothetical protein	1.86851	2.12428	2.93404e-05	0.000207914
1191		vnz_15970	SAM-dependent methyltransferase	1.09178	2.90617	0.0097366	0.027604
1192		vnz_15975	NADH-quinone oxidoreductase subunit D	1.13477	7.55738	0.00092066	0.00371684
1193		vnz_15990	ABC transporter permease	1.03958	4.77332	0.0022422	0.00798846
1194		vnz_15995	ABC transporter permease	0.980263	5.61291	0.00765372	0.0224651
1195		vnz_16005	esterase family protein	-1.04716	4.24641	0.00290518	0.00987734
1196		vnz_16010	phosphatidylglycerol lysyltransferase domain-containing protein	-2.11412	6.35694	0.000111154	0.000628243
1197		vnz_16020	nuclear transport factor 2 family protein	1.42338	3.65307	0.00336294	0.0112071
1198	folB	vnz_16025	dihydroneopterin aldolase	1.44726	6.12557	0.000672781	0.00284112
1199		vnz_16035	DUF3180 domain-containing protein	1.37025	5.2254	0.000196103	0.00101055
1200	hpt	vnz_16050	hypoxanthine phosphoribosyltransferase	1.19029	9.71708	0.00801468	0.0233693
1201	tilS	vnz_16055	tRNA lysidine(34) synthetase TilS	-1.16668	6.17333	0.0067538	0.0203218
1202		vnz_16070	inorganic diphosphatase	1.56936	11.0648	0.000418448	0.00190148
1203		vnz_16075	threonine/serine exporter ThrE family protein	1.34817	6.20505	6.55695e-06	6.11953e-05
1204		vnz_16085	YbjQ family protein	-3.91768	4.27902	1.65986e-12	7.76612e-10
1205		vnz_16090	ion channel protein	-2.63497	3.00654	4.32206e-06	4.3999e-05
1206		vnz_16095	glutamate decarboxylase	-3.1911	3.1731	4.23587e-08	1.04804e-06
1207		vnz_16100	sialidase family protein	-1.59008	1.2044	0.000138266	0.000753159
1208		vnz_16125	aldehyde dehydrogenase family protein	-1.23846	6.92563	0.0174209	0.0448864
1209		vnz_16155	hypothetical protein	-1.12902	3.68978	0.00401524	0.0130666
1210		vnz_16165	class I SAM-dependent methyltransferase	1.17819	4.1271	0.000517039	0.00226887
1211		vnz_16170	DUF2786 domain-containing protein	1.5056	4.48185	1.34034e-05	0.000109727
1212		vnz_16175	helix-turn-helix domain-containing protein	1.18789	3.23122	0.000919367	0.00371374
1213		vnz_16230	DUF6479 family protein	-1.31089	6.31351	0.000309287	0.00147883
1214		vnz_16235	sigma factor-like helix-turn-helix DNA-binding protein	-1.11592	4.73234	0.00105131	0.00415776
1215		vnz_16240	serine hydrolase domain-containing protein	1.16801	2.21282	0.0195405	0.0493754
1216		vnz_16260	tRNA-Thr	1.85905	3.15291	0.000558872	0.0024313
1217		vnz_16275	histidine kinase	1.24514	4.13182	0.00081963	0.00336864
1218		vnz_16280	response regulator transcription factor	1.09804	2.72801	0.00460341	0.0145909
1219		vnz_16285	FtsX-like permease family protein	1.03528	1.48641	0.0146806	0.0389774
1220		vnz_16305	hypothetical protein	1.52225	2.05966	0.00298307	0.0101227
1221		vnz_16320	ABC transporter ATP-binding protein	1.08318	2.11978	0.0188149	0.0478845
1222		vnz_16325	helix-turn-helix transcriptional regulator	1.89933	4.31589	3.35854e-07	5.45873e-06
1223		vnz_16335	small secreted protein	-1.60819	6.69671	5.73341e-05	0.000358148
1224		vnz_16340	sodium-translocating pyrophosphatase	-1.19994	3.54469	0.00210841	0.00758063
1225		vnz_16355	DEAD/DEAH box helicase	0.95079	6.70943	0.00862183	0.024822
1226		vnz_16360	Rv3654c family TadE-like protein	1.59792	0.651044	0.0195971	0.049483
1227		vnz_16395	HAD family phosphatase	0.865317	5.65813	0.015166	0.0400402
1228		vnz_16405	ATP-binding protein	-1.88451	4.73413	4.44955e-07	6.88987e-06
1229		vnz_16410	hypothetical protein	-4.02259	4.97092	1.35796e-09	7.49528e-08
1230	acs	vnz_16420	acetate--CoA ligase	-1.91298	6.81084	2.24142e-06	2.56656e-05
1231		vnz_16440	hypothetical protein	1.12609	6.68493	0.00256396	0.00892772
1232		vnz_16480	RidA family protein	1.69437	8.56343	8.0578e-05	0.000477186
1233		vnz_16485	ArsA-related P-loop ATPase	1.6196	7.30284	2.19418e-06	2.52473e-05
1234		vnz_16520	tRNA-Pro	2.4222	4.45608	3.1727e-06	3.38218e-05
1235		vnz_16530	hypothetical protein	1.1268	5.26082	0.017564	0.0451892
1236		vnz_16540	hypothetical protein	2.53359	0.973498	4.35221e-06	4.40973e-05
1237		vnz_16555	protein kinase	1.30616	5.86589	0.000162606	0.000860535
1238		vnz_16570	tetratricopeptide repeat protein	1.28644	4.34346	0.00654962	0.0197664
1239		vnz_16575	Lrp/AsnC family transcriptional regulator	-1.27888	4.61017	0.0117437	0.032372
1240		vnz_16580	bifunctional 2-polyprenyl-6-hydroxyphenol methylase/3-demethylubiquinol 3-O-methyltransferase UbiG	-2.67348	5.79828	7.99472e-05	0.000474645
1241		vnz_16590	SURF1 family protein	2.93302	6.46662	1.07599e-09	6.13054e-08
1242		vnz_16605	aspartate-semialdehyde dehydrogenase	-1.40839	7.32886	0.000154951	0.000828569
1243		vnz_16610	aspartate kinase	-1.99315	9.53817	3.61225e-07	5.81333e-06
1244	recR	vnz_16620	recombination mediator RecR	0.859781	8.0328	0.0187616	0.0477832
1245		vnz_16625	YbaB/EbfC family nucleoid-associated protein	1.57383	7.91343	1.24095e-05	0.000103446
1246		vnz_16640	GntR family transcriptional regulator	1.00899	5.6983	0.00237429	0.00839115
1247		vnz_16645	aspartate aminotransferase family protein	-2.85635	4.54496	4.18609e-05	0.000277697
1248		vnz_16690	VCBS repeat-containing protein	1.73933	7.28054	0.000174969	0.000917262
1249		vnz_16695	NADP-dependent oxidoreductase	-2.33768	3.71761	2.48596e-07	4.32594e-06
1250		vnz_16735	ABC transporter ATP-binding protein	-1.58529	1.04605	0.00187404	0.0068283
1251		vnz_16760	VCBS repeat-containing protein	-1.17453	6.21638	0.00401989	0.0130697
1252		vnz_16790	DUF4097 family beta strand repeat-containing protein	-1.83247	1.33748	5.76225e-06	5.54636e-05
1253		vnz_16795	helix-turn-helix domain-containing protein	-1.55288	2.66857	0.00382508	0.0125112
1254		vnz_16800	MFS transporter	-1.19585	3.38594	0.000634763	0.00270482
1255		vnz_16835	polyamine aminopropyltransferase	-1.50061	5.30961	1.67919e-05	0.000131233
1256		vnz_16840	DUF2617 family protein	-1.91009	5.14038	5.80179e-07	8.43408e-06
1257		vnz_16845	hypothetical protein	3.24793	1.75944	5.45579e-07	8.14909e-06
1258		vnz_16850	pyridoxal phosphate-dependent aminotransferase	-1.30149	4.82199	0.0016599	0.00618197
1259	clpB	vnz_16860	ATP-dependent chaperone ClpB	-1.04094	6.23431	0.00231459	0.00820502
1260		vnz_16865	pyridoxamine 5'-phosphate oxidase family protein	1.75502	3.9008	1.08235e-06	1.40955e-05
1261		vnz_16870	(2Fe-2S)-binding protein	1.68709	7.9552	6.41454e-06	6.0301e-05
1262		vnz_16875	helix-turn-helix transcriptional regulator	-1.10806	4.91114	0.00689512	0.0206503
1263	dnaK	vnz_16900	molecular chaperone DnaK	-1.20225	9.42901	0.00452382	0.0144032
1264		vnz_16915	hypothetical protein	-2.78582	4.46502	7.61738e-06	6.96207e-05
1265	dcd	vnz_16930	dCTP deaminase	1.0456	7.67982	0.00482119	0.0152061
1266		vnz_16955	glycosyltransferase	1.09832	4.3591	0.00153648	0.00576791
1267		vnz_17020	NAD(P)-binding domain-containing protein	-1.76851	2.48857	0.000138727	0.000753928
1268		vnz_17040	aquaporin	-1.20171	2.92799	0.00267851	0.0092446
1269		vnz_17050	arsenate reductase ArsC	-1.54049	2.43782	0.000465716	0.00207067
1270		vnz_17055	cold-shock protein	-3.28785	5.81626	1.78213e-05	0.000137754
1271		vnz_17085	response regulator transcription factor	1.25402	4.57881	0.000352125	0.001653
1272		vnz_17090	sensor histidine kinase	1.63205	3.23554	4.1052e-05	0.000274392
1273		vnz_17105	VOC family protein	-1.92395	2.82072	3.19228e-07	5.29424e-06
1274		vnz_17110	sigma-70 family RNA polymerase sigma factor	-1.84138	2.61753	2.33743e-05	0.000173466
1275		vnz_17150	NIPSNAP family protein	1.31868	2.46452	0.0016634	0.00618197
1276		vnz_17155	helix-turn-helix domain-containing protein	1.29883	6.97437	0.00454481	0.0144571
1277		vnz_17160	SAM-dependent methyltransferase	1.94021	9.6374	5.7775e-05	0.000360583
1278		vnz_17165	acetyl-CoA carboxylase biotin carboxylase subunit family protein	1.94843	5.77198	9.437e-06	8.31327e-05
1279		vnz_17175	OsmC family protein	1.34962	1.04733	0.00333451	0.0111288
1280		vnz_17205	alpha/beta fold hydrolase	-1.53688	1.23365	0.011158	0.0309385
1281		vnz_17240	VOC family protein	-1.28085	4.6355	0.00120222	0.00466175
1282		vnz_17260	SCO5918 family protein	1.78122	7.03986	9.67236e-06	8.45733e-05
1283		vnz_17265	hypothetical protein	1.8763	8.71247	4.54107e-06	4.5572e-05
1284		vnz_17295	S8 family peptidase	-4.39802	2.58276	3.68703e-12	1.22028e-09
1285		vnz_17300	alpha/beta fold hydrolase	-3.92692	0.706737	1.9701e-10	1.63025e-08
1286		vnz_17320	cobalamin biosynthesis protein CobG	1.49	5.55748	8.75259e-06	7.82748e-05
1287		vnz_17325	precorrin-8X methylmutase	1.40442	4.54758	0.00115163	0.00449516
1288		vnz_17335	serine hydrolase	-1.76789	5.23203	9.33661e-05	0.000543801
1289		vnz_17340	cobalt-precorrin-6A reductase	1.40434	4.23431	6.34995e-05	0.000390787
1290		vnz_17345	cobalt-precorrin-5B (C(1))-methyltransferase	1.89875	5.32295	2.12799e-08	6.17531e-07
1291		vnz_17350	hypothetical protein	2.1554	5.24403	3.86869e-08	9.79652e-07
1292		vnz_17355	PIN domain-containing protein	-1.06803	5.58373	0.00268054	0.00924707
1293	cobM	vnz_17365	precorrin-4 C(11)-methyltransferase	1.17673	5.60889	0.00116999	0.00455439
1294		vnz_17370	bifunctional cobalt-precorrin-7 (C(5))-methyltransferase/cobalt-precorrin-6B (C(15))-methyltransferase	1.63004	5.21649	7.45939e-05	0.000448134
1295		vnz_17375	LLM class flavin-dependent oxidoreductase	-1.80983	1.66432	3.83651e-05	0.00025937
1296		vnz_17380	FMN reductase	-1.97949	0.429456	4.83355e-05	0.000311011
1297		vnz_17385	universal stress protein	2.07637	7.36826	1.703e-06	2.06022e-05
1298		vnz_17405	hypothetical protein	-4.22108	2.0106	6.08878e-07	8.76274e-06
1299		vnz_17410	hypothetical protein	-3.99174	3.7448	9.65461e-08	2.05451e-06
1300		vnz_17415	RidA family protein	-3.02612	2.4057	1.73118e-05	0.000134849
1301		vnz_17420	Rrf2 family transcriptional regulator	-2.23465	3.22533	5.37068e-06	5.23364e-05
1302		vnz_17435	hypothetical protein	-4.88313	6.11675	2.53274e-12	9.51591e-10
1303		vnz_17440	hypothetical protein	-5.02941	5.37668	5.64828e-13	3.99051e-10
1304		vnz_17445	endonuclease/exonuclease/phosphatase family protein	-1.62417	4.33205	0.00317593	0.0106695
1305		vnz_17450	DUF2630 family protein	-1.6958	3.40984	6.81566e-08	1.55834e-06
1306		vnz_17510	hypothetical protein	1.69855	3.54254	0.000231824	0.00116406
1307		vnz_17515	hypothetical protein	1.54446	2.71662	0.000120628	0.000672876
1308		vnz_17520	putative T7SS-secreted protein	1.87118	7.96118	1.52813e-05	0.00012117
1309		vnz_17525	barstar family protein	1.89664	7.56713	7.91591e-05	0.000471153
1310	aspS	vnz_17530	aspartate--tRNA ligase	-1.28728	8.59661	0.0180551	0.0462003
1311		vnz_17545	AI-2E family transporter	-2.77728	1.97242	6.24734e-07	8.89868e-06
1312		vnz_17550	pirin family protein	-2.39217	2.92859	6.40337e-08	1.47361e-06
1313		vnz_17555	SseB family protein	1.1293	7.35564	0.00219003	0.00783818
1314		vnz_17560	acyl-CoA dehydrogenase	-1.36815	6.24264	0.0131429	0.0355222
1315		vnz_17600	PLP-dependent aminotransferase family protein	1.06566	3.49383	0.00691145	0.0206904
1316		vnz_17605	hypothetical protein	1.1527	5.03295	0.000801617	0.00330229
1317		vnz_17655	pyridoxamine 5'-phosphate oxidase family protein	1.30894	7.41465	0.000902372	0.00365764
1318		vnz_17660	phosphotransferase	1.41111	3.19763	0.00084582	0.00345617
1319		vnz_17680	PadR family transcriptional regulator	-1.82522	2.67262	5.72153e-06	5.52222e-05
1320		vnz_17685	ABC transporter ATP-binding protein	-2.47908	2.12295	9.75952e-05	0.000563325
1321		vnz_17690	FtsX-like permease family protein	-2.02124	4.09703	2.40993e-05	0.000176987
1322		vnz_17695	bacterial proteasome activator family protein	1.30296	8.19832	0.00153283	0.00576341
1323		vnz_17705	TrkA family potassium uptake protein	1.17875	6.59238	0.0003894	0.00178643
1324		vnz_17710	molybdopterin molybdotransferase MoeA	1.42206	6.07595	2.15798e-05	0.000162365
1325		vnz_17715	NTP transferase domain-containing protein	1.79227	5.52462	0.000322542	0.00153142
1326		vnz_17800	rhodanese-like domain-containing protein	1.17974	6.31788	0.00358698	0.0118532
1327		vnz_17805	J domain-containing protein	1.75167	6.87451	1.2099e-05	0.000101399
1328		vnz_17825	response regulator transcription factor	1.22606	2.77773	0.0010957	0.00430779
1329		vnz_17835	tRNA-Leu	2.28264	5.9496	1.30425e-05	0.000107395
1330		vnz_17845	FHA domain-containing protein	1.08014	7.32317	0.00315919	0.0106318
1331		vnz_17870	class E sortase	1.13635	6.02973	0.000507612	0.00223166
1332		vnz_17875	class E sortase	1.27844	7.11616	0.000130981	0.000720767
1333	crgA	vnz_17895	cell division protein CrgA	1.19928	8.56037	0.00737887	0.021849
1334		vnz_17910	DUF5324 family protein	-1.94712	7.07947	5.49162e-07	8.16806e-06
1335		vnz_17915	DUF6344 domain-containing protein	-2.40711	5.42342	6.40089e-07	9.02641e-06
1336		vnz_17935	hypothetical protein	1.07303	5.97397	0.00199679	0.00721973
1337		vnz_17940	tRNA-Ile	1.73841	2.4645	0.000122707	0.000682617
1338	gyrB	vnz_17955	DNA topoisomerase (ATP-hydrolyzing) subunit B	0.952233	10.1154	0.0122538	0.0335424
1339		vnz_17960	DUF721 domain-containing protein	2.28855	5.19484	1.87396e-07	3.5118e-06
1340	recF	vnz_17965	DNA replication/repair protein RecF	1.63555	7.67343	3.08638e-06	3.31892e-05
1341	gnd	vnz_17970	phosphogluconate dehydrogenase (NAD(+)-dependent, decarboxylating)	1.45435	9.17556	0.00338945	0.0112796
1342	yidC	vnz_17995	membrane protein insertase YidC	-1.4525	8.14957	2.11489e-05	0.000159804
1343		vnz_18000	R3H domain-containing nucleic acid-binding protein	-1.09927	6.77973	0.00441177	0.0141101
1344	rsmG	vnz_18005	16S rRNA (guanine(527)-N(7))-methyltransferase RsmG	-1.14323	4.71055	0.0011198	0.00439034
1345	trxA	vnz_18025	thioredoxin	1.53316	9.01606	9.77258e-05	0.000563619
1346		vnz_18055	DUF6049 family protein	1.03976	7.32214	0.00107814	0.00425535
1347		vnz_18100	hypothetical protein	-1.27791	5.82108	0.0110777	0.0307763
1348	rplI	vnz_18120	50S ribosomal protein L9	-1.02985	10.7771	0.0104426	0.0293115
1349		vnz_18140	GNAT family N-acetyltransferase	1.20129	6.4307	0.000937347	0.00376913
1350		vnz_18160	globin domain-containing protein	-1.03084	6.36305	0.0107572	0.0300274
1351		vnz_18220	hypothetical protein	1.3053	5.43037	0.000431921	0.00194951
1352		vnz_18230	LacI family DNA-binding transcriptional regulator	1.42932	4.24944	0.00283616	0.00968462
1353		vnz_18240	cyclophilin-like fold protein	1.79082	5.14038	1.5153e-05	0.000120423
1354		vnz_18245	cytochrome ubiquinol oxidase subunit I	3.84287	11.7187	4.98772e-08	1.21094e-06
1355	cydB	vnz_18250	cytochrome d ubiquinol oxidase subunit II	3.47566	10.4146	5.16293e-07	7.76088e-06
1356	cydD	vnz_18255	thiol reductant ABC exporter subunit CydD	4.47754	10.4059	6.81516e-12	1.67382e-09
1357		vnz_18260	GAF domain-containing sensor histidine kinase	2.1143	7.50359	1.28368e-09	7.14112e-08
1358		vnz_18285	RNA 2'-phosphotransferase	-1.91962	5.95052	0.0100431	0.0283365
1359		vnz_18290	MerR family transcriptional regulator	1.18882	5.10276	0.000358316	0.00167317
1360		vnz_18295	SDR family oxidoreductase	-1.01483	3.16655	0.00198567	0.00718318
1361		vnz_18305	ABC transporter ATP-binding protein	-2.89648	4.0653	7.64378e-07	1.0527e-05
1362		vnz_18310	ABC transporter permease	-3.03593	3.9279	2.18674e-06	2.52028e-05
1363		vnz_18315	ABC transporter ATP-binding protein	-2.88074	4.11843	1.16614e-07	2.39498e-06
1364		vnz_18320	ABC transporter permease	-3.15085	3.80463	1.26972e-07	2.58518e-06
1365		vnz_18325	MFS transporter	-1.34032	3.8129	0.00127606	0.00491299
1366	efeB	vnz_18360	iron uptake transporter deferrochelatase/peroxidase subunit	1.05723	4.72011	0.00299226	0.0101441
1367		vnz_18365	copper resistance protein CopC	0.932722	5.20513	0.0194459	0.0491891
1368		vnz_18385	hypothetical protein	2.55886	6.3499	2.22115e-07	3.99299e-06
1369		vnz_18440	antitoxin	-4.16618	5.76566	7.70158e-10	4.69066e-08
1370		vnz_18445	O-acetyl-ADP-ribose deacetylase	-2.20567	3.76254	2.57041e-06	2.90088e-05
1371		vnz_18490	long-chain fatty acid--CoA ligase	-2.99591	4.35483	3.19331e-09	1.40129e-07
1372		vnz_18495	PAS domain-containing protein	0.963438	9.24771	0.00805296	0.0234615
1373		vnz_18500	SSI family serine proteinase inhibitor	-1.68618	1.09855	0.000758569	0.00314697
1374		vnz_18505	tRNA-Ser	1.64604	7.14688	0.0013919	0.00530694
1375		vnz_18510	tRNA-Arg	2.11996	4.06345	0.000177625	0.000928198
1376		vnz_18530	BRO family protein	1.86973	4.66922	1.88261e-05	0.00014473
1377		vnz_18535	hypothetical protein	2.04539	3.35838	9.54427e-06	8.3973e-05
1378		vnz_18540	DUF2797 domain-containing protein	2.89857	2.73934	2.60729e-08	7.13563e-07
1379		vnz_18560	cell wall metabolism sensor histidine kinase WalK	1.541	4.41936	0.000716685	0.00299254
1380		vnz_18580	TetR/AcrR family transcriptional regulator	1.13939	7.38109	0.0102078	0.0287545
1381		vnz_18590	MarR family winged helix-turn-helix transcriptional regulator	-1.11288	4.14554	0.0119588	0.0328496
1382		vnz_18625	Dabb family protein	1.80647	6.25319	5.77197e-06	5.54816e-05
1383		vnz_18645	hypothetical protein	1.7136	4.82988	9.96143e-05	0.000573107
1384	upp	vnz_18650	uracil phosphoribosyltransferase	1.02325	8.03668	0.00245163	0.00860872
1385		vnz_18665	helicase HerA-like domain-containing protein	-2.75927	2.63972	2.36016e-08	6.64325e-07
1386		vnz_18670	M28 family metallopeptidase	-1.76455	4.19377	0.00190043	0.00690667
1387	pip	vnz_18680	prolyl aminopeptidase	-2.96078	3.45242	4.25367e-06	4.34908e-05
1388		vnz_18685	alpha/beta hydrolase	-4.97387	3.55522	2.2672e-07	4.0347e-06
1389	wrbA	vnz_18695	NAD(P)H:quinone oxidoreductase	-1.55428	3.71354	9.08339e-05	0.000531243
1390		vnz_18700	metal-sensitive transcriptional regulator	1.19515	4.86651	0.00147628	0.00558348
1391		vnz_18710	MFS transporter	-1.87515	1.61434	0.00101316	0.00403268
1392		vnz_18720	YciI family protein	-1.2662	2.0195	0.00867043	0.0249416
1393		vnz_18725	MarC family protein	-1.291	1.10783	0.0130909	0.0354085
1394		vnz_18745	aldo/keto reductase	-2.05376	4.85439	1.09365e-07	2.27473e-06
1395		vnz_18750	alpha/beta fold hydrolase	1.06228	3.99443	0.00323715	0.0108442
1396		vnz_18780	hypothetical protein	1.2893	1.19733	0.00172242	0.00635782
1397		vnz_18790	hypothetical protein	1.60631	3.30049	2.76457e-05	0.00019809
1398		vnz_18805	tRNA-Ser	2.37529	1.83385	6.58183e-05	0.000403651
1399	purD	vnz_18820	phosphoribosylamine--glycine ligase	2.17577	7.95229	6.70388e-05	0.000408301
1400		vnz_18835	phosphoribosylaminoimidazolesuccinocarboxamide synthase	2.2675	7.3499	4.66784e-06	4.66454e-05
1401		vnz_18865	tRNA-Gly	2.09772	8.55052	1.38214e-05	0.00011211
1402		vnz_18870	tRNA-Gly	2.27551	8.09837	3.0791e-05	0.000215447
1403	purS	vnz_18880	phosphoribosylformylglycinamidine synthase subunit PurS	3.13412	7.23024	9.00628e-08	1.94585e-06
1404	purQ	vnz_18885	phosphoribosylformylglycinamidine synthase subunit PurQ	2.67885	8.43197	1.3493e-05	0.000110206
1405	purL	vnz_18890	phosphoribosylformylglycinamidine synthase subunit PurL	2.20322	9.76141	2.67518e-05	0.000193043
1406		vnz_18900	M23 family metallopeptidase	-1.2374	2.9904	0.0093668	0.0266518
1407		vnz_18905	nuclear transport factor 2 family protein	-1.74413	2.60846	0.000218002	0.00110328
1408	purF	vnz_18920	amidophosphoribosyltransferase	2.50345	9.42462	1.91016e-06	2.22923e-05
1409	purM	vnz_18925	phosphoribosylformylglycinamidine cyclo-ligase	2.56266	7.93471	9.78478e-07	1.30187e-05
1410		vnz_18930	DUF3073 domain-containing protein	1.10138	10.8859	0.0116461	0.0321655
1411		vnz_18935	Glu/Leu/Phe/Val dehydrogenase dimerization domain-containing protein	2.61116	7.57271	1.03035e-05	8.8773e-05
1412		vnz_18965	hypothetical protein	1.68112	4.84799	0.000747181	0.00310702
1413		vnz_18975	cytochrome c biogenesis CcdA family protein	1.14345	3.49843	0.0137863	0.0369081
1414		vnz_18980	tRNA-Phe	1.88654	4.71888	0.000824676	0.0033815
1415		vnz_18985	tRNA-Asp	2.75343	7.82101	2.17427e-05	0.000163381
1416		vnz_18990	tRNA-Glu	2.71555	8.08625	3.47187e-05	0.000238143
1417		vnz_18995	metallopeptidase family protein	1.68323	3.95174	1.78544e-06	2.14117e-05
1418		vnz_19005	DEAD/DEAH box helicase	-1.85743	8.13027	0.000179563	0.000934867
1419		vnz_19010	VCBS repeat-containing protein	-1.86612	5.86201	7.38519e-06	6.77616e-05
1420		vnz_19015	FG-GAP-like repeat-containing protein	-2.06459	4.68675	6.31634e-06	5.95794e-05
1421		vnz_19040	rhodanese-like domain-containing protein	-1.98067	1.43035	0.0012307	0.00475651
1422		vnz_19055	PP2C family protein-serine/threonine phosphatase	-2.67757	2.59465	2.06518e-09	1.0275e-07
1423	trmB	vnz_19075	tRNA (guanosine(46)-N7)-methyltransferase TrmB	1.76541	7.22131	1.07445e-06	1.40314e-05
1424	lhgO	vnz_19080	L-2-hydroxyglutarate oxidase	0.9359	7.06902	0.0119474	0.0328438
1425		vnz_19100	sigma-70 family RNA polymerase sigma factor	1.07501	6.72678	0.00201603	0.00727811
1426		vnz_19110	NAD(P)/FAD-dependent oxidoreductase	-1.98747	5.28685	1.48539e-07	2.91508e-06
1427		vnz_19170	GNAT family N-acetyltransferase	-1.43544	2.41426	0.0156473	0.0410501
1428		vnz_19230	hypothetical protein	1.74098	7.11597	7.30876e-06	6.71474e-05
1429		vnz_19235	metal-sensitive transcriptional regulator	1.13558	6.16247	0.000333475	0.00157603
1430		vnz_19240	DUF47 domain-containing protein	1.1251	7.97812	0.00122206	0.0047283
1431		vnz_19245	inorganic phosphate transporter	1.0397	7.67879	0.00377314	0.0123642
1432		vnz_19275	NUDIX hydrolase	1.2644	2.61602	0.00183857	0.0067164
1433		vnz_19310	bifunctional UDP-sugar hydrolase/5'-nucleotidase	-4.15392	7.23169	2.17095e-07	3.94288e-06
1434		vnz_19315	phosphatidylinositol-specific phospholipase C	-1.34745	2.33629	0.00455142	0.0144645
1435		vnz_19355	alpha/beta hydrolase	1.46822	4.82676	1.67547e-05	0.000131087
1436		vnz_19375	sulfurtransferase	-5.14609	9.63724	4.21272e-07	6.57016e-06
1437		vnz_19380	DUF1416 domain-containing protein	-5.13823	8.59921	8.31435e-08	1.82993e-06
1438		vnz_19390	DsrE family protein	1.11811	6.03947	0.00103506	0.00410531
1439		vnz_19410	FABP family protein	2.39502	9.64607	2.31796e-07	4.10051e-06
1440		vnz_19415	Fur family transcriptional regulator	1.48244	8.04719	4.61348e-05	0.000300131
1441		vnz_19420	folate-binding protein YgfZ	1.366	7.73877	0.000110795	0.000627218
1442	dtd	vnz_19425	D-aminoacyl-tRNA deacylase	1.59928	5.92584	2.6912e-05	0.000193816
1443		vnz_19435	GNAT family N-acetyltransferase	-2.63057	8.18335	0.00108991	0.0042922
1444		vnz_19440	ABC transporter permease	-3.26285	3.31572	0.00024908	0.00123665
1445		vnz_19450	TetR/AcrR family transcriptional regulator C-terminal domain-containing protein	1.366	5.11246	0.000170845	0.00089808
1446		vnz_19455	TetR/AcrR family transcriptional regulator	1.13997	4.20437	0.00235943	0.00834303
1447		vnz_19465	MFS transporter	-2.38537	0.764794	5.58626e-05	0.000350506
1448		vnz_19480	class I SAM-dependent methyltransferase	-1.89308	1.99751	4.79561e-06	4.7386e-05
1449		vnz_19485	VOC family protein	-2.36623	4.40149	1.0657e-06	1.39429e-05
1450		vnz_19490	helix-turn-helix transcriptional regulator	1.95287	3.34871	1.33919e-06	1.68953e-05
1451		vnz_19520	methylase	1.41504	3.42395	0.000152232	0.000816861
1452		vnz_19530	YbjN domain-containing protein	1.12018	5.5959	0.000901974	0.00365764
1453		vnz_19545	MBL fold metallo-hydrolase	-1.59453	2.69347	0.00698787	0.020875
1454		vnz_19555	phosphoglyceromutase	-1.64834	7.5608	0.00540121	0.0167587
1455		vnz_19590	hypothetical protein	1.83033	9.89835	0.000806852	0.00332192
1456	ispF	vnz_19605	2-C-methyl-D-erythritol 2,4-cyclodiphosphate synthase	-1.72018	5.0728	5.13661e-06	5.03933e-05
1457	cysS	vnz_19610	cysteine--tRNA ligase	0.994362	8.66723	0.009976	0.0281922
1458		vnz_19625	nucleotidyltransferase family protein	-1.57386	5.51763	0.000197749	0.00101681
1459		vnz_19630	hypothetical protein	-2.65114	4.48765	3.17027e-05	0.000220887
1460	ugpC	vnz_19635	ABC transporter ATP-binding protein	-1.85836	8.13322	0.000919242	0.00371374
1461		vnz_19640	tRNA-Thr	1.4845	2.102	0.00478234	0.0151038
1462		vnz_19690	hypothetical protein	-1.26701	-0.213131	0.0137344	0.036811
1463		vnz_19735	hypothetical protein	-1.27905	6.16533	0.00963023	0.0273243
1464		vnz_19830	FAD-binding oxidoreductase	-1.51486	3.51488	0.000101469	0.000582883
1465		vnz_19835	thioredoxin domain-containing protein	1.54677	4.61764	9.03844e-06	8.01212e-05
1466		vnz_19845	GNAT family N-acetyltransferase	-3.48004	4.18136	1.53773e-06	1.90597e-05
1467		vnz_19860	NAD(P)-binding protein	1.47744	2.21881	0.000395795	0.00181224
1468		vnz_19875	FAD-dependent monooxygenase	-2.27042	3.99031	9.53666e-08	2.03853e-06
1469		vnz_19895	M1 family metallopeptidase	0.946659	4.61809	0.0060391	0.0184144
1470	arfB	vnz_19910	alternative ribosome rescue aminoacyl-tRNA hydrolase ArfB	-2.25394	7.14858	0.0121024	0.0331923
1471		vnz_19950	DUF3263 domain-containing protein	2.01192	4.33771	1.69665e-06	2.05959e-05
1472		vnz_19970	DUF11 domain-containing protein	-2.51152	5.97951	1.15898e-08	3.68838e-07
1473		vnz_19975	glucosyl-3-phosphoglycerate synthase	1.3635	4.71413	2.83767e-05	0.000202507
1474	thrC	vnz_19980	threonine synthase	-1.32831	8.17532	0.0123737	0.0337791
1475		vnz_19990	cold-shock protein	-1.68393	5.92522	0.00374247	0.0122865
1476	groL	vnz_19995	chaperonin GroEL	-2.30975	11.0592	3.86402e-07	6.1485e-06
1477		vnz_20015	transporter substrate-binding domain-containing protein	-1.12295	3.3701	0.0138509	0.0370668
1478		vnz_20020	aldo/keto reductase	-3.68969	2.91671	2.00603e-05	0.000152557
1479		vnz_20025	DUF4440 domain-containing protein	-2.3415	4.90588	0.00259637	0.0090228
1480		vnz_20030	GNAT family N-acetyltransferase	-2.80023	6.86839	0.000834821	0.00341715
1481		vnz_20050	MurR/RpiR family transcriptional regulator	-1.75062	3.27619	0.0175426	0.0451506
1482		vnz_20055	hypothetical protein	1.88018	5.15143	3.62355e-05	0.000247347
1483	cmlV	vnz_20070	chloramphenicol efflux MFS transporter CmlV	-3.29457	3.05107	7.06226e-09	2.45795e-07
1484		vnz_20080	hypothetical protein	1.88025	2.83749	1.41781e-05	0.000114054
1485		vnz_20085	hypothetical protein	-1.09936	4.00352	0.0092333	0.0263037
1486		vnz_20105	MaoC family dehydratase	-1.50536	0.474879	0.00211359	0.00759539
1487		vnz_20110	SAM-dependent methyltransferase	-2.49125	-0.0892447	0.000130993	0.000720767
1488		vnz_20115	methyltransferase domain-containing protein	-2.04308	-0.164978	0.00304037	0.0102874
1489		vnz_20120	diiron oxygenase	-1.44353	0.277376	0.00288855	0.009835
1490		vnz_20125	hypothetical protein	-2.35241	0.442766	1.63421e-05	0.000128285
1491	metK	vnz_20140	methionine adenosyltransferase	-1.89371	0.74643	0.000363466	0.00169051
1492	metH	vnz_20150	methionine synthase	-1.3311	3.68736	0.00134266	0.00513305
1493		vnz_20220	SDR family NAD(P)-dependent oxidoreductase	-2.26336	2.41567	4.19587e-07	6.55929e-06
1494		vnz_20235	hypothetical protein	-2.59967	-0.155832	0.000150367	0.000809095
1495		vnz_20240	DUF2087 domain-containing protein	-6.28467	6.2624	7.16804e-06	6.60264e-05
1496		vnz_20245	LysE family transporter	-4.12875	5.02043	0.000378124	0.00174719
1497	asnB	vnz_20270	asparagine synthase (glutamine-hydrolyzing)	-1.5394	0.506259	0.00732105	0.0217233
1498		vnz_20305	helix-turn-helix domain-containing protein	1.0918	5.5312	0.00869924	0.0250041
1499		vnz_20360	aminoglycoside phosphotransferase family protein	-3.5852	6.86932	0.000170172	0.000895206
1500		vnz_20365	dihydrofolate reductase family protein	-1.54302	4.16878	0.00552016	0.0170902
1501		vnz_20370	VOC family protein	-1.86653	0.940867	0.014227	0.0379441
1502		vnz_20375	ATP-binding domain-containing protein	-2.7639	4.39951	2.2622e-06	2.58198e-05
1503		vnz_20385	DNA repair helicase XPB	-0.922097	5.52315	0.010401	0.0292295
1504		vnz_20390	Uma2 family endonuclease	-1.46028	5.24177	2.85574e-05	0.00020359
1505		vnz_20405	ABC transporter ATP-binding protein	1.68481	4.58988	1.52508e-07	2.97644e-06
1506		vnz_20410	iron chelate uptake ABC transporter family permease subunit	1.45199	5.23611	0.000182804	0.000948522
1507		vnz_20415	iron ABC transporter permease	1.66871	4.8614	0.00106713	0.00421426
1508		vnz_20420	HAD family hydrolase	1.65948	6.656	7.08378e-06	6.54208e-05
1509		vnz_20425	hypothetical protein	1.53722	6.44202	0.000427734	0.0019359
1510		vnz_20435	1,4-dihydroxy-6-naphthoate synthase	2.57807	7.07153	4.54516e-09	1.83494e-07
1511		vnz_20440	futalosine hydrolase	2.81687	7.78563	3.00109e-09	1.33328e-07
1512		vnz_20445	hypothetical protein	2.32204	9.4917	6.09678e-07	8.76274e-06
1513		vnz_20450	MFS transporter	1.08887	4.85067	0.00410545	0.0132928
1514		vnz_20470	SCO4225 family membrane protein	-1.43863	1.12142	0.00143959	0.00545641
1515		vnz_20480	DUF2530 domain-containing protein	1.70438	5.55231	2.37849e-07	4.18012e-06
1516		vnz_20485	NCS2 family permease	1.59734	7.87008	0.000318287	0.00151292
1517		vnz_20490	hypothetical protein	1.79445	6.03276	0.000279055	0.00135873
1518		vnz_20500	MFS transporter	-1.35401	5.72231	0.0123381	0.0337208
1519		vnz_20515	aldo/keto reductase	-2.45747	6.2654	3.66688e-07	5.88785e-06
1520		vnz_20535	GDSL-type esterase/lipase family protein	1.48604	4.74546	0.000868926	0.00354444
1521		vnz_20540	alpha/beta fold hydrolase	-4.48831	3.28471	2.50008e-05	0.00018247
1522		vnz_20545	membrane protein	1.16733	5.2152	0.00074884	0.00311209
1523	serC	vnz_20550	phosphoserine transaminase	-1.36271	8.67978	0.00321729	0.0107982
1524		vnz_20570	LysR family transcriptional regulator	0.994648	3.88055	0.00461533	0.0146221
1525		vnz_20620	alpha/beta hydrolase	1.29092	5.52028	0.00305969	0.0103479
1526		vnz_20625	GNAT family N-acetyltransferase	1.58057	4.10274	0.000373917	0.00173001
1527		vnz_20650	ScbA/BarX family gamma-butyrolactone biosynthesis protein	-1.27638	6.00726	0.0170491	0.0441217
1528		vnz_20660	HAD family phosphatase	-1.63999	4.27714	0.000161565	0.000856306
1529		vnz_20690	TIGR03084 family metal-binding protein	-1.19956	0.920502	0.00685109	0.0205533
1530		vnz_20695	acyclic terpene utilization AtuA family protein	-1.27981	1.17409	0.00516909	0.0161663
1531		vnz_20705	biotin carboxylase N-terminal domain-containing protein	-1.53636	0.989927	0.00752374	0.022185
1532		vnz_20715	excalibur calcium-binding domain-containing protein	-2.0367	3.6968	0.00045739	0.00204006
1533		vnz_20720	RidA family protein	-1.10133	1.47668	0.0111407	0.0309268
1534		vnz_20730	AMP-binding protein	-1.12133	2.58782	0.013234	0.0357025
1535	pdxH	vnz_20760	pyridoxamine 5'-phosphate oxidase	1.59517	5.88749	1.37457e-05	0.000111753
1536		vnz_20775	metal-dependent transcriptional regulator	1.05371	8.20706	0.00243093	0.00854879
1537		vnz_20790	peptidase inhibitor family I36 protein	2.14827	0.89135	0.000612088	0.00262244
1538		vnz_20800	GNAT family N-acetyltransferase	-2.30733	5.47937	0.00775432	0.0226944
1539		vnz_20840	bifunctional DNA primase/polymerase	-1.63879	1.18145	0.0110177	0.0306337
1540		vnz_20860	hypothetical protein	1.29037	6.37722	0.000702185	0.00294069
1541	purU	vnz_20865	formyltetrahydrofolate deformylase	-1.36589	6.36756	0.000283804	0.00137522
1542		vnz_20880	STAS domain-containing protein	1.03766	5.45625	0.0138721	0.0371096
1543		vnz_20890	amidohydrolase family protein	-1.74435	1.12396	0.00019044	0.000984242
1544		vnz_20940	MFS transporter	-1.24087	2.15768	0.00233091	0.00825459
1545		vnz_20955	acetate--CoA ligase family protein	-1.83104	0.983956	0.000156682	0.000835214
1546		vnz_20965	NAD(P)/FAD-dependent oxidoreductase	-1.11696	3.34608	0.0164217	0.0427048
1547		vnz_20980	serine/threonine-protein kinase	0.934014	3.29182	0.0139696	0.037328
1548		vnz_20995	VCBS repeat-containing protein	2.30437	5.72934	6.80443e-09	2.40366e-07
1549		vnz_21000	DinB family protein	2.10657	5.60128	1.92222e-08	5.77894e-07
1550		vnz_21005	DUF1992 domain-containing protein	2.01045	6.33817	1.03664e-09	5.95435e-08
1551		vnz_21015	menaquinone biosynthetic enzyme MqnA/MqnD family protein	3.14805	6.5459	1.87149e-07	3.5118e-06
1552	mqnC	vnz_21020	cyclic dehypoxanthinyl futalosine synthase	1.53018	8.70781	7.83104e-05	0.000467334
1553		vnz_21025	hypothetical protein	1.81547	6.97629	4.0539e-07	6.37879e-06
1554		vnz_21030	demethylmenaquinone methyltransferase	2.29853	8.43251	2.32159e-07	4.10051e-06
1555		vnz_21035	geranylgeranyl reductase family protein	1.08859	8.23834	0.00521147	0.01627
1556		vnz_21040	GlxA family transcriptional regulator	1.24322	6.17135	4.08754e-05	0.000273989
1557		vnz_21055	NADH-quinone oxidoreductase subunit A	-1.9299	3.86732	0.000303741	0.00145882
1558		vnz_21060	NADH-quinone oxidoreductase subunit B family protein	-2.49299	4.29174	7.85576e-05	0.000467967
1559		vnz_21065	NADH-quinone oxidoreductase subunit C	-2.53969	4.13386	0.000127624	0.00070608
1560		vnz_21070	NADH-quinone oxidoreductase subunit D	-2.97421	4.72971	7.02333e-06	6.50325e-05
1561	nuoE	vnz_21075	NADH-quinone oxidoreductase subunit NuoE	-2.85975	3.7484	4.41666e-06	4.45131e-05
1562	nuoF	vnz_21080	NADH-quinone oxidoreductase subunit NuoF	-2.42531	5.45849	6.2849e-05	0.000387121
1563		vnz_21085	NADH-quinone oxidoreductase subunit G	-2.87404	4.76727	7.08892e-05	0.000428062
1564	nuoH	vnz_21090	NADH-quinone oxidoreductase subunit NuoH	-2.74577	5.22165	2.75095e-05	0.000197315
1565	nuoI	vnz_21095	NADH-quinone oxidoreductase subunit NuoI	-2.76142	4.23443	8.55122e-05	0.000504715
1566		vnz_21100	NADH-quinone oxidoreductase subunit J	-2.98409	5.12213	2.94871e-05	0.000208535
1567	nuoK	vnz_21105	NADH-quinone oxidoreductase subunit NuoK	-2.8053	3.81433	0.000111714	0.000629508
1568	nuoL	vnz_21110	NADH-quinone oxidoreductase subunit L	-2.78639	5.96199	4.36302e-05	0.000286689
1569		vnz_21115	NADH-quinone oxidoreductase subunit M	-2.75124	5.75797	5.03875e-05	0.000322452
1570	nuoN	vnz_21120	NADH-quinone oxidoreductase subunit NuoN	-2.70046	5.56096	0.000220059	0.00111238
1571		vnz_21145	LPXTG cell wall anchor domain-containing protein	-1.20863	5.35622	0.0192736	0.0488936
1572		vnz_21150	CocE/NonD family hydrolase	-1.3787	4.56194	0.000760141	0.00315164
1573		vnz_21155	peptide MFS transporter	-0.944418	5.05512	0.00853136	0.0246117
1574		vnz_21160	polyprenyl synthetase family protein	2.18479	7.78887	5.13722e-10	3.45661e-08
1575		vnz_21170	M28 family metallopeptidase	-3.38667	3.75891	1.53701e-10	1.39217e-08
1576		vnz_21180	N-acetyltransferase	3.68902	8.64402	4.12425e-11	5.9465e-09
1577		vnz_21185	NADPH-dependent F420 reductase	2.06713	7.68714	1.76226e-06	2.12463e-05
1578		vnz_21200	MFS transporter	-2.14615	0.378912	0.000141196	0.000766167
1579		vnz_21205	DUF6401 family natural product biosynthesis protein	1.29904	3.98203	0.00493996	0.0155416
1580	rarD	vnz_21210	EamA family transporter RarD	-1.00294	5.13427	0.00770523	0.0225694
1581		vnz_21225	hypothetical protein	-1.03231	2.98002	0.0158077	0.0413634
1582		vnz_21230	bifunctional serine/threonine-protein kinase/ABC transporter substrate-binding protein	-1.11077	3.8423	0.00811998	0.0236275
1583		vnz_21235	bifunctional serine/threonine-protein kinase/ABC transporter substrate-binding protein	-0.921562	4.55317	0.00697294	0.0208392
1584		vnz_21240	2-oxoacid:ferredoxin oxidoreductase subunit beta	-1.62092	7.03873	0.0031632	0.0106318
1585		vnz_21245	2-oxoacid:acceptor oxidoreductase subunit alpha	-1.64839	8.32248	0.000880036	0.00358355
1586		vnz_21255	sensor histidine kinase	-1.5625	1.05952	0.00128589	0.00494815
1587		vnz_21265	NADH-quinone oxidoreductase subunit A	1.60643	7.64875	6.89918e-05	0.000418034
1588		vnz_21270	NADH-quinone oxidoreductase subunit B	0.960299	6.47386	0.00793057	0.0231623
1589		vnz_21275	NADH-quinone oxidoreductase subunit C	1.29115	5.66793	0.00721936	0.0214603
1590		vnz_21280	complex I subunit 1 family protein	1.1101	5.46248	0.0104768	0.029384
1591		vnz_21310	NADH-quinone oxidoreductase subunit N	1.40817	5.84438	0.00149868	0.00565607
1592		vnz_21345	methylated-DNA--[protein]-cysteine S-methyltransferase	1.10987	6.23217	0.00502278	0.0157575
1593		vnz_21350	YajQ family cyclic di-GMP-binding protein	1.02797	8.14907	0.0185716	0.0473677
1594		vnz_21355	tRNA-Tyr	2.52725	5.73667	4.75775e-05	0.000307465
1595		vnz_21370	tRNA-Thr	2.28669	9.49797	5.65144e-05	0.000353967
1596		vnz_21375	tRNA-Met	1.96365	10.7577	0.000660368	0.00280109
1597		vnz_21400	MFS transporter	-2.01677	2.65548	3.75932e-05	0.000254891
1598		vnz_21410	NAD(P)-dependent oxidoreductase	1.24067	6.1024	0.000211991	0.0010806
1599		vnz_21420	adenosine deaminase	-1.1517	4.34457	0.010819	0.0301762
1600		vnz_21425	pyridoxal phosphate-dependent aminotransferase	-1.34939	8.40715	0.000221412	0.00111814
1601		vnz_21430	tRNA-Trp	2.1888	3.27136	0.000103923	0.000594025
1602	rplA	vnz_21450	50S ribosomal protein L1	-1.17906	10.3048	0.0055316	0.0171107
1603	rpoB	vnz_21470	DNA-directed RNA polymerase subunit beta	-2.48257	10.5213	7.84676e-08	1.76552e-06
1604		vnz_21475	DNA-directed RNA polymerase subunit beta'	-2.15337	10.6804	9.84701e-08	2.08655e-06
1605		vnz_21550	hypothetical protein	2.16649	6.70195	2.25545e-07	4.02393e-06
1606		vnz_21555	hypothetical protein	1.23855	2.9988	0.0154185	0.0405817
1607		vnz_21565	hypothetical protein	1.28001	4.57956	0.00366844	0.0120884
1608	rpsL	vnz_21600	30S ribosomal protein S12	-1.7114	9.79436	5.35196e-05	0.000339117
1609	rpsG	vnz_21605	30S ribosomal protein S7	-2.1591	9.38703	0.000106843	0.000607278
1610	fusA	vnz_21610	elongation factor G	-2.02424	11.7452	6.24989e-06	5.91104e-05
1611	tuf	vnz_21615	elongation factor Tu	-1.1141	12.0192	0.0118348	0.0325722
1612	rpsJ	vnz_21635	30S ribosomal protein S10	-2.27969	8.99053	1.0189e-06	1.33801e-05
1613	rplC	vnz_21640	50S ribosomal protein L3	-2.57258	9.57463	2.63763e-06	2.95323e-05
1614	rplD	vnz_21645	50S ribosomal protein L4	-2.65607	9.0015	5.71302e-06	5.52222e-05
1615	rplW	vnz_21650	50S ribosomal protein L23	-2.29148	9.11087	2.74863e-06	3.04374e-05
1616	rplB	vnz_21655	50S ribosomal protein L2	-2.3852	10.3107	1.7006e-06	2.06022e-05
1617	rpsS	vnz_21660	30S ribosomal protein S19	-2.20733	8.72924	1.25268e-06	1.60039e-05
1618	rplV	vnz_21665	50S ribosomal protein L22	-2.49484	9.09588	4.1431e-08	1.03798e-06
1619	rpsC	vnz_21670	30S ribosomal protein S3	-2.32707	10.6891	8.58982e-08	1.87877e-06
1620	rplP	vnz_21675	50S ribosomal protein L16	-2.06872	9.23402	3.62836e-05	0.000247436
1621	rpmC	vnz_21680	50S ribosomal protein L29	-2.2266	9.65416	5.10881e-05	0.00032664
1622	rpsQ	vnz_21685	30S ribosomal protein S17	-2.21997	10.1717	1.04166e-05	8.96384e-05
1623	rplN	vnz_21690	50S ribosomal protein L14	-2.14213	9.97735	3.20732e-07	5.30672e-06
1624	rplX	vnz_21695	50S ribosomal protein L24	-2.28076	9.1176	8.36951e-08	1.83635e-06
1625	rplE	vnz_21700	50S ribosomal protein L5	-2.38118	9.63103	1.26701e-05	0.000104818
1626		vnz_21705	type Z 30S ribosomal protein S14	-2.31428	9.21553	9.88519e-05	0.000569226
1627	rpsH	vnz_21710	30S ribosomal protein S8	-1.71864	9.80784	1.24671e-05	0.000103479
1628	rplF	vnz_21715	50S ribosomal protein L6	-1.92885	10.5119	9.00918e-07	1.22169e-05
1629	rplR	vnz_21720	50S ribosomal protein L18	-1.97542	9.37593	4.61216e-07	7.03778e-06
1630	rpsE	vnz_21725	30S ribosomal protein S5	-1.90463	9.17831	5.78705e-05	0.00036086
1631	rpmD	vnz_21730	50S ribosomal protein L30	-1.97634	8.36318	0.000137469	0.00075065
1632	rplO	vnz_21735	50S ribosomal protein L15	-1.86526	9.85283	3.09279e-06	3.32076e-05
1633		vnz_21745	adenylate kinase	1.10774	9.96066	0.019438	0.0491868
1634	rpsM	vnz_21770	30S ribosomal protein S13	-1.4131	8.33479	0.014743	0.0390989
1635	rpsK	vnz_21775	30S ribosomal protein S11	-1.87821	8.53754	0.00244634	0.00859809
1636		vnz_21780	DNA-directed RNA polymerase subunit alpha	-2.03191	9.18303	2.11333e-05	0.000159804
1637		vnz_21800	ABC-F family ATP-binding cassette domain-containing protein	-1.61349	5.8724	0.00910223	0.0260231
1638	coaA	vnz_21825	type I pantothenate kinase	1.89368	7.17528	0.000155815	0.000831442
1639		vnz_21850	L,D-transpeptidase	-2.35704	1.59581	1.12114e-06	1.45336e-05
1640	alr	vnz_21855	alanine racemase	1.46693	5.96542	2.98915e-06	3.24897e-05
1641		vnz_21860	alpha/beta fold hydrolase	1.38306	5.64248	2.3463e-05	0.000173876
1642	tsaE	vnz_21865	tRNA (adenosine(37)-N6)-threonylcarbamoyltransferase complex ATPase subunit type 1 TsaE	0.988292	6.58185	0.0115936	0.0320584
1643	tsaB	vnz_21875	tRNA (adenosine(37)-N6)-threonylcarbamoyltransferase complex dimerization subunit type 1 TsaB	1.48795	6.19952	2.37385e-05	0.000175432
1644	rimI	vnz_21880	ribosomal protein S18-alanine N-acetyltransferase	1.91741	5.66686	6.27171e-09	2.26069e-07
1645	tsaD	vnz_21885	tRNA (adenosine(37)-N6)-threonylcarbamoyltransferase complex transferase subunit TsaD	1.15965	6.65873	0.00080139	0.00330229
1646		vnz_21890	hypothetical protein	1.77016	4.19643	6.39159e-06	6.02088e-05
1647		vnz_21900	DUF6247 family protein	0.921523	5.76871	0.019607	0.0494904
1648		vnz_21915	hypothetical protein	1.86206	4.45866	7.02097e-06	6.50325e-05
1649		vnz_21920	methyltransferase domain-containing protein	1.03459	5.15715	0.00367795	0.0121084
1650		vnz_21925	polysaccharide deacetylase family protein	-4.47701	2.35811	8.65689e-09	2.88495e-07
1651		vnz_21930	hypothetical protein	-3.16438	-0.545407	1.70941e-05	0.0001333
1652	groL	vnz_21945	chaperonin GroEL	-2.53562	9.52251	9.33747e-07	1.25417e-05
1653		vnz_21995	LysR family transcriptional regulator	-1.1757	4.36818	0.00439374	0.0140715
1654	whiD	vnz_22000	WhiB family transcriptional regulator	-1.34779	6.78619	0.00403815	0.013105
1655	guaB	vnz_22015	IMP dehydrogenase	1.32423	9.66403	0.00034912	0.00164069
1656		vnz_22025	nucleotide sugar dehydrogenase	-1.48883	3.93463	0.00725265	0.0215294
1657		vnz_22030	glycerol-3-phosphate dehydrogenase/oxidase	-1.55909	5.07061	0.00013718	0.000750138
1658		vnz_22035	serine/threonine-protein kinase	1.31573	7.82422	0.00118934	0.00461685
1659		vnz_22040	protein kinase	1.46951	7.65847	3.75026e-06	3.89069e-05
1660		vnz_22045	serine/threonine-protein kinase	1.44873	5.80845	2.1997e-06	2.52698e-05
1661		vnz_22050	succinic semialdehyde dehydrogenase	-1.61203	4.04217	0.00056138	0.00243621
1662		vnz_22055	GMC family oxidoreductase N-terminal domain-containing protein	-1.32638	3.21272	0.000901914	0.00365764
1663		vnz_22070	class II aldolase/adducin family protein	-1.40445	1.61434	0.00356595	0.0117892
1664		vnz_22105	hypothetical protein	2.85749	7.80024	2.13657e-07	3.89569e-06
1665		vnz_22115	M23 family metallopeptidase	-1.09959	7.68666	0.00213978	0.00767779
1666		vnz_22125	cobalamin B12-binding domain-containing protein	2.68117	7.41079	4.42843e-06	4.45682e-05
1667		vnz_22130	DUF5691 domain-containing protein	0.87048	3.34002	0.0167266	0.0434621
1668	sucC	vnz_22160	ADP-forming succinate--CoA ligase subunit beta	1.15974	10.335	0.0059238	0.0181333
1669		vnz_22170	sigma factor-like helix-turn-helix DNA-binding protein	-1.51251	5.37018	0.000183875	0.000953102
1670		vnz_22180	hypothetical protein	1.44512	5.98894	0.00051467	0.00225988
1671	purN	vnz_22185	phosphoribosylglycinamide formyltransferase	3.16896	6.3895	1.32952e-05	0.000109095
1672	purH	vnz_22190	bifunctional phosphoribosylaminoimidazolecarboxamide formyltransferase/IMP cyclohydrolase	2.2568	8.56239	0.000174636	0.000916642
1673		vnz_22220	DUF3017 domain-containing protein	1.10459	5.4367	0.00414075	0.0133826
1674		vnz_22235	hypothetical protein	-1.99776	4.54732	4.45672e-07	6.88987e-06
1675		vnz_22240	hypothetical protein	-1.38635	2.07321	0.00117428	0.00456843
1676		vnz_22245	hypothetical protein	-1.3209	2.32568	0.00135133	0.00516342
1677		vnz_22295	hypothetical protein	1.66189	3.89758	0.0176447	0.045364
1678		vnz_22310	2'-5' RNA ligase family protein	1.0936	6.19031	0.000340376	0.00160424
1679		vnz_22315	decaprenylphospho-beta-D-erythro-pentofuranosid-2-ulose 2-reductase	-1.62591	2.24179	0.00179493	0.00658763
1680		vnz_22320	FAD-binding oxidoreductase	-2.20281	3.4657	2.67639e-06	2.98716e-05
1681		vnz_22330	D-alanyl-D-alanine carboxypeptidase family protein	-1.21062	5.07102	0.0194086	0.0491476
1682		vnz_22340	SCO4848 family membrane protein	1.36305	4.89181	1.27734e-05	0.000105495
1683		vnz_22355	TetR/AcrR family transcriptional regulator	1.19006	7.03126	0.00198388	0.0071804
1684		vnz_22360	thiol-disulfide oxidoreductase DCC family protein	1.51241	1.96927	0.00451044	0.0143671
1685		vnz_22370	alpha/beta fold hydrolase	-3.14603	3.3	0.000148668	0.000801175
1686		vnz_22375	MFS transporter	-2.77708	1.86092	0.000236671	0.00118587
1687		vnz_22400	succinate dehydrogenase hydrophobic membrane anchor subunit	1.07339	8.93073	0.0124907	0.0340721
1688	sdhC	vnz_22405	succinate dehydrogenase, cytochrome b556 subunit	1.45976	9.43024	1.2419e-05	0.000103446
1689	leuE	vnz_22455	leucine efflux protein LeuE	-1.29468	4.57903	0.00472951	0.014957
1690		vnz_22460	MerR family transcriptional regulator	-1.14294	3.61849	0.00583308	0.0179099
1691		vnz_22495	amidohydrolase	-1.45581	6.04993	0.00108211	0.00426385
1692		vnz_22500	BMP family protein	-2.81002	9.80512	7.96747e-06	7.19823e-05
1693		vnz_22505	ABC transporter ATP-binding protein	-4.04835	6.3484	5.64117e-08	1.34192e-06
1694		vnz_22510	ABC transporter permease	-3.8234	6.46561	2.08382e-08	6.10878e-07
1695		vnz_22515	ABC transporter permease	-3.26195	6.65714	1.3434e-08	4.2371e-07
1696		vnz_22520	cytidine deaminase	-3.02187	4.98939	2.40483e-09	1.13268e-07
1697		vnz_22525	thymidine phosphorylase	-2.67398	5.80158	5.82023e-06	5.57937e-05
1698		vnz_22545	sigma-70 family RNA polymerase sigma factor	-1.13137	5.79403	0.00130375	0.0050087
1699		vnz_22550	L,D-transpeptidase	-1.41387	6.61708	0.000691462	0.00290266
1700		vnz_22555	MFS transporter	-1.25983	6.47079	0.0155724	0.040869
1701		vnz_22570	GNAT family N-acetyltransferase	-2.52851	3.94803	0.000437876	0.00196919
1702		vnz_22575	adenosine deaminase	-5.20607	6.75939	9.94809e-08	2.09801e-06
1703		vnz_22580	hypothetical protein	-3.43871	1.30348	5.47387e-07	8.15884e-06
1704		vnz_22590	VanZ family protein	-1.13495	3.32686	0.0179458	0.046014
1705	afsQ2	vnz_22600	HAMP domain-containing sensor histidine kinase	1.01266	6.88829	0.012356	0.0337438
1706		vnz_22610	SigE family RNA polymerase sigma factor	-1.96703	4.5735	0.00300575	0.0101849
1707		vnz_22615	uridine kinase	2.28493	3.37862	2.05594e-07	3.80242e-06
1708		vnz_22630	aldehyde dehydrogenase	-2.57741	6.31561	5.53674e-06	5.38062e-05
1709		vnz_22635	aldehyde dehydrogenase family protein	-2.98558	6.99917	1.52473e-05	0.000121037
1710	deoC	vnz_22640	deoxyribose-phosphate aldolase	-2.99751	6.36987	1.54163e-05	0.00012183
1711		vnz_22650	class F sortase	1.41373	2.24533	0.00756155	0.0222662
1712		vnz_22655	PH domain-containing protein	1.78525	6.35172	1.70179e-08	5.20481e-07
1713		vnz_22660	phospho-sugar mutase	-3.954	5.4907	4.35668e-06	4.40973e-05
1714		vnz_22665	purine-nucleoside phosphorylase	-3.29391	6.40462	1.81527e-05	0.00014001
1715		vnz_22670	gamma-glutamylcyclotransferase	1.31679	5.68703	0.00325641	0.0109018
1716		vnz_22675	NAD(P)H-quinone dehydrogenase	2.23924	9.33849	8.77717e-10	5.16756e-08
1717		vnz_22750	hypothetical protein	1.83817	5.86256	5.95685e-06	5.68363e-05
1718		vnz_22755	hypothetical protein	1.29225	4.88839	0.00231266	0.00820229
1719		vnz_22770	NAD(P)-dependent alcohol dehydrogenase	-2.30934	7.4013	9.26975e-05	0.000541246
1720		vnz_22775	ribosomal protection-like ABC-F family protein	-1.10642	6.84666	0.015455	0.0406363
1721		vnz_22780	hypothetical protein	0.991682	3.85843	0.00822868	0.0238848
1722		vnz_22790	hypothetical protein	1.5789	5.7397	1.60534e-06	1.96906e-05
1723		vnz_22815	MarR family winged helix-turn-helix transcriptional regulator	-1.46217	3.76319	0.00149663	0.00565137
1724		vnz_22825	daunorubicin resistance protein DrrA family ABC transporter ATP-binding protein	-2.74416	5.17115	5.72975e-09	2.16242e-07
1725		vnz_22830	ABC transporter permease	-2.73814	4.50248	2.91202e-09	1.30211e-07
1726		vnz_22835	protein kinase	-1.79405	3.58799	1.19952e-06	1.54365e-05
1727	greA	vnz_22845	transcription elongation factor GreA	-2.17416	7.86693	1.74252e-05	0.000135582
1728		vnz_22850	DUF4307 domain-containing protein	2.22177	8.28627	2.07074e-06	2.39439e-05
1729		vnz_22860	hypothetical protein	2.63086	6.21359	8.93559e-05	0.000523896
1730	rdlB	vnz_22870	rodlin	-2.69396	6.48818	2.45742e-05	0.000179913
1731		vnz_22875	LCP family protein	-2.36475	3.57277	1.6772e-06	2.03949e-05
1732		vnz_22885	rodlin	-2.67898	5.32027	4.87859e-06	4.81386e-05
1733		vnz_22890	rodlin	-3.32194	1.72442	6.44637e-06	6.04026e-05
1734	chpD	vnz_22895	chaplin	-1.62054	6.18362	0.00228892	0.00812626
1735		vnz_22900	FAD-dependent oxidoreductase	-1.32783	0.864628	0.00511683	0.0160312
1736		vnz_22910	glycosyl hydrolase	-2.68167	3.13189	1.46671e-05	0.000117354
1737		vnz_22915	GNAT family N-acetyltransferase	-1.4854	-0.158191	0.00904935	0.0259155
1738		vnz_22925	glycosyltransferase	-1.79029	-0.66206	0.0190577	0.04845
1739		vnz_22930	polysaccharide deacetylase family protein	-1.89965	-0.479282	0.00759999	0.0223466
1740		vnz_22950	glycosyltransferase	-1.86784	0.439216	0.00477228	0.0150788
1741		vnz_22955	DUF3344 domain-containing protein	-2.42303	2.14887	0.000296628	0.00142855
1742	chpF	vnz_22960	chaplin	-3.1577	4.7041	2.43876e-05	0.000178919
1743		vnz_22965	secreted protein	-4.03555	2.3702	1.98087e-07	3.68286e-06
1744		vnz_22975	hypothetical protein	-2.45412	2.42696	2.7338e-05	0.000196483
1745		vnz_22980	hypothetical protein	-2.84938	1.80426	2.7906e-06	3.07217e-05
1746		vnz_22990	tyrosinase family protein	-2.10546	3.92964	3.69423e-05	0.000251442
1747		vnz_22995	tyrosinase family oxidase copper chaperone	-2.06911	3.62373	7.75408e-06	7.07785e-05
1748		vnz_23000	DUF5949 family protein	-1.65632	5.8821	6.4809e-06	6.06329e-05
1749		vnz_23005	vitamin K epoxide reductase family protein	-1.77713	5.09319	3.75045e-05	0.000254534
1750		vnz_23010	glycoside hydrolase family 26 protein	-1.06667	4.13309	0.0193144	0.0489442
1751		vnz_23020	phosphoenolpyruvate carboxykinase (GTP)	-1.53853	4.40874	0.00115639	0.00450649
1752		vnz_23095	serine/threonine protein kinase	1.74221	4.56428	2.70413e-08	7.31979e-07
1753		vnz_23170	hypothetical protein	-1.23617	4.03861	0.00163625	0.00610354
1754		vnz_23255	transglycosylase domain-containing protein	1.03177	7.13957	0.0162293	0.0422788
1755		vnz_23280	lipoprotein	1.24326	3.80273	0.00142267	0.00540678
1756		vnz_23290	HAD family acid phosphatase	-2.21959	1.47219	8.48336e-06	7.61562e-05
1757		vnz_23300	DUF1707 domain-containing protein	1.37348	6.64736	3.61083e-05	0.000246717
1758	wblI	vnz_23305	WhiB family transcriptional regulator	1.71795	5.40517	1.87109e-06	2.19362e-05
1759		vnz_23315	DUF4245 domain-containing protein	3.00103	8.54518	1.99838e-07	3.70565e-06
1760		vnz_23325	exodeoxyribonuclease VII small subunit	1.77524	1.46348	0.000161166	0.000854835
1761		vnz_23365	hypothetical protein	-1.49605	2.44071	0.000385051	0.00177312
1762		vnz_23400	hypothetical protein	1.79629	2.23235	0.00177744	0.00653361
1763		vnz_23410	DIP1984 family protein	0.925628	3.22016	0.0110115	0.0306286
1764		vnz_23415	BTAD domain-containing putative transcriptional regulator	1.42995	6.6965	0.000120662	0.000672876
1765		vnz_23440	DUF4190 domain-containing protein	1.50666	3.39943	3.33775e-05	0.00023051
1766		vnz_23455	SPOR domain-containing protein	1.3327	7.50055	0.00683357	0.0205181
1767		vnz_23460	(deoxy)nucleoside triphosphate pyrophosphohydrolase	1.32487	6.50419	0.00244738	0.00859809
1768		vnz_23465	ATP-binding protein	-1.83705	3.42897	1.13971e-05	9.65476e-05
1769		vnz_23475	PspA/IM30 family protein	-2.40373	3.39832	4.37172e-06	4.41232e-05
1770		vnz_23480	YgcG family protein	-3.60746	3.1613	4.33037e-09	1.78913e-07
1771		vnz_23490	transglutaminase domain-containing protein	2.87155	5.75972	4.64898e-09	1.8662e-07
1772		vnz_23515	ABC transporter family substrate-binding protein	-3.63422	5.72316	3.92807e-09	1.63246e-07
1773		vnz_23550	N-acetylmuramoyl-L-alanine amidase	-1.5266	0.544682	0.0134004	0.0360801
1774		vnz_23555	ABC transporter substrate-binding protein	-4.86702	5.90105	5.88634e-14	7.80137e-11
1775		vnz_23560	ABC transporter permease	-5.55944	4.05422	1.2964e-10	1.25467e-08
1776		vnz_23565	ABC transporter permease	-5.06697	4.32533	1.02579e-10	1.16359e-08
1777		vnz_23570	ABC transporter ATP-binding protein	-5.16093	4.28675	2.60863e-11	4.38808e-09
1778		vnz_23575	ABC transporter ATP-binding protein	-4.7475	3.9522	6.24864e-10	4.12585e-08
1779		vnz_23590	hypothetical protein	-1.08574	6.18061	0.0104953	0.0294011
1780		vnz_23620	TetR/AcrR family transcriptional regulator	1.65731	3.32109	2.66319e-05	0.000192584
1781		vnz_23655	hypothetical protein	1.24003	5.32678	0.000666709	0.00282392
1782		vnz_23675	hypothetical protein	1.4449	4.40898	0.000135029	0.000740091
1783		vnz_23690	DUF3117 domain-containing protein	1.72184	9.72232	9.51732e-05	0.000551598
1784		vnz_23695	O-methyltransferase	1.27653	6.41994	0.000200148	0.00102657
1785	sigE	vnz_23700	RNA polymerase sigma factor SigE	1.24437	8.76082	0.00300903	0.0101912
1786		vnz_23705	anti-sigma factor	1.4042	7.60073	0.000386756	0.00177777
1787		vnz_23725	Mrp/NBP35 family ATP-binding protein	1.28256	8.2984	0.000129444	0.00071447
1788		vnz_23740	hypothetical protein	1.68486	3.95729	4.73666e-06	4.69925e-05
1789		vnz_23750	magnesium and cobalt transport protein CorA	-2.50893	6.76053	2.37758e-05	0.000175524
1790		vnz_23755	suppressor of fused domain protein	1.62325	6.91546	5.40678e-05	0.000341978
1791		vnz_23760	hypothetical protein	1.68224	4.62354	2.51351e-05	0.000183261
1792		vnz_23770	PHP domain-containing protein	1.28681	7.53755	0.00166205	0.00618197
1793		vnz_23775	MarC family protein	-1.97367	2.70707	0.00598581	0.0182914
1794		vnz_23785	alpha/beta fold hydrolase	1.38248	4.66721	6.60186e-05	0.000404527
1795		vnz_23790	DEAD/DEAH box helicase	-1.19082	6.15295	0.0141167	0.0377069
1796		vnz_23805	DUF3107 domain-containing protein	1.46184	9.18837	0.00322934	0.0108283
1797		vnz_23815	hypothetical protein	-1.42659	5.10591	0.000428181	0.00193653
1798		vnz_23820	alpha/beta fold hydrolase	1.31024	8.3282	3.3727e-05	0.000232697
1799		vnz_23825	DUF3152 domain-containing protein	1.45094	7.09773	3.00756e-05	0.000211848
1800		vnz_23850	glycosyltransferase	-1.35778	5.08341	0.0117355	0.0323681
1801		vnz_23855	hypothetical protein	-1.52197	4.37063	0.0109107	0.030396
1802		vnz_23860	NAD(P)-dependent oxidoreductase	-1.72937	5.34582	0.00333469	0.0111288
1803		vnz_23865	spherulation-specific family 4 protein	-1.37289	4.84302	0.00250052	0.00874564
1804	moeZ	vnz_23870	adenylyltransferase/sulfurtransferase MoeZ	-1.81939	9.84263	3.58987e-05	0.000245522
1805		vnz_23880	alpha/beta hydrolase	-3.89384	3.58391	4.83648e-12	1.42374e-09
1806		vnz_23900	hypothetical protein	-1.77441	2.81323	0.000867368	0.00354012
1807		vnz_23905	ATP-dependent DNA helicase	1.20813	5.02159	0.000389148	0.00178643
1808		vnz_23910	dipeptidase	1.53231	5.55746	1.27668e-06	1.62226e-05
1809	nudC	vnz_23915	NAD(+) diphosphatase	1.55834	6.01914	3.86754e-05	0.000260727
1810	wblC	vnz_23935	WhiB family transcriptional regulator	-4.33307	5.56287	0.000272585	0.00133413
1811		vnz_23940	hypothetical protein	-4.71574	7.42519	8.27392e-05	0.000489575
1812		vnz_23960	M48 family metallopeptidase	1.01945	4.91965	0.00529554	0.0164888
1813		vnz_24015	tRNA-Met	1.13493	2.90233	0.0076007	0.0223466
1814		vnz_24030	Fur family transcriptional regulator	1.13471	7.12818	0.00761913	0.0223876
1815		vnz_24035	catalase	-2.1301	2.88222	9.65538e-07	1.28951e-05
1816	rsgA	vnz_24055	ribosome small subunit-dependent GTPase A	1.20833	6.78837	0.000862035	0.00352039
1817	aroA	vnz_24060	3-phosphoshikimate 1-carboxyvinyltransferase	0.90209	6.61265	0.00851294	0.0245786
1818		vnz_24070	SOS response-associated peptidase	1.01181	5.068	0.0091666	0.0261485
1819		vnz_24075	alpha/beta family hydrolase	1.10789	4.05849	0.00412391	0.0133343
1820		vnz_24110	ribonucleotide-diphosphate reductase subunit beta	-3.85723	5.61874	1.35604e-07	2.72947e-06
1821		vnz_24115	ribonucleoside-diphosphate reductase subunit alpha	-3.70216	7.34633	3.94985e-08	9.93084e-07
1822		vnz_24120	GNAT family N-acetyltransferase	1.60135	4.80889	5.85142e-06	5.60167e-05
1823		vnz_24125	monocarboxylate uptake permease MctP	-5.33308	6.8434	6.50265e-13	4.17648e-10
1824		vnz_24130	DUF3311 domain-containing protein	-4.92376	5.39491	6.34623e-10	4.15149e-08
1825		vnz_24135	helix-turn-helix transcriptional regulator	-1.73077	1.59149	5.68315e-05	0.000355323
1826		vnz_24175	lysylphosphatidylglycerol synthase domain-containing protein	6.32436	-0.711799	4.11645e-05	0.000274625
1827		vnz_24200	hypothetical protein	-5.46236	-1.26546	0.00528774	0.0164717
1828		vnz_24215	extracellular solute-binding protein	-1.43304	3.51649	0.00131449	0.00504448
1829	nagB	vnz_24235	glucosamine-6-phosphate deaminase	-1.61699	3.74369	0.0091389	0.0260979
1830	wblE	vnz_24255	WhiB family transcriptional regulator	2.62037	10.6676	2.46077e-05	0.000179972
1831		vnz_24260	diacylglycerol kinase family protein	1.53191	7.41983	8.01602e-05	0.000475111
1832		vnz_24265	hypothetical protein	1.85791	5.93726	3.41851e-08	8.91354e-07
1833		vnz_24270	RNA polymerase sigma factor SigF	0.946216	6.17163	0.00448426	0.0143225
1834		vnz_24275	anti-sigma regulatory factor	1.15265	5.60946	0.00166248	0.00618197
1835		vnz_24280	UBP-type zinc finger domain-containing protein	1.49164	4.49796	0.000137593	0.00075065
1836		vnz_24295	N-acetylmuramoyl-L-alanine amidase	-2.45109	3.7578	3.96671e-07	6.26954e-06
1837		vnz_24300	family 2B encapsulin nanocompartment shell protein	-2.23212	5.52307	1.41244e-05	0.000113915
1838		vnz_24305	family 2 encapsulin nanocompartment cargo protein polyprenyl transferase	-1.64194	3.10685	0.000121071	0.00067405
1839		vnz_24310	TetR/AcrR family transcriptional regulator	-1.52943	1.88912	0.000525502	0.00229744
1840		vnz_24315	dihydrofolate reductase family protein	-2.12503	4.53271	1.40724e-05	0.000113624
1841		vnz_24340	GNAT family N-acetyltransferase	1.20514	4.79198	0.00126398	0.00486914
1842		vnz_24360	hypothetical protein	-2.17522	2.15645	1.20786e-05	0.000101349
1843		vnz_24375	hypothetical protein	2.28822	8.27787	1.59093e-06	1.95745e-05
1844		vnz_24385	bifunctional 2-polyprenyl-6-hydroxyphenol methylase/3-demethylubiquinol 3-O-methyltransferase UbiG	1.56275	1.91299	0.000645971	0.00274761
1845		vnz_24390	HAD domain-containing protein	1.90532	2.60855	3.32076e-06	3.5069e-05
1846		vnz_24395	hypothetical protein	1.44994	4.77133	0.0001033	0.000591419
1847		vnz_24400	hypothetical protein	1.58522	4.22259	5.43412e-05	0.0003434
1848		vnz_24405	relaxase/mobilization nuclease domain-containing protein	1.36079	2.33749	0.00332286	0.0110998
1849	sodN	vnz_24435	superoxide dismutase, Ni	1.42431	11.1351	0.00114641	0.00448222
1850		vnz_24455	amino acid ABC transporter ATP-binding protein	-1.87004	6.54569	1.09715e-05	9.33895e-05
1851		vnz_24460	amino acid ABC transporter permease	-2.19991	6.04601	5.94785e-05	0.000369741
1852		vnz_24465	ABC transporter substrate-binding protein	-2.93955	7.0834	1.48263e-05	0.000118359
1853		vnz_24470	NADP-dependent malic enzyme	-2.2925	7.54396	0.000180157	0.000937266
1854		vnz_24480	cellulase family glycosylhydrolase	1.10107	3.86562	0.00179775	0.00659457
1855		vnz_24500	DUF6104 family protein	1.18168	4.19049	0.00688688	0.0206343
1856		vnz_24530	HEXXH motif domain-containing protein	1.88782	3.78384	2.7917e-06	3.07217e-05
1857	fxsT	vnz_24535	FxSxx-COOH system tetratricopeptide repeat protein	-2.19087	4.54052	0.000459312	0.00204676
1858		vnz_24545	ATP-binding protein	1.03293	5.60422	0.0134464	0.0361624
1859		vnz_24585	hypothetical protein	1.14691	3.4639	0.002988	0.0101345
1860		vnz_24590	GNAT family N-acetyltransferase	1.32949	5.01554	0.000480492	0.00212699
1861		vnz_24600	DUF4240 domain-containing protein	1.30194	3.09281	0.00340405	0.0113175
1862		vnz_24615	MarR family winged helix-turn-helix transcriptional regulator	2.02452	5.13191	3.29653e-07	5.40371e-06
1863		vnz_24620	hypothetical protein	1.92018	4.39655	3.90329e-08	9.84885e-07
1864		vnz_24660	hypothetical protein	1.77239	5.19258	3.52715e-07	5.70235e-06
1865		vnz_24665	TetR/AcrR family transcriptional regulator	1.16854	4.01677	0.000433411	0.00195159
1866		vnz_24670	diiron oxygenase	-1.65365	0.719405	0.000621348	0.00265357
1867	ligD	vnz_24715	non-homologous end-joining DNA ligase	-1.96929	2.42264	0.000298655	0.00143635
1868		vnz_24720	Ku protein	-2.83467	3.05593	3.91532e-07	6.21612e-06
1869		vnz_24725	tRNA-Arg	1.93428	1.68542	0.00388273	0.012688
1870	lysA	vnz_24740	diaminopimelate decarboxylase	-1.34646	6.89416	0.000673618	0.00284296
1871		vnz_24745	homoserine dehydrogenase	-1.25018	8.6817	0.00150694	0.00567815
1872	thrC	vnz_24750	threonine synthase	-1.4521	7.6367	0.00439996	0.0140787
1873	thrB	vnz_24755	homoserine kinase	-1.10369	5.76351	0.00946847	0.0268761
1874	rho	vnz_24760	transcription termination factor Rho	-2.31397	8.20209	4.35021e-08	1.06716e-06
1875	prfA	vnz_24775	peptide chain release factor 1	-1.01871	6.34189	0.0157916	0.0413368
1876	glyA	vnz_24795	serine hydroxymethyltransferase	-1.12105	5.85871	0.00117894	0.00458152
1877	atpA	vnz_24830	F0F1 ATP synthase subunit alpha	-1.13364	9.73212	0.00450671	0.0143617
1878	atpD	vnz_24840	F0F1 ATP synthase subunit beta	-1.22582	9.18476	0.00735789	0.0218143
1879		vnz_24845	F0F1 ATP synthase subunit epsilon	1.34929	8.04191	0.000124802	0.000692094
1880		vnz_24870	hypothetical protein	1.41849	5.80322	0.000383073	0.00176544
1881		vnz_24875	cob(I)yrinic acid a,c-diamide adenosyltransferase	1.2557	7.25717	0.00776873	0.0227177
1882		vnz_24880	ABC transporter permease	-1.25038	0.309181	0.00722027	0.0214603
1883		vnz_24925	hypothetical protein	1.72104	5.32105	1.31422e-05	0.000107965
1884		vnz_24940	ABC transporter permease	-1.60261	5.35113	2.11477e-06	2.44132e-05
1885		vnz_24945	ABC transporter ATP-binding protein	-2.02817	6.20968	5.53255e-07	8.21165e-06
1886	scy	vnz_24955	polarized growth protein Scy	1.19011	8.50076	0.000249002	0.00123665
1887	mce	vnz_24960	methylmalonyl-CoA epimerase	1.72514	6.66482	0.000175143	0.000917262
1888		vnz_24965	acetyl-CoA C-acetyltransferase	1.57514	7.8334	0.0125061	0.0341009
1889	meaB	vnz_24970	methylmalonyl Co-A mutase-associated GTPase MeaB	2.32404	6.54424	2.84472e-06	3.11596e-05
1890		vnz_24975	MarR family winged helix-turn-helix transcriptional regulator	1.46966	9.10676	0.0048465	0.0152791
1891		vnz_24980	AIM24 family protein	-0.915071	5.11652	0.0154969	0.040716
1892		vnz_24985	AIM24 family protein	-0.934366	4.53509	0.0157119	0.0411738
1893		vnz_24995	DUF3817 domain-containing protein	4.13725	8.44428	8.76878e-11	1.14725e-08
1894		vnz_25000	MTH1187 family thiamine-binding protein	4.29347	7.78683	1.68013e-10	1.44758e-08
1895		vnz_25015	TetR/AcrR family transcriptional regulator	0.958855	3.04905	0.0130126	0.0352345
1896		vnz_25020	glycosyltransferase family 2 protein	-2.91794	3.65091	2.80412e-07	4.7853e-06
1897		vnz_25025	kelch motif-containing protein	-3.13312	3.54225	6.54559e-09	2.33558e-07
1898		vnz_25030	glycoside hydrolase family 6 protein	-1.49023	4.01377	0.000245897	0.00122257
1899		vnz_25045	MarR family winged helix-turn-helix transcriptional regulator	-1.33305	4.43153	0.00230693	0.00818607
1900		vnz_25050	DUF3817 domain-containing protein	2.78923	8.51822	6.48811e-06	6.06329e-05
1901		vnz_25055	methylmalonyl-CoA mutase	-2.1213	7.42296	2.24252e-05	0.000167655
1902		vnz_25070	DUF6230 family protein	-1.61193	4.63286	6.60757e-05	0.000404527
1903		vnz_25075	DUF6114 domain-containing protein	-1.68161	1.64188	0.000212994	0.00108493
1904		vnz_25080	hypothetical protein	-2.08348	2.49853	1.00286e-05	8.66165e-05
1905	pta	vnz_25095	phosphate acetyltransferase	1.01602	7.35339	0.00568634	0.017505
1906		vnz_25125	helix-turn-helix transcriptional regulator	-3.20779	2.45793	2.29596e-07	4.07562e-06
1907		vnz_25140	cation:dicarboxylate symporter family transporter	-4.34715	5.15984	4.28544e-07	6.6542e-06
1908		vnz_25175	ScbA/BarX family gamma-butyrolactone biosynthesis protein	-1.03679	2.95174	0.00830361	0.0240726
1909	glgB	vnz_25180	1,4-alpha-glucan branching enzyme	-2.86409	2.75953	1.47056e-06	1.82914e-05
1910		vnz_25185	hypothetical protein	-1.83404	2.07628	0.000388803	0.00178602
1911	treS	vnz_25190	maltose alpha-D-glucosyltransferase	-3.25483	3.64666	2.15021e-08	6.17531e-07
1912		vnz_25195	alpha-1,4-glucan--maltose-1-phosphate maltosyltransferase	-2.94765	3.35857	2.24247e-07	4.0109e-06
1913		vnz_25200	SDR family oxidoreductase	1.43907	0.791712	0.00527985	0.0164544
1914		vnz_25205	AraC family transcriptional regulator	1.49697	4.66454	0.000270947	0.00132749
1915		vnz_25210	4-hydroxyphenylacetate 3-hydroxylase family protein	2.23983	4.02843	8.05342e-07	1.10266e-05
1916		vnz_25215	MFS transporter	2.86828	2.59702	6.65844e-07	9.31522e-06
1917		vnz_25220	monodechloroaminopyrrolnitrin synthase PrnB family protein	1.71178	3.06585	0.000191209	0.000987492
1918		vnz_25225	FAD-dependent monooxygenase	1.90173	2.75439	7.84465e-05	0.0004677
1919	glgP	vnz_25230	alpha-glucan family phosphorylase	-1.31274	4.31317	0.0067489	0.0203157
1920	sgmA	vnz_25255	M4 family metallopeptidase	-3.87364	2.16245	2.20758e-07	3.98889e-06
1921		vnz_25260	ABC transporter ATP-binding protein	-2.67074	4.10514	0.000363755	0.00169074
1922		vnz_25265	ABC transporter ATP-binding protein	-2.60882	5.39938	0.000587761	0.00253358
1923		vnz_25285	enoyl-CoA hydratase/isomerase family protein	2.29922	5.2335	1.39392e-08	4.37691e-07
1924		vnz_25290	ATP-binding protein	1.24374	3.77593	0.00125189	0.00482782
1925		vnz_25295	polysaccharide deacetylase family protein	-2.8947	-1.19754	0.00179957	0.00659779
1926		vnz_25300	YncE family protein	-2.75562	1.36659	3.80319e-06	3.9283e-05
1927		vnz_25305	EF-hand domain-containing protein	1.68142	10.176	0.000167961	0.000884618
1928		vnz_25310	CopD family protein	2.03682	7.38723	6.28936e-07	8.94051e-06
1929		vnz_25355	SagB family peptide dehydrogenase	-1.87011	0.746688	0.000196706	0.00101288
1930		vnz_25360	hypothetical protein	-4.08532	4.7621	1.98446e-10	1.63025e-08
1931		vnz_25380	TOMM precursor leader peptide-binding protein	-2.47565	-0.912053	0.000596748	0.00256605
1932		vnz_25440	enhanced serine sensitivity protein SseB	1.53711	6.8155	1.38432e-05	0.000112159
1933		vnz_25445	enhanced serine sensitivity protein SseB C-terminal domain-containing protein	1.32547	6.72399	0.00098439	0.00393589
1934		vnz_25450	ABC transporter permease	-2.56443	6.2343	0.000262683	0.00129531
1935		vnz_25455	ABC transporter substrate-binding protein	-3.49494	6.7889	4.24258e-08	1.04804e-06
1936		vnz_25460	ABC transporter permease	-3.04125	4.67964	4.94775e-07	7.4852e-06
1937		vnz_25465	ABC transporter ATP-binding protein	-3.01099	4.68827	5.31427e-08	1.2858e-06
1938		vnz_25470	ABC transporter ATP-binding protein	-2.67326	4.39036	9.6107e-07	1.28598e-05
1939		vnz_25475	trimeric intracellular cation channel family protein	0.969274	4.24123	0.0111532	0.0309385
1940		vnz_25485	cysteine desulfurase family protein	2.23069	6.53542	1.96156e-09	9.92721e-08
1941		vnz_25490	N-acetylmuramoyl-L-alanine amidase	1.45052	4.32321	1.7502e-05	0.000135881
1942	mnmA	vnz_25495	tRNA 2-thiouridine(34) synthase MnmA	0.947404	7.06187	0.00623544	0.0188827
1943	rmdB	vnz_25525	bifunctional diguanylate cyclase/phosphodiesterase	-1.26197	5.75107	0.00747959	0.0220732
1944		vnz_25555	DUF397 domain-containing protein	0.859487	6.06374	0.01666	0.043305
1945		vnz_25585	hypothetical protein	-1.74121	2.60655	0.00205937	0.00741939
1946		vnz_25625	aldo/keto reductase	1.11647	1.76142	0.0193265	0.0489571
1947		vnz_25630	2-hydroxyacid dehydrogenase	-1.17003	4.48172	0.00193771	0.00703491
1948		vnz_25640	acetolactate synthase large subunit	-5.92021	8.58688	5.59029e-08	1.3366e-06
1949	ilvN	vnz_25645	acetolactate synthase small subunit	-5.98185	7.56417	5.21841e-09	2.04088e-07
1950	ilvC	vnz_25650	ketol-acid reductoisomerase	-4.37849	9.36502	9.51803e-08	2.03853e-06
1951	serA	vnz_25655	phosphoglycerate dehydrogenase	-2.41093	9.45057	2.38203e-05	0.000175668
1952		vnz_25665	DUF1266 domain-containing protein	1.46241	5.54787	3.64059e-06	3.78804e-05
1953		vnz_25670	DUF1266 domain-containing protein	1.69334	5.12508	4.80517e-07	7.28509e-06
1954		vnz_25675	CdaR family transcriptional regulator	0.8938	4.11287	0.00977798	0.0277102
1955		vnz_25680	proline dehydrogenase family protein	-1.80844	7.22108	0.0111278	0.0309033
1956	pruA	vnz_25685	L-glutamate gamma-semialdehyde dehydrogenase	-2.89747	8.3095	0.000137926	0.000751886
1957		vnz_25710	NADP-dependent oxidoreductase	-2.196	-0.58928	0.0042166	0.0135595
1958		vnz_25720	3-isopropylmalate dehydrogenase	-7.94084	7.82829	1.8159e-14	5.33671e-11
1959		vnz_25725	branched-chain amino acid aminotransferase	-2.93205	8.19625	7.11479e-09	2.45795e-07
1960		vnz_25730	cytosine permease	-3.12509	5.76423	3.41906e-08	8.91354e-07
1961		vnz_25735	agmatine/peptidylarginine deiminase	-1.86684	2.81743	9.18302e-06	8.10976e-05
1962		vnz_25745	MFS transporter	-1.61979	3.73822	0.00044101	0.00198076
1963	cimA	vnz_25750	citramalate synthase	-3.71156	7.71937	4.02442e-06	4.12066e-05
1964	dnaN	vnz_25780	DNA polymerase III subunit beta	-1.33119	2.43522	0.000944962	0.00379327
1965		vnz_25785	YceI family protein	-6.52614	3.16958	6.14276e-09	2.23704e-07
1966		vnz_25790	hypothetical protein	-3.10945	1.95357	1.35599e-05	0.000110624
1967		vnz_25795	endo-alpha-N-acetylgalactosaminidase family protein	-1.28631	1.09193	0.000770621	0.00319134
1968		vnz_25800	polysaccharide lyase 8 family protein	-1.3039	1.17158	0.0067004	0.0201869
1969		vnz_25845	ATP/GTP-binding protein	-1.69418	5.82393	0.00125512	0.00483767
1970		vnz_25850	DUF742 domain-containing protein	-2.04754	7.10873	5.61149e-05	0.000351776
1971		vnz_25855	roadblock/LC7 domain-containing protein	-1.62319	7.04288	3.17646e-06	3.38218e-05
1972		vnz_25905	tRNA-Gln	2.77775	8.97032	1.45166e-05	0.000116413
1973		vnz_25910	tRNA-Glu	2.64676	8.91693	1.16458e-05	9.79495e-05
1974		vnz_25915	tRNA-Glu	2.0273	7.68525	4.09425e-05	0.000274121
1975		vnz_25920	tRNA-Gln	1.92625	8.45399	0.000460505	0.00205008
1976		vnz_25925	tRNA-Glu	1.99942	8.03874	0.000456102	0.00203616
1977	ndgR	vnz_25930	IclR family transcriptional regulator NdgR	-4.28572	7.73555	1.8182e-07	3.43464e-06
1978	leuC	vnz_25935	3-isopropylmalate dehydratase large subunit	-6.53423	9.07072	1.24722e-10	1.25467e-08
1979	leuD	vnz_25940	3-isopropylmalate dehydratase small subunit	-6.13021	8.39249	1.01715e-11	2.31811e-09
1980		vnz_25955	hypothetical protein	1.45343	5.30744	0.00101794	0.00404714
1981	cofC	vnz_25960	2-phospho-L-lactate guanylyltransferase	1.19186	3.33688	0.000331682	0.0015706
1982		vnz_25965	1-acyl-sn-glycerol-3-phosphate acyltransferase	1.87129	7.71817	2.61589e-08	7.13563e-07
1983	rsmD	vnz_26015	16S rRNA (guanine(966)-N(2))-methyltransferase RsmD	1.47931	6.64994	6.18878e-06	5.86109e-05
1984	coaD	vnz_26020	pantetheine-phosphate adenylyltransferase	1.1225	6.07001	0.000841866	0.003444
1985	mutM	vnz_26045	bifunctional DNA-formamidopyrimidine glycosylase/DNA-(apurinic or apyrimidinic site) lyase	1.62217	7.42788	2.93958e-05	0.000208098
1986		vnz_26050	helix-turn-helix domain-containing protein	1.37955	5.38501	0.000213292	0.00108567
1987		vnz_26055	flavodoxin family protein	-2.55702	1.42813	0.00280767	0.00959661
1988		vnz_26065	acylphosphatase	2.30892	2.52844	0.000155792	0.000831442
1989		vnz_26110	ammonium transporter	-4.19409	5.19836	6.45991e-05	0.000396519
1990		vnz_26115	P-II family nitrogen regulator	-2.30125	4.72025	0.00110426	0.00433683
1991	ftsH	vnz_26130	ATP-dependent zinc metalloprotease FtsH	-3.29021	4.84899	1.2462e-12	6.28885e-10
1992		vnz_26135	class I SAM-dependent methyltransferase	-2.045	2.63249	1.82898e-06	2.16445e-05
1993		vnz_26195	DUF2469 domain-containing protein	1.09476	5.83449	0.0012118	0.00469371
1994		vnz_26220	TetR/AcrR family transcriptional regulator	1.75724	6.69048	7.4606e-06	6.82761e-05
1995		vnz_26225	murein hydrolase activator EnvC	1.6152	4.78634	8.7737e-06	7.83465e-05
1996	rpsB	vnz_26230	30S ribosomal protein S2	-1.41517	9.47326	0.0129454	0.0350821
1997	tsf	vnz_26235	translation elongation factor Ts	-1.7457	8.80683	0.00104798	0.00414787
1998	pyrH	vnz_26240	UMP kinase	-1.06605	7.14923	0.0145552	0.0386733
1999	frr	vnz_26245	ribosome recycling factor	-1.20669	7.50074	0.00824006	0.023908
[truncated: 803 more rows]

## Sheet: Table S2C
		log2FC (Sven_ΔadpA / Sven_ΔadpA/adpA-FLAG)
Ordinal no.	Gene name	12 h	20 h
1	vnz_00275	-1.91392	-3.89624
2	vnz_00455	-1.64988	1.31227
3	vnz_00460	-1.63733	1.83643
4	vnz_00465	-1.12398	2.38714
5	vnz_00495	-2.6861	-1.84366
6	vnz_00815	-1.1986	2.157
7	vnz_00835	1.37166	-1.48202
8	vnz_01220	3.16043	-1.34283
9	vnz_01250	-1.62482	1.41308
10	vnz_01455	-3.11393	4.12667
11	vnz_01460	-2.05513	4.95205
12	vnz_01670	-1.01229	-1.33869
13	vnz_01680	1.96951	-1.56539
14	vnz_01705	-1.66838	1.00684
15	vnz_01785	-1.34762	1.76683
16	vnz_01950	-2.1992	1.27727
17	vnz_01955	-1.48657	-2.64007
18	vnz_01960	-1.34169	-1.27261
19	vnz_02050	-1.95571	1.13371
20	vnz_02065	-1.19367	-1.51834
21	vnz_02070	-1.78166	-1.49787
22	vnz_02160	-1.72026	-1.44703
23	vnz_02185	1.93736	-1.55496
24	vnz_02500	-1.61926	-1.69984
25	vnz_02515	-1.35598	0.887136
26	vnz_02630	2.0627	-2.95557
27	vnz_02635	-1.24849	-1.04778
28	vnz_02675	-1.24729	-2.26267
29	vnz_02860	-2.04625	-2.2113
30	vnz_03395	-0.965961	0.946123
31	vnz_03400	-1.17756	0.875925
32	vnz_03715	-1.02445	0.900304
33	vnz_03785	-2.55148	-2.22346
34	vnz_03915	-1.44719	-3.49493
35	vnz_03980	-1.63722	-1.29891
36	vnz_03985	-1.99182	-2.45333
37	vnz_03990	-2.46216	-1.83151
38	vnz_03995	-3.3802	-2.35635
39	vnz_04000	-2.27277	-1.58066
40	vnz_04005	-2.30524	-2.80841
41	vnz_04010	-1.68243	-2.12895
42	vnz_04030	1.14186	0.998886
43	vnz_04375	-1.14775	0.980643
44	vnz_04385	-2.82441	-3.1426
45	vnz_04390	-3.64489	-3.19629
46	vnz_04395	-4.08573	-4.27802
47	vnz_04415	2.1351	-1.9804
48	vnz_04645	-1.58948	1.74407
49	vnz_04785	-1.62957	-1.37243
50	vnz_04800	-1.96634	-1.33518
51	vnz_04805	-1.23127	-1.4065
52	vnz_04885	1.28361	-2.44037
53	vnz_05280	1.32253	1.44683
54	vnz_05470	-1.04877	1.25532
55	vnz_05535	1.68823	2.39063
56	vnz_05540	1.59332	2.36202
57	vnz_05545	1.16762	-2.57368
58	vnz_06240	-1.46876	3.351
59	vnz_06480	2.66253	-2.93049
60	vnz_06640	1.27805	1.91235
61	vnz_06980	1.24244	2.20167
62	vnz_07120	-1.86497	1.97474
63	vnz_07125	-1.52441	0.99205
64	vnz_07135	-1.32058	-1.20664
65	vnz_07175	-1.4969	-1.77065
66	vnz_07275	1.54811	-3.20348
67	vnz_07360	-1.58264	-1.7861
68	vnz_07375	-1.96993	1.42142
69	vnz_07380	-1.91349	1.46983
70	vnz_07385	-1.67019	1.47236
71	vnz_07410	1.27144	1.26955
72	vnz_07440	-1.85547	-1.70956
73	vnz_07515	1.59928	1.25316
74	vnz_07525	3.51621	-2.37332
75	vnz_07695	-1.87068	1.6363
76	vnz_07730	-1.29607	-1.12055
77	vnz_07825	2.14165	-1.72499
78	vnz_07850	-0.957892	0.992886
79	vnz_08035	-2.35676	-3.53242
80	vnz_08110	-2.49761	-2.8045
81	vnz_08210	2.07108	-1.81411
82	vnz_08230	-1.37029	-2.78902
83	vnz_08240	-2.34758	-4.82805
84	vnz_08305	1.22904	1.45249
85	vnz_08450	-1.47257	-1.92662
86	vnz_08455	-1.98315	-2.09756
87	vnz_08660	1.32654	2.31767
88	vnz_08975	-1.06818	1.11167
89	vnz_09215	-1.23896	-1.0118
90	vnz_10070	-1.85287	-2.98458
91	vnz_10130	1.57829	2.02685
92	vnz_10430	-1.28782	-1.69996
93	vnz_10480	1.26477	1.11267
94	vnz_10590	1.36729	1.54217
95	vnz_10620	-0.983849	1.81956
96	vnz_10735	-2.02838	-1.46296
97	vnz_10830	-1.13219	1.2863
98	vnz_10850	1.30291	1.77137
99	vnz_10930	-1.13842	2.62793
100	vnz_11035	-1.40992	-1.21573
101	vnz_11225	-1.2775	-1.68677
102	vnz_11300	1.60552	-2.37743
103	vnz_11585	-1.48243	-1.52415
104	vnz_11775	1.36286	2.20464
105	vnz_11780	1.27797	2.66521
106	vnz_11925	1.97673	2.47362
107	vnz_12075	1.9931	1.30898
108	vnz_12080	1.35991	1.69763
109	vnz_12095	-1.6847	-2.3091
110	vnz_12115	1.61972	1.52242
111	vnz_12180	-1.85581	-1.81098
112	vnz_12225	1.31323	1.16862
113	vnz_12305	2.1281	2.18109
114	vnz_12365	-0.988421	-0.865682
115	vnz_12555	3.07061	1.99366
116	vnz_12560	2.22475	1.80391
117	vnz_12565	1.73526	1.64117
118	vnz_12570	1.82258	1.58443
119	vnz_12825	-1.44853	-1.73811
120	vnz_12875	1.44181	-4.16266
121	vnz_12910	1.12035	1.84049
122	vnz_12975	1.75407	1.31887
123	vnz_13005	1.78873	1.71725
124	vnz_13030	1.49436	-5.31937
125	vnz_13140	-1.99652	-1.95415
126	vnz_13185	1.33056	-3.85124
127	vnz_13280	-0.91857	0.972709
128	vnz_13490	2.2588	-2.63124
129	vnz_13660	-1.37708	2.13412
130	vnz_13735	-1.73932	2.32442
131	vnz_13740	-1.83334	2.39105
132	vnz_13870	-4.3787	-1.93584
133	vnz_13885	-1.31034	1.65905
134	vnz_13890	-1.39407	2.26183
135	vnz_13895	-1.5807	2.16841
136	vnz_13900	-1.73077	2.71694
137	vnz_13905	-1.81662	2.44433
138	vnz_13910	-1.06051	1.32689
139	vnz_14405	-2.75765	-1.77526
140	vnz_14410	-2.62249	-2.8127
141	vnz_14485	2.13315	2.95456
142	vnz_14655	-1.92199	3.16478
143	vnz_14660	-1.5301	1.92327
144	vnz_14855	-1.83089	1.84359
145	vnz_14910	2.47634	1.37692
146	vnz_14935	-1.37549	-2.40159
147	vnz_15030	-1.29663	1.56792
148	vnz_15045	-1.53253	-3.81906
149	vnz_15060	1.72764	-1.91718
150	vnz_15375	1.69437	4.9531
151	vnz_15585	2.34032	-2.32677
152	vnz_15640	1.28296	2.34211
153	vnz_15795	1.20945	1.16163
154	vnz_15850	-1.04993	-1.00255
155	vnz_15895	1.49731	1.52275
156	vnz_15900	2.02923	1.28874
157	vnz_16010	-1.5967	-2.11412
158	vnz_16025	1.23328	1.44726
159	vnz_16070	1.35887	1.56936
160	vnz_16170	-1.07031	1.5056
161	vnz_16305	2.00526	1.52225
162	vnz_16405	-1.0589	-1.88451
163	vnz_16480	-1.28588	1.69437
164	vnz_16520	1.24743	2.4222
165	vnz_16640	1.18047	1.00899
166	vnz_16900	1.59805	-1.20225
167	vnz_16930	1.38179	1.0456
168	vnz_17050	1.59315	-1.54049
169	vnz_17385	-1.41086	2.07637
170	vnz_17510	1.53953	1.69855
171	vnz_17520	1.24725	1.87118
172	vnz_17525	1.54674	1.89664
173	vnz_17555	1.38689	1.1293
174	vnz_17870	1.14456	1.13635
175	vnz_18025	1.43757	1.53316
176	vnz_18255	-1.48236	4.47754
177	vnz_18285	2.2268	-1.91962
178	vnz_18440	1.35352	-4.16618
179	vnz_18445	1.55647	-2.20567
180	vnz_18625	1.48312	1.80647
181	vnz_18695	-1.61553	-1.55428
182	vnz_18710	-2.06894	-1.87515
183	vnz_18820	-1.53848	2.17577
184	vnz_18835	-1.36678	2.2675
185	vnz_18890	-1.47458	2.20322
186	vnz_18965	1.57854	1.68112
187	vnz_18980	1.78193	1.88654
188	vnz_19005	1.5069	-1.85743
189	vnz_19230	-1.49188	1.74098
190	vnz_19410	1.32012	2.39502
191	vnz_19530	1.28159	1.12018
192	vnz_19610	1.24726	0.994362
193	vnz_19640	1.60594	1.4845
194	vnz_19835	-2.04091	1.54677
195	vnz_19910	3.24224	-2.25394
196	vnz_19975	-1.23592	1.3635
197	vnz_20240	4.20386	-6.28467
198	vnz_20245	3.83674	-4.12875
199	vnz_20515	1.31353	-2.45747
200	vnz_20660	-1.25037	-1.63999
201	vnz_20865	1.44715	-1.36589
202	vnz_20955	1.43166	-1.83104
203	vnz_21055	1.64834	-1.9299
204	vnz_21155	1.11967	-0.944418
205	vnz_21170	-1.1146	-3.38667
206	vnz_21180	-2.03654	3.68902
207	vnz_21185	-1.97878	2.06713
208	vnz_21355	1.51826	2.52725
209	vnz_21370	1.72055	2.28669
210	vnz_21375	1.95216	1.96365
211	vnz_21430	3.12024	2.1888
212	vnz_22000	3.78815	-1.34779
213	vnz_22055	1.21879	-1.32638
214	vnz_22115	1.01386	-1.09959
215	vnz_22190	-2.30585	2.2568
216	vnz_22240	-1.3409	-1.38635
217	vnz_22295	-5.45908	1.66189
218	vnz_22500	2.37225	-2.81002
219	vnz_22510	1.38172	-3.8234
220	vnz_22525	1.62636	-2.67398
221	vnz_22845	2.58365	-2.17416
222	vnz_22995	1.70546	-2.06911
223	vnz_23000	-1.55564	-1.65632
224	vnz_23005	-1.73722	-1.77713
225	vnz_23290	1.55198	-2.21959
226	vnz_23490	-1.56848	2.87155
227	vnz_23865	1.99819	-1.37289
228	vnz_23910	1.06398	1.53231
229	vnz_23940	3.26487	-4.71574
230	vnz_24135	1.27513	-1.73077
231	vnz_24435	3.24328	1.42431
232	vnz_24470	1.69222	-2.2925
233	vnz_24590	-1.59207	1.32949
234	vnz_24720	1.63578	-2.83467
235	vnz_25045	1.35929	-1.33305
236	vnz_25230	-1.42458	-1.31274
237	vnz_25285	-1.03717	2.29922
238	vnz_25290	-1.24265	1.24374
239	vnz_25355	-1.90679	-1.87011
240	vnz_25360	-3.43216	-4.08532
241	vnz_25525	-1.98003	-1.26197
242	vnz_25680	-2.54632	-1.80844
243	vnz_25685	-3.25475	-2.89747
244	vnz_25710	2.12081	-2.196
245	vnz_25800	1.53562	-1.3039
246	vnz_25905	1.61719	2.77775
247	vnz_25910	1.65848	2.64676
248	vnz_25915	1.74415	2.0273
249	vnz_26065	1.67207	2.30892
250	vnz_26195	0.997112	1.09476
251	vnz_26350	-1.44467	-1.07259
252	vnz_26410	4.03356	2.1658
253	vnz_26435	3.61016	1.84854
254	vnz_26870	-1.59686	2.33264
255	vnz_27455	-1.21087	1.1554
256	vnz_27595	1.62076	-2.45757
257	vnz_27600	1.32753	-3.72933
258	vnz_27645	-1.55519	-3.60166
259	vnz_27755	1.67079	1.59821
260	vnz_27940	1.58274	1.28962
261	vnz_28090	1.65475	1.07327
262	vnz_28345	-1.49786	-1.8209
263	vnz_28855	-1.62827	3.45589
264	vnz_28860	-1.84445	3.75976
265	vnz_28910	-7.83869	-1.16351
266	vnz_28915	-7.48261	-2.05927
267	vnz_28920	-7.66447	-2.32299
268	vnz_28925	-6.44828	-1.10715
269	vnz_28935	-8.23297	-1.63985
270	vnz_28940	-5.58844	-3.07674
271	vnz_28945	-6.56634	-1.04641
272	vnz_28950	-2.1571	-1.75677
273	vnz_28955	-2.30137	-1.54736
274	vnz_29165	-2.274	-3.17994
275	vnz_29170	-1.84362	-2.14388
276	vnz_29175	-4.32209	-2.89958
277	vnz_29180	-4.58245	-2.93419
278	vnz_29345	3.31617	-3.95976
279	vnz_29370	2.05749	-2.86469
280	vnz_29390	-1.29666	-2.43952
281	vnz_29680	-3.47585	-3.8472
282	vnz_29685	-4.47649	-7.51169
283	vnz_29690	-3.64052	-3.71297
284	vnz_29725	-1.52961	-1.64334
285	vnz_29795	1.91256	-3.36885
286	vnz_29915	1.3269	2.49294
287	vnz_30265	-1.39954	1.71278
288	vnz_31125	1.19963	-1.37023
289	vnz_31145	1.36122	1.36222
290	vnz_31170	-1.72146	-1.01864
291	vnz_31205	2.33584	-3.78791
292	vnz_31290	-1.00737	1.12781
293	vnz_31630	-2.19275	-2.84193
294	vnz_31635	-1.40233	-2.7536
295	vnz_31665	-2.08593	-2.03353
296	vnz_31910	-3.72569	-1.89971
297	vnz_31915	-3.40367	-1.4507
298	vnz_31920	-3.15055	-1.22029
299	vnz_31925	-3.04773	-1.16259
300	vnz_31935	-4.1928	-1.62282
301	vnz_32125	-1.02357	0.956658
302	vnz_32130	-1.20616	0.996486
303	vnz_32175	-1.96476	-1.47633
304	vnz_32255	-3.14332	-3.8533
305	vnz_32660	-2.07219	-1.74665
306	vnz_32680	-1.81116	-2.04264
307	vnz_32685	-1.60916	-1.37275
308	vnz_32880	-2.30518	1.03482
309	vnz_32925	-1.31569	1.21132
310	vnz_33815	-1.27052	2.21377
311	vnz_33910	-1.08321	1.80478
312	vnz_33930	-1.30165	-0.909087
313	vnz_33955	-1.2651	-2.34163
314	vnz_34025	-2.16729	-2.12171
315	vnz_34155	3.49296	-3.24494
316	vnz_34300	2.49309	-2.21352
317	vnz_34410	-1.81404	1.45637
318	vnz_34415	-1.44325	1.59781
319	vnz_34470	1.68916	-1.64827
320	vnz_34670	-2.51344	-2.10874
321	vnz_34675	-2.35279	-2.75735
322	vnz_34680	-2.74936	-3.45535
323	vnz_34685	-2.18873	-2.86765
324	vnz_34690	-2.75188	-2.53958
325	vnz_34695	-2.39912	-2.48999
326	vnz_34700	-2.19576	-2.21011
327	vnz_34705	-1.98531	-2.40452
328	vnz_34710	-1.69159	-2.53741
329	vnz_34715	-1.61293	-2.87267
330	vnz_34720	-1.76198	-3.2962
331	vnz_34775	-3.90822	-2.18944
332	vnz_34780	-3.91555	-1.97631
333	vnz_35030	1.13665	-1.86239
334	vnz_35125	-4.94239	-6.48782
335	vnz_35130	-1.97382	-2.79181
336	vnz_35450	-2.20893	-1.1762
337	vnz_35485	-1.83785	-2.00852
338	vnz_35495	1.5431	1.34038
339	vnz_35755	-1.63407	1.75139
340	vnz_35765	-1.28762	-1.50142
341	vnz_35920	-1.12036	1.71417
342	vnz_35990	-1.37696	1.24852
343	vnz_36060	2.21968	1.28674
344	vnz_36150	-1.5378	1.43072
345	vnz_36370	1.71658	1.4957
346	vnz_36485	1.46708	1.25564
347	vnz_36560	-2.73867	-4.29582

## Sheet: Table S2D
12 h
vnz_ locus tag	gene	Product	log2FC (Sven_ΔadpA / Sven_ΔadpA/adpA-FLAG)	locus_sven	KEGG_id	KEGG Pathways
vnz_33720		tyrosinase family protein	-8.56387	SVEN_6839	sve00350	Tyrosine metabolism - Streptomyces venezuelae
vnz_33720		tyrosinase family protein	-8.56387	SVEN_6839	sve01100	Metabolic pathways - Streptomyces venezuelae
vnz_33720		tyrosinase family protein	-8.56387	SVEN_6839	sve01110	Biosynthesis of secondary metabolites - Streptomyces venezuelae
vnz_28935		DUF11 domain-containing protein	-8.23297	SVEN_5851	NA	NA
vnz_28910		zinc-ribbon domain-containing protein	-7.83869	SVEN_5846	NA	NA
vnz_28920		phage tail sheath family protein	-7.66447	SVEN_5848	NA	NA
vnz_28930		DUF4255 domain-containing protein	-7.51241	SVEN_5850	NA	NA
vnz_28915		phage tail protein	-7.48261	SVEN_5847	NA	NA
vnz_28890		VgrG-related protein	-7.24181	SVEN_5841	NA	NA
vnz_28905		hypothetical protein	-7.19061	NA	NA	NA
vnz_33715		tyrosinase cofactor	-7.04007	SVEN_6838	NA	NA
vnz_28885		PAAR domain-containing protein	-6.81921	SVEN_5840	NA	NA
vnz_28895		LysM peptidoglycan-binding domain-containing protein	-6.69375	SVEN_5842	NA	NA
vnz_28945		hypothetical protein	-6.56634	SVEN_5853	NA	NA
vnz_28925		ATP-binding protein	-6.44828	NA	NA	NA
vnz_28900		phage tail protein	-6.24442	SVEN_5843	NA	NA
vnz_28875		putative baseplate assembly protein	-6.2092	SVEN_5838	NA	NA
vnz_28870		phage tail protein	-6.14152	SVEN_5837	NA	NA
vnz_28940		response regulator transcription factor	-5.58844	SVEN_5852	NA	NA
vnz_28865		zinc ribbon domain-containing protein	-5.56753	NA	NA	NA
vnz_22295		hypothetical protein	-5.45908	SVEN_4512	NA	NA
vnz_28880		GPW/gp25 family protein	-5.2877	SVEN_5839	NA	NA
vnz_05100		carbon-nitrogen hydrolase family protein	6.71185	SVEN_1052	sve00310	Lysine degradation - Streptomyces venezuelae
vnz_05100		carbon-nitrogen hydrolase family protein	6.71185	SVEN_1052	sve01100	Metabolic pathways - Streptomyces venezuelae
vnz_05100		carbon-nitrogen hydrolase family protein	6.71185	SVEN_1052	sve01120	Microbial metabolism in diverse environments - Streptomyces venezuelae
vnz_05095		NAD(P)/FAD-dependent oxidoreductase	5.35643	SVEN_1051	sve00310	Lysine degradation - Streptomyces venezuelae
vnz_05095		NAD(P)/FAD-dependent oxidoreductase	5.35643	SVEN_1051	sve01100	Metabolic pathways - Streptomyces venezuelae
vnz_05095		NAD(P)/FAD-dependent oxidoreductase	5.35643	SVEN_1051	sve01120	Microbial metabolism in diverse environments - Streptomyces venezuelae
vnz_20240		DUF2087 domain-containing protein	4.20386	SVEN_4100	NA	NA
vnz_22470		glycosyltransferase family 2 protein	4.13028	SVEN_4547	NA	NA
vnz_26410	gabT	4-aminobutyrate--2-oxoglutarate transaminase	4.03356	SVEN_5339	sve00250	Alanine, aspartate and glutamate metabolism - Streptomyces venezuelae
vnz_26410	gabT	4-aminobutyrate--2-oxoglutarate transaminase	4.03356	SVEN_5339	sve00280	Valine, leucine and isoleucine degradation - Streptomyces venezuelae
vnz_26410	gabT	4-aminobutyrate--2-oxoglutarate transaminase	4.03356	SVEN_5339	sve00310	Lysine degradation - Streptomyces venezuelae
vnz_26410	gabT	4-aminobutyrate--2-oxoglutarate transaminase	4.03356	SVEN_5339	sve00410	beta-Alanine metabolism - Streptomyces venezuelae
vnz_26410	gabT	4-aminobutyrate--2-oxoglutarate transaminase	4.03356	SVEN_5339	sve00640	Propanoate metabolism - Streptomyces venezuelae
vnz_26410	gabT	4-aminobutyrate--2-oxoglutarate transaminase	4.03356	SVEN_5339	sve00650	Butanoate metabolism - Streptomyces venezuelae
vnz_26410	gabT	4-aminobutyrate--2-oxoglutarate transaminase	4.03356	SVEN_5339	sve01100	Metabolic pathways - Streptomyces venezuelae
vnz_26410	gabT	4-aminobutyrate--2-oxoglutarate transaminase	4.03356	SVEN_5339	sve01120	Microbial metabolism in diverse environments - Streptomyces venezuelae
vnz_20245		LysE family transporter	3.83674	SVEN_4101	NA	NA
vnz_22000		WhiB family transcriptional regulator	3.78815	SVEN_4452	NA	NA
vnz_26435		aldehyde dehydrogenase family protein	3.61016	SVEN_5344	NA	NA
vnz_22475		DUF6716 putative glycosyltransferase	3.52497	SVEN_4548	NA	NA
vnz_07525		hypothetical protein	3.51621	SVEN_1534	NA	NA
vnz_34155		CsbD family protein	3.49296	SVEN_6932	NA	NA
vnz_05090		DUF5995 family protein	3.442	SVEN_1050	NA	NA
vnz_29345	rsgA	ribosome small subunit-dependent GTPase A	3.31617	SVEN_5935	sve00730	Thiamine metabolism - Streptomyces venezuelae
vnz_29345	rsgA	ribosome small subunit-dependent GTPase A	3.31617	SVEN_5935	sve01100	Metabolic pathways - Streptomyces venezuelae
vnz_23940		hypothetical protein	3.26487	SVEN_4843	NA	NA
vnz_24435	sodN	superoxide dismutase, Ni	3.24328	SVEN_4944	NA	NA
vnz_19910	arfB	alternative ribosome rescue aminoacyl-tRNA hydrolase ArfB	3.24224	SVEN_4032	NA	NA
vnz_32540		cellulase family glycosylhydrolase	3.23713	NA	NA	NA
vnz_01220		DUF805 domain-containing protein	3.16043	SVEN_0256	NA	NA
vnz_21430		tRNA-Trp	3.12024	NA	NA	NA
vnz_12555		carboxyl transferase domain-containing protein	3.07061	SVEN_2565	sve00280	Valine, leucine and isoleucine degradation - Streptomyces venezuelae
vnz_12555		carboxyl transferase domain-containing protein	3.07061	SVEN_2565	sve01100	Metabolic pathways - Streptomyces venezuelae

## Sheet: Table S2E
20 h
vnz_ locus tag	gene	Product	log2FC (Sven_ΔadpA / Sven_ΔadpA/adpA-FLAG)	locus_sven	KEGG_id	KEGG Pathways
vnz_25720		3-isopropylmalate dehydrogenase	-7.94084	SVEN_5205	sve00290	Valine, leucine and isoleucine biosynthesis - Streptomyces venezuelae
vnz_25720		3-isopropylmalate dehydrogenase	-7.94084	SVEN_5205	sve00660	C5-Branched dibasic acid metabolism - Streptomyces venezuelae
vnz_25720		3-isopropylmalate dehydrogenase	-7.94084	SVEN_5205	sve01100	Metabolic pathways - Streptomyces venezuelae
vnz_25720		3-isopropylmalate dehydrogenase	-7.94084	SVEN_5205	sve01110	Biosynthesis of secondary metabolites - Streptomyces venezuelae
vnz_25720		3-isopropylmalate dehydrogenase	-7.94084	SVEN_5205	sve01210	2-Oxocarboxylic acid metabolism - Streptomyces venezuelae
vnz_25720		3-isopropylmalate dehydrogenase	-7.94084	SVEN_5205	sve01230	Biosynthesis of amino acids - Streptomyces venezuelae
vnz_29685		HPP family protein	-7.51169	SVEN_6008	NA	NA
vnz_29435	pucD	xanthine dehydrogenase subunit D	-7.2028	SVEN_5954	NA	NA
vnz_29430		(2Fe-2S)-binding protein	-6.83747	SVEN_5953	NA	NA
vnz_04425	cmlD	4-amino-4-deoxychorismate mutase CmlD	-6.80881	SVEN_0918	NA	NA
vnz_25935	leuC	3-isopropylmalate dehydratase large subunit	-6.53423	SVEN_5244	sve00290	Valine, leucine and isoleucine biosynthesis - Streptomyces venezuelae
vnz_25935	leuC	3-isopropylmalate dehydratase large subunit	-6.53423	SVEN_5244	sve00660	C5-Branched dibasic acid metabolism - Streptomyces venezuelae
vnz_25935	leuC	3-isopropylmalate dehydratase large subunit	-6.53423	SVEN_5244	sve01100	Metabolic pathways - Streptomyces venezuelae
vnz_25935	leuC	3-isopropylmalate dehydratase large subunit	-6.53423	SVEN_5244	sve01110	Biosynthesis of secondary metabolites - Streptomyces venezuelae
vnz_25935	leuC	3-isopropylmalate dehydratase large subunit	-6.53423	SVEN_5244	sve01210	2-Oxocarboxylic acid metabolism - Streptomyces venezuelae
vnz_25935	leuC	3-isopropylmalate dehydratase large subunit	-6.53423	SVEN_5244	sve01230	Biosynthesis of amino acids - Streptomyces venezuelae
vnz_25785		YceI family protein	-6.52614	SVEN_5218	NA	NA
vnz_29235		ABC transporter permease	-6.50298	SVEN_5911	sve00920	Sulfur metabolism - Streptomyces venezuelae
vnz_29235		ABC transporter permease	-6.50298	SVEN_5911	sve02010	ABC transporters - Streptomyces venezuelae
vnz_29425		xanthine dehydrogenase family protein subunit M	-6.49552	SVEN_5952	NA	NA
vnz_35125		lysyl oxidase family protein	-6.48782	SVEN_7128	NA	NA
vnz_30595		phosphopantetheine-binding protein	-6.38412	SVEN_6200	NA	NA
vnz_30450		aspartate aminotransferase family protein	-6.33268	SVEN_6165	sve00250	Alanine, aspartate and glutamate metabolism - Streptomyces venezuelae
vnz_30450		aspartate aminotransferase family protein	-6.33268	SVEN_6165	sve00410	beta-Alanine metabolism - Streptomyces venezuelae
vnz_30450		aspartate aminotransferase family protein	-6.33268	SVEN_6165	sve00640	Propanoate metabolism - Streptomyces venezuelae
vnz_30450		aspartate aminotransferase family protein	-6.33268	SVEN_6165	sve00650	Butanoate metabolism - Streptomyces venezuelae
vnz_30450		aspartate aminotransferase family protein	-6.33268	SVEN_6165	sve01100	Metabolic pathways - Streptomyces venezuelae
vnz_30450		aspartate aminotransferase family protein	-6.33268	SVEN_6165	sve01120	Microbial metabolism in diverse environments - Streptomyces venezuelae
vnz_05740	argG	argininosuccinate synthase	-6.30465	SVEN_1175	sve00220	Arginine biosynthesis - Streptomyces venezuelae
vnz_05740	argG	argininosuccinate synthase	-6.30465	SVEN_1175	sve00250	Alanine, aspartate and glutamate metabolism - Streptomyces venezuelae
vnz_05740	argG	argininosuccinate synthase	-6.30465	SVEN_1175	sve01100	Metabolic pathways - Streptomyces venezuelae
vnz_05740	argG	argininosuccinate synthase	-6.30465	SVEN_1175	sve01110	Biosynthesis of secondary metabolites - Streptomyces venezuelae
vnz_05740	argG	argininosuccinate synthase	-6.30465	SVEN_1175	sve01230	Biosynthesis of amino acids - Streptomyces venezuelae
vnz_20240		DUF2087 domain-containing protein	-6.28467	SVEN_4100	NA	NA
vnz_29255	cysD	sulfate adenylyltransferase subunit CysD	-6.26794	SVEN_5915	sve00230	Purine metabolism - Streptomyces venezuelae
vnz_29255	cysD	sulfate adenylyltransferase subunit CysD	-6.26794	SVEN_5915	sve00261	Monobactam biosynthesis - Streptomyces venezuelae
vnz_29255	cysD	sulfate adenylyltransferase subunit CysD	-6.26794	SVEN_5915	sve00450	Selenocompound metabolism - Streptomyces venezuelae
vnz_29255	cysD	sulfate adenylyltransferase subunit CysD	-6.26794	SVEN_5915	sve00920	Sulfur metabolism - Streptomyces venezuelae
vnz_29255	cysD	sulfate adenylyltransferase subunit CysD	-6.26794	SVEN_5915	sve01100	Metabolic pathways - Streptomyces venezuelae
vnz_29255	cysD	sulfate adenylyltransferase subunit CysD	-6.26794	SVEN_5915	sve01110	Biosynthesis of secondary metabolites - Streptomyces venezuelae
vnz_29255	cysD	sulfate adenylyltransferase subunit CysD	-6.26794	SVEN_5915	sve01120	Microbial metabolism in diverse environments - Streptomyces venezuelae
vnz_04465		SDR family NAD(P)-dependent oxidoreductase	-6.26002	SVEN_0926	sve00061	Fatty acid biosynthesis - Streptomyces venezuelae
vnz_04465		SDR family NAD(P)-dependent oxidoreductase	-6.26002	SVEN_0926	sve00780	Biotin metabolism - Streptomyces venezuelae
vnz_04465		SDR family NAD(P)-dependent oxidoreductase	-6.26002	SVEN_0926	sve01100	Metabolic pathways - Streptomyces venezuelae
vnz_04465		SDR family NAD(P)-dependent oxidoreductase	-6.26002	SVEN_0926	sve01110	Biosynthesis of secondary metabolites - Streptomyces venezuelae
vnz_04465		SDR family NAD(P)-dependent oxidoreductase	-6.26002	SVEN_0926	sve01212	Fatty acid metabolism - Streptomyces venezuelae
vnz_04465		SDR family NAD(P)-dependent oxidoreductase	-6.26002	SVEN_0926	sve01240	Biosynthesis of cofactors - Streptomyces venezuelae
vnz_34150		hypothetical protein	-6.14975	SVEN_6931	NA	NA
vnz_35010		hypothetical protein	-6.14398	SVEN_7105	NA	NA
vnz_25940	leuD	3-isopropylmalate dehydratase small subunit	-6.13021	SVEN_5245	sve00290	Valine, leucine and isoleucine biosynthesis - Streptomyces venezuelae
vnz_25940	leuD	3-isopropylmalate dehydratase small subunit	-6.13021	SVEN_5245	sve00660	C5-Branched dibasic acid metabolism - Streptomyces venezuelae
vnz_25940	leuD	3-isopropylmalate dehydratase small subunit	-6.13021	SVEN_5245	sve01100	Metabolic pathways - Streptomyces venezuelae
vnz_25940	leuD	3-isopropylmalate dehydratase small subunit	-6.13021	SVEN_5245	sve01110	Biosynthesis of secondary metabolites - Streptomyces venezuelae
vnz_25940	leuD	3-isopropylmalate dehydratase small subunit	-6.13021	SVEN_5245	sve01210	2-Oxocarboxylic acid metabolism - Streptomyces venezuelae
vnz_25940	leuD	3-isopropylmalate dehydratase small subunit	-6.13021	SVEN_5245	sve01230	Biosynthesis of amino acids - Streptomyces venezuelae
vnz_30445		nitrilase-related carbon-nitrogen hydrolase	-6.12053	SVEN_6164	sve00240	Pyrimidine metabolism - Streptomyces venezuelae
vnz_30445		nitrilase-related carbon-nitrogen hydrolase	-6.12053	SVEN_6164	sve00410	beta-Alanine metabolism - Streptomyces venezuelae
vnz_30445		nitrilase-related carbon-nitrogen hydrolase	-6.12053	SVEN_6164	sve00770	Pantothenate and CoA biosynthesis - Streptomyces venezuelae
vnz_30445		nitrilase-related carbon-nitrogen hydrolase	-6.12053	SVEN_6164	sve01100	Metabolic pathways - Streptomyces venezuelae
vnz_24175		lysylphosphatidylglycerol synthase domain-containing protein	6.32436	SVEN_4889	NA	NA
vnz_03570		FUSC family protein	5.01873	SVEN_0745	NA	NA
vnz_15375		UbiX family flavin prenyltransferase	4.9531	SVEN_3127	sve00130	Ubiquinone and other terpenoid-quinone biosynthesis - Streptomyces venezuelae
vnz_15375		UbiX family flavin prenyltransferase	4.9531	SVEN_3127	sve00627	Aminobenzoate degradation - Streptomyces venezuelae
vnz_15375		UbiX family flavin prenyltransferase	4.9531	SVEN_3127	sve00740	Riboflavin metabolism - Streptomyces venezuelae
vnz_15375		UbiX family flavin prenyltransferase	4.9531	SVEN_3127	sve00900	Terpenoid backbone biosynthesis - Streptomyces venezuelae
vnz_15375		UbiX family flavin prenyltransferase	4.9531	SVEN_3127	sve01100	Metabolic pathways - Streptomyces venezuelae
vnz_15375		UbiX family flavin prenyltransferase	4.9531	SVEN_3127	sve01110	Biosynthesis of secondary metabolites - Streptomyces venezuelae
vnz_15375		UbiX family flavin prenyltransferase	4.9531	SVEN_3127	sve01120	Microbial metabolism in diverse environments - Streptomyces venezuelae
vnz_15375		UbiX family flavin prenyltransferase	4.9531	SVEN_3127	sve01220	Degradation of aromatic compounds - Streptomyces venezuelae
vnz_15375		UbiX family flavin prenyltransferase	4.9531	SVEN_3127	sve01240	Biosynthesis of cofactors - Streptomyces venezuelae
vnz_01460	tdh	L-threonine 3-dehydrogenase	4.95205	SVEN_0311	sve00260	Glycine, serine and threonine metabolism - Streptomyces venezuelae
vnz_01460	tdh	L-threonine 3-dehydrogenase	4.95205	SVEN_0311	sve01100	Metabolic pathways - Streptomyces venezuelae
vnz_18255	cydD	thiol reductant ABC exporter subunit CydD	4.47754	SVEN_3715	sve02010	ABC transporters - Streptomyces venezuelae
vnz_25000		MTH1187 family thiamine-binding protein	4.29347	SVEN_5057	NA	NA
vnz_24995		DUF3817 domain-containing protein	4.13725	SVEN_5056	NA	NA
vnz_01455		glycine C-acetyltransferase	4.12667	SVEN_0310	sve00260	Glycine, serine and threonine metabolism - Streptomyces venezuelae
vnz_01455		glycine C-acetyltransferase	4.12667	SVEN_0310	sve01100	Metabolic pathways - Streptomyces venezuelae
vnz_29655		NADPH-dependent FMN reductase	3.96744	SVEN_6002	NA	NA
vnz_18245		cytochrome ubiquinol oxidase subunit I	3.84287	SVEN_3713	sve00190	Oxidative phosphorylation - Streptomyces venezuelae
vnz_18245		cytochrome ubiquinol oxidase subunit I	3.84287	SVEN_3713	sve01100	Metabolic pathways - Streptomyces venezuelae
vnz_18245		cytochrome ubiquinol oxidase subunit I	3.84287	SVEN_3713	sve02020	Two-component system - Streptomyces venezuelae
vnz_28860		DUF692 domain-containing protein	3.75976	SVEN_5835	NA	NA
vnz_21180		N-acetyltransferase	3.68902	SVEN_4290	NA	NA
vnz_14980		sirohydrochlorin chelatase	3.67304	NA	NA	NA
vnz_11270		hypothetical protein	3.65495	SVEN_2303	NA	NA
vnz_26320		hypothetical protein	3.5649	SVEN_5321	NA	NA
vnz_15450		cytochrome c biogenesis CcdA family protein	3.54581	SVEN_3142	NA	NA
vnz_18250	cydB	cytochrome d ubiquinol oxidase subunit II	3.47566	SVEN_3714	sve00190	Oxidative phosphorylation - Streptomyces venezuelae
vnz_18250	cydB	cytochrome d ubiquinol oxidase subunit II	3.47566	SVEN_3714	sve01100	Metabolic pathways - Streptomyces venezuelae
vnz_18250	cydB	cytochrome d ubiquinol oxidase subunit II	3.47566	SVEN_3714	sve02020	Two-component system - Streptomyces venezuelae
vnz_28855		TIGR04222 domain-containing membrane protein	3.45589	SVEN_5834	NA	NA
vnz_26885		amino acid ABC transporter ATP-binding protein	3.44924	SVEN_5432	sve02010	ABC transporters - Streptomyces venezuelae
vnz_10115		hypothetical protein	3.40844	NA	NA	NA

## Sheet: Table S2F
Gene name	SCO_ locus tag	vnz_ locus tag	log2FC (Sven_ΔadpA / Sven_ΔadpA/adpA-FLAG)		log2FC (Sven_ΔadpA / Sven_ΔadpA/adpA-FLAG)
			12 hrs		20 hrs
hyphae formation
bldA	bldA	vnz_14210	NA		NA
bldB	SCO5723	vnz_26620	NA		1.31386
bldC	SCO4091	vnz_18945	1.50916		NA
bldD	SCO1489	vnz_05285	NA		NA
bldG	SCO3549	vnz_16350	NA		NA
bldM	SCO4768	vnz_22005	NA		NA
bldN	SCO3323	vnz_15655	NA		NA
sporulation
whiA	SCO1950	vnz_07750	-1.04027		NA
whiB	SCO3034	vnz_13645	NA		1.13636
whiD	SCO4767	vnz_22000	3.78815		-1.34779
whiEORFVII	SCO5314	vnz_33490	NA		-4.89965
whiEORFVI	SCO5315	vnz_33495	NA		-5.24833
whiEORFV	SCO5316	vnz_33500	NA		-5.41053
whiEORFIV	SCO5317	vnz_33505	NA		-5.45943
whiEORFIII	SCO5318	vnz_33510	NA		-5.44383
whiEORFII	SCO5319	vnz_33515	NA		-5.24136
whiEORFI	SCO5320	vnz_33520	NA		NA
whiEORFVIII	SCO5321	vnz_33525	NA		NA
whiG	SCO5621	vnz_26215	NA		NA
whiH	SCO5819	vnz_27205	NA		NA
whiI	SCO6029	vnz_28820	NA		-1.91558
surface-layer and hydrophobicity genes
chpA	SCO2716	not found
chpB	SCO7257	not found
chpC	SCO1674	vnz_06205	NA		-3.70428
chpD	SCO2717	vnz_22895	NA		-1.62054
chpE	SCO1800	vnz_07055	NA		NA
chpF	SCO2705	vnz_22960	NA		-3.1577
chpG	SCO2699	not found
chpH	SCO1675	vnz_06210	NA		-1.63508
rdlA	SCO2718	not found
rdlB	SCO2719	vnz_22870	NA		-2.69396
ramC	SCO6681	vnz_31975	NA		NA
ramS	SCO6682	vnz_31970	NA		NA
ramA	SCO6683	vnz_31965	NA		NA
ramB	SCO6684	vnz_31960	-1.31132		NA
ramR	SCO6685	vnz_31955	NA		NA
other developmenat related functions
ssgA	SCO3926	vnz_18205	NA		NA
mreB	SCO2611	vnz_11695	NA		NA
rmdA	SCO0928	vnz_33675	-1.54404		NA
rmdB	SCO5495	vnz_25525	-1.98003		-1.26197
wblA	SCO3579	vnz_16495	-2.62646		NA
wblI	SCO5046	vnz_23305	NA		1.71795
wblC	SCO5190	vnz_23935	NA		-4.33307
wblE	SCO5240	vnz_24255	NA		2.62037
wblH	SCO6715	vnz_31555	NA		NA
sti1	SCO0762	vnz_36560	-2.73867		-4.29582
protease	SCO5913	not found
protease	SCO1355	vnz_23435	NA		NA
clpP1	SCO2619	vnz_11765	NA		NA
cdcG	SCO5511	vnz_25635	-1.41245		NA
sgmA	SCO5447	vnz_25255	NA		-3.87364
ftsZ	SCO2082	vnz_08520	NA		NA
cdgB	SCO4281	vnz_19920	NA		NA
cdgA	SCO2817	vnz_12760	NA		NA
absA1	SCO3225	not found
absA2	SCO3226	vnz_25240	NA		NA
afsL	SCO4377	vnz_01355	NA		NA
afsK	SCO4423	vnz_15270	NA		NA
afsR2	SCO4425	not found
afsQ3	SCO4905	vnz_22595	NA		NA
afsQ2	SCO4906	vnz_22600	NA		1.01266
sigF	SCO4035	vnz_18620	NA		NA

## Sheet: Table S2G
Ordinal no.	vnz_ locus tag	log2FC (Sven_ΔadpA / Sven_ΔadpA/adpA-FLAG)	logCPM	PValue	FDR
1	vnz_00080	-1.72661	4.49025	0.000155128	0.00200729
2	vnz_00085	1.11408	3.18766	0.00449335	0.0297521
3	vnz_00195	1.05314	2.27484	0.00699991	0.0414417
4	vnz_00220	-1.695	6.54048	0.000735544	0.00683793
5	vnz_00225	-1.44704	1.38954	0.00283441	0.0206283
6	vnz_00230	-2.17354	1.85287	1.30226e-05	0.0002714
7	vnz_00235	-1.44576	2.3036	0.00326714	0.0230133
8	vnz_00250	1.91441	9.41303	1.14349e-06	3.72292e-05
9	vnz_00275	-1.81736	5.76443	0.00415431	0.0278729
10	vnz_00365	1.36436	1.48473	0.00687166	0.040969
11	vnz_00390	2.81875	5.46816	4.99035e-08	3.26452e-06
12	vnz_00445	1.39279	6.06004	0.000393616	0.00417552
13	vnz_00495	-1.39319	4.54855	0.00313595	0.0224019
14	vnz_00535	-1.44078	1.00249	0.000266125	0.00306716
15	vnz_00555	-1.20902	2.1635	0.00515515	0.0329658
16	vnz_00560	-2.50948	2.00169	0.000120798	0.00164122
17	vnz_00570	-1.19095	2.56224	0.00258493	0.019244
18	vnz_00580	-2.17589	7.1419	0.000711019	0.00664464
19	vnz_00695	1.81324	2.47545	0.000127271	0.00171925
20	vnz_00735	-1.3184	3.42664	0.000429159	0.00445229
21	vnz_00770	1.2872	2.99677	0.00513864	0.0329333
22	vnz_00775	-1.81127	2.66327	0.00017422	0.00220586
23	vnz_00780	-2.52893	2.43005	4.94945e-07	1.98681e-05
24	vnz_00785	-3.38136	2.48351	1.61513e-07	8.15065e-06
25	vnz_00790	-4.47792	2.94201	1.78797e-07	8.83358e-06
26	vnz_00795	-4.63559	3.59709	1.82533e-11	3.90787e-09
27	vnz_00800	-4.18742	2.98219	4.74947e-11	8.60386e-09
28	vnz_00805	-5.53198	3.36403	4.73005e-11	8.60386e-09
29	vnz_00810	-5.49484	4.24023	1.96243e-12	6.30207e-10
30	vnz_00825	1.59136	2.56288	0.00444221	0.0295012
31	vnz_00835	2.39948	3.24007	2.25737e-05	0.000418591
32	vnz_00875	1.39877	0.760078	0.00272733	0.0200126
33	vnz_01020	-1.59908	0.144655	0.00675264	0.0404054
34	vnz_01045	-1.23277	2.80898	0.00830264	0.047305
35	vnz_01050	-2.42126	4.65239	0.00277071	0.020264
36	vnz_01055	-2.54694	5.99501	0.00052293	0.00518163
37	vnz_01075	-1.15767	3.97752	0.00440662	0.0293489
38	vnz_01095	-1.83725	-0.473422	0.0062112	0.0382582
39	vnz_01115	1.50039	5.85624	0.000410078	0.0042858
40	vnz_01145	-1.43275	2.21167	0.001063	0.00918106
41	vnz_01150	-1.17123	2.65533	0.00808048	0.0464071
42	vnz_01220	2.58841	5.54665	5.07821e-06	0.000126329
43	vnz_01245	1.13293	1.58471	0.00625944	0.0384213
44	vnz_01255	-1.83972	2.55468	0.0042361	0.0283409
45	vnz_01260	-3.21358	7.26935	1.10615e-09	1.28114e-07
46	vnz_01265	-4.84413	8.32112	4.98304e-13	1.76026e-10
47	vnz_01270	-6.00897	9.13368	3.79554e-12	1.03136e-09
48	vnz_01275	-4.66287	3.87367	6.05575e-12	1.528e-09
49	vnz_01295	-1.73975	6.0837	0.00282467	0.0205947
50	vnz_01400	1.05434	4.19315	0.00882731	0.0493784
51	vnz_01445	-1.69794	2.83859	2.90708e-06	8.05433e-05
52	vnz_01455	-1.82224	6.04169	0.00421894	0.0282529
53	vnz_01520	-1.36189	1.20634	0.000246301	0.0029002
54	vnz_01555	-2.00003	2.11276	3.05988e-05	0.000544535
55	vnz_01560	-1.74807	2.37615	0.000376579	0.0040311
56	vnz_01590	-2.65303	4.98503	0.000157556	0.00203497
57	vnz_01595	-1.28176	3.24848	0.00776352	0.0448196
58	vnz_01695	-1.97449	1.16508	0.000264359	0.00306554
59	vnz_01790	-2.52124	1.2126	3.36107e-05	0.000586321
60	vnz_01795	-2.99206	0.41097	5.37261e-06	0.000131797
61	vnz_01800	-2.457	1.07332	3.55103e-05	0.000615393
62	vnz_01805	-2.25494	0.404469	0.000432891	0.00447062
63	vnz_01810	-2.61029	1.33656	3.34451e-06	8.88308e-05
64	vnz_01815	-2.05528	0.838367	0.000353522	0.0038723
65	vnz_01820	-1.90621	-0.111371	0.00126753	0.0107376
66	vnz_01825	-2.43907	1.06577	6.93541e-05	0.00105147
67	vnz_01830	-2.18702	1.2456	0.000242414	0.00285919
68	vnz_01835	-1.29511	1.56263	0.00343092	0.0239284
69	vnz_01880	-1.40044	0.476079	0.00705745	0.0416897
70	vnz_01900	-1.43454	3.28763	1.77061e-05	0.000340854
71	vnz_01905	-1.9208	2.11692	2.09206e-06	6.03281e-05
72	vnz_01910	-1.65151	0.790662	0.000453048	0.00458661
73	vnz_01950	-1.89026	5.95135	6.04548e-07	2.32626e-05
74	vnz_02020	-1.40917	5.38383	0.0070096	0.0414417
75	vnz_02030	-2.83695	1.27522	1.68423e-05	0.000327798
76	vnz_02035	-4.51011	1.68566	1.2716e-06	4.01066e-05
77	vnz_02045	-1.41547	2.67904	0.00142858	0.0118462
78	vnz_02050	-3.27789	5.73966	1.24531e-10	2.04607e-08
79	vnz_02055	-2.64389	4.10743	1.59659e-08	1.21289e-06
80	vnz_02145	1.03272	5.52505	0.00294093	0.0212234
81	vnz_02150	1.752	7.09444	2.73473e-05	0.000495575
82	vnz_02180	3.05933	1.11002	3.41079e-06	8.92482e-05
83	vnz_02285	1.23345	5.83159	0.00066532	0.00627568
84	vnz_02310	-1.25121	2.87627	0.000647394	0.00613938
85	vnz_02350	-3.71115	-0.644567	5.26503e-06	0.00012984
86	vnz_02355	-1.77632	0.306883	0.000319025	0.00354388
87	vnz_02360	-1.61722	0.0644381	0.00392653	0.0266995
88	vnz_02365	-1.30133	-0.6583	0.00700428	0.0414417
89	vnz_02465	-1.81099	5.04274	0.000566052	0.00553134
90	vnz_02500	-2.56011	1.44311	1.45223e-05	0.000293982
91	vnz_02505	-2.40862	3.09207	9.3682e-05	0.00134799
92	vnz_02515	-1.17771	4.40252	0.000218666	0.00264987
93	vnz_02520	-0.919199	4.49005	0.00650798	0.0392982
94	vnz_02625	-1.93123	0.899525	0.00859843	0.048482
95	vnz_02635	-1.22133	3.60809	0.00286926	0.0207911
96	vnz_02680	-1.34323	0.917122	0.00242946	0.0182987
97	vnz_02785	-1.1518	2.58465	0.00696594	0.041367
98	vnz_02820	-1.79319	2.53761	0.000119842	0.00163818
99	vnz_02825	-1.56459	3.46708	0.000212598	0.00258967
100	vnz_02940	-2.74174	2.59411	3.82804e-05	0.000656434
101	vnz_02945	-3.15656	3.92311	2.33757e-11	4.85733e-09
102	vnz_03035	-1.03373	2.86399	0.00594387	0.0369986
103	vnz_03045	-1.52246	4.30859	5.5756e-05	0.000891212
104	vnz_03050	-1.15021	4.39634	0.00210432	0.0162304
105	vnz_03095	-1.45309	2.89265	0.00623961	0.0383329
106	vnz_03155	1.77051	5.37885	0.00175261	0.0141511
107	vnz_03310	-1.62871	1.06619	0.0038308	0.0262254
108	vnz_03355	-2.24475	7.03187	5.38019e-05	0.000863888
109	vnz_03360	-1.3763	5.2796	2.74807e-05	0.000496551
110	vnz_03425	1.35242	0.496189	0.00389268	0.0265718
111	vnz_03430	1.26223	4.12255	0.000172346	0.00219216
112	vnz_03465	-1.16702	5.02747	0.00045987	0.00464805
113	vnz_03475	1.58519	8.29274	0.000827519	0.00757308
114	vnz_03480	1.8281	5.79158	1.62446e-05	0.000319687
115	vnz_03505	-2.83611	1.24978	1.01163e-07	5.71771e-06
116	vnz_03510	-1.96022	5.23793	0.000131058	0.00175349
117	vnz_03515	-1.63884	3.89351	0.000230075	0.00275972
118	vnz_03525	-1.1188	5.11809	0.00195423	0.015392
119	vnz_03550	1.10234	5.62767	0.000419474	0.00436463
120	vnz_03580	-1.38392	4.08744	1.9178e-05	0.00036521
121	vnz_03765	-2.45655	4.63926	8.47978e-06	0.000190294
122	vnz_03775	-1.19605	4.37661	0.00250448	0.0188436
123	vnz_03780	-1.2742	3.80431	0.000404367	0.00424495
124	vnz_03915	-2.44717	1.67384	1.01973e-06	3.46366e-05
125	vnz_03920	-1.69524	3.00245	0.000876676	0.00788973
126	vnz_04020	1.5901	4.64751	0.00139308	0.0116168
127	vnz_04030	1.56876	4.60586	5.87415e-05	0.000934704
128	vnz_04065	-1.33683	5.90037	0.000945438	0.00838082
129	vnz_04070	-1.4901	5.08789	6.27168e-05	0.000976933
130	vnz_04120	1.13879	4.88537	0.00062633	0.0060041
131	vnz_04215	-1.27017	2.00149	0.000642986	0.006114
132	vnz_04220	-1.64426	2.03391	0.000264962	0.00306554
133	vnz_04235	1.57208	4.97929	3.96861e-05	0.00067562
134	vnz_04240	3.72534	4.87638	1.72619e-06	5.21176e-05
135	vnz_04260	2.95431	4.87483	3.34146e-07	1.4663e-05
136	vnz_04305	1.53206	6.27949	7.8847e-06	0.000180862
137	vnz_04325	-1.02953	5.17591	0.00177885	0.0142651
138	vnz_04340	2.10988	7.09929	0.00821243	0.0468666
139	vnz_04385	-4.25705	4.08894	9.72878e-12	2.22054e-09
140	vnz_04390	-5.2647	5.73911	3.06342e-15	2.1643e-12
141	vnz_04395	-5.7468	7.15208	4.14184e-14	2.25093e-11
142	vnz_04400	-2.48394	2.33026	6.38823e-08	3.9246e-06
143	vnz_04405	-3.19374	0.73124	2.27915e-08	1.64308e-06
144	vnz_04420	-2.35528	0.55476	0.000239401	0.00283381
145	vnz_04435	-1.45976	1.4327	0.00399526	0.0270369
146	vnz_04445	-1.43747	2.66592	0.00209425	0.0162049
147	vnz_04450	-2.72274	1.32138	0.00209643	0.0162049
148	vnz_04455	-1.38949	2.85773	0.000389483	0.00414412
149	vnz_04560	-1.32899	3.85893	0.00176748	0.0142224
150	vnz_04570	-1.27417	3.42379	0.00267473	0.0198082
151	vnz_04600	2.40835	-0.804194	0.00114536	0.00982031
152	vnz_04605	1.48718	0.586037	0.00620425	0.0382515
153	vnz_04635	-3.02658	2.67916	9.78953e-05	0.00139723
154	vnz_04645	-1.75285	8.48065	0.00139434	0.0116168
155	vnz_04650	-1.68468	2.47896	0.000928061	0.00826829
156	vnz_04690	-1.14326	5.87007	0.000401865	0.00424238
157	vnz_04710	-1.48233	14.8335	0.00297242	0.0214287
158	vnz_04815	1.20129	6.08429	0.00453946	0.0300293
159	vnz_04835	1.27033	1.68131	0.00179686	0.0143607
160	vnz_04880	2.07505	5.82149	2.3627e-05	0.000435835
161	vnz_04920	1.33767	6.10901	1.29666e-05	0.000271033
162	vnz_04945	1.34044	5.82433	0.00323584	0.0229301
163	vnz_05010	1.26502	6.3053	3.8584e-05	0.000660038
164	vnz_05080	1.03767	3.29526	0.00491878	0.0320583
165	vnz_05085	1.5065	5.27287	4.60075e-05	0.000761396
166	vnz_05090	4.80604	5.37061	2.95727e-09	3.02799e-07
167	vnz_05095	5.77727	6.17256	4.8092e-07	1.9527e-05
168	vnz_05100	5.67124	5.46978	3.2951e-06	8.78486e-05
169	vnz_05105	1.71345	3.85428	1.41947e-05	0.000289909
170	vnz_05110	2.16112	5.58447	1.56393e-07	8.00664e-06
171	vnz_05115	2.28738	5.34523	3.55784e-06	9.20738e-05
172	vnz_05200	-1.39757	0.948107	0.00105479	0.00912132
173	vnz_05210	-1.57822	1.71738	0.000147457	0.00192566
174	vnz_05290	1.21078	7.11153	0.00570622	0.0358032
175	vnz_05360	1.01465	7.01593	0.0034691	0.0241708
176	vnz_05380	1.39275	6.54707	0.000113137	0.00158143
177	vnz_05395	1.56866	5.60728	4.5796e-05	0.00076129
178	vnz_05410	1.64522	6.95222	7.21844e-07	2.56273e-05
179	vnz_05415	1.37284	7.6778	0.000237041	0.00282348
180	vnz_05475	0.886529	6.83688	0.00879306	0.0492671
181	vnz_05515	-1.48762	2.19262	0.00536943	0.0340023
182	vnz_05540	1.60902	6.27909	0.000103063	0.00146213
183	vnz_05550	1.09519	5.34254	0.00629384	0.0384987
184	vnz_05580	-1.7003	5.39036	0.00336336	0.0235502
185	vnz_05585	-1.6698	6.79389	0.00123589	0.010495
186	vnz_05590	-1.61678	6.55016	0.00153741	0.012557
187	vnz_05605	1.8609	8.25017	9.08991e-06	0.000200688
188	vnz_05630	-1.81711	8.02738	0.000403527	0.00424244
189	vnz_05695	2.23528	4.90098	0.00104997	0.0091019
190	vnz_05745	-2.03537	1.83622	0.00254462	0.0190138
191	vnz_05770	-1.80853	2.15152	0.00862643	0.0485237
192	vnz_05805	-1.66083	4.74839	3.12825e-06	8.43552e-05
193	vnz_05835	2.02942	9.54217	0.000434238	0.00447215
194	vnz_05860	1.42803	4.04035	0.000116761	0.00161116
195	vnz_05915	0.916356	3.07591	0.00610166	0.0378474
196	vnz_05935	-1.24972	3.74111	0.000207739	0.00255115
197	vnz_05940	-1.68225	5.82564	4.68712e-07	1.91478e-05
198	vnz_05960	-2.23978	9.35972	2.97526e-06	8.14737e-05
199	vnz_05975	-1.52931	2.5535	0.00407134	0.0273943
200	vnz_06015	3.36514	9.55425	2.04394e-08	1.48871e-06
201	vnz_06020	1.13965	6.76738	0.00515618	0.0329658
202	vnz_06055	-1.81951	7.73374	0.000357025	0.00389858
203	vnz_06095	1.94881	4.85632	0.00710999	0.0418601
204	vnz_06100	2.19984	5.45749	0.00169195	0.0137083
205	vnz_06195	1.85177	5.75138	1.68569e-07	8.44639e-06
206	vnz_06220	-1.89093	5.01782	0.000848048	0.00769122
207	vnz_06230	-2.41033	4.89032	0.00111519	0.00958495
208	vnz_06235	-2.06883	5.65101	0.00183893	0.0146637
209	vnz_06285	-1.22352	2.87375	0.00577285	0.0361571
210	vnz_06385	-1.55629	2.23276	0.000287155	0.00328276
211	vnz_06465	-2.0983	4.07731	1.86462e-05	0.000357006
212	vnz_06470	-2.53573	4.22064	4.68427e-05	0.00077143
213	vnz_06485	2.28906	3.13208	1.36204e-05	0.000281368
214	vnz_06500	-1.96635	-1.30661	0.00277631	0.020269
215	vnz_06565	-1.4747	4.54361	0.000378235	0.0040427
216	vnz_06575	-1.9368	2.07289	0.000853178	0.00771793
217	vnz_06600	1.75183	2.36429	0.00634404	0.0387387
218	vnz_06605	2.20651	2.25604	0.000746411	0.00692046
219	vnz_06655	-3.88135	5.02038	4.75705e-08	3.14811e-06
220	vnz_06660	-1.12946	0.708434	0.00722423	0.042251
221	vnz_06670	-3.80045	1.05358	6.03039e-05	0.000950998
222	vnz_06675	-6.00211	0.190527	1.06608e-05	0.000226183
223	vnz_06680	-4.88135	0.133455	9.19356e-06	0.000200985
224	vnz_06690	-2.49327	0.222686	0.000303301	0.00340131
225	vnz_06695	-4.02919	1.11819	1.46212e-05	0.000295139
226	vnz_06700	-2.76748	1.78168	8.32978e-05	0.00121982
227	vnz_06705	-4.97167	-0.86716	2.17471e-06	6.24566e-05
228	vnz_06765	-1.70246	1.83923	0.00823021	0.0469301
229	vnz_06835	1.21892	6.04016	0.000289764	0.00329411
230	vnz_06845	-1.34224	3.02421	0.00675425	0.0404054
231	vnz_06970	-2.10766	8.16894	6.33155e-07	2.36173e-05
232	vnz_06975	-1.08838	2.44025	0.00617724	0.0382103
233	vnz_06995	-1.43186	14.7068	0.00402316	0.0271996
234	vnz_07020	1.10114	5.64714	0.00128632	0.0108447
235	vnz_07030	-1.12603	5.11424	0.00650214	0.0392965
236	vnz_07060	1.07076	3.8013	0.00510058	0.0328041
237	vnz_07095	-1.74315	3.29664	0.00238436	0.0180166
238	vnz_07100	-1.12738	4.16176	0.00721546	0.042251
239	vnz_07110	1.27917	7.48871	0.00273952	0.0200775
240	vnz_07115	1.35329	8.16839	3.78412e-05	0.00065346
241	vnz_07120	-2.06518	4.84265	4.22644e-08	2.84379e-06
242	vnz_07125	-1.65358	7.2831	4.06189e-05	0.000684898
243	vnz_07130	-1.26082	6.56074	0.000290692	0.00329411
244	vnz_07135	-1.76763	5.41144	0.000221633	0.00268123
245	vnz_07145	-1.16391	7.65967	0.00409394	0.0275201
246	vnz_07180	-1.23233	5.65312	0.000443667	0.0045231
247	vnz_07205	-1.16578	2.02215	0.00551858	0.0348425
248	vnz_07210	-1.35387	1.38474	0.00367061	0.0253498
249	vnz_07285	-1.47797	9.54439	0.000938345	0.00833887
250	vnz_07290	-1.46197	9.52812	0.00135867	0.0113519
251	vnz_07315	-1.88838	2.25891	0.0025391	0.0190029
252	vnz_07365	-1.38207	7.79532	0.00753225	0.0436908
253	vnz_07370	-2.06358	6.52663	5.2371e-05	0.000845502
254	vnz_07375	-2.2952	7.33613	2.84149e-06	7.91512e-05
255	vnz_07380	-1.21997	5.53572	0.00195659	0.0153934
256	vnz_07410	1.47597	5.8639	1.99573e-05	0.000375995
257	vnz_07415	3.29448	1.00097	9.57895e-05	0.00137272
258	vnz_07425	-1.29177	1.19448	0.000328463	0.00362593
259	vnz_07470	4.46883	6.19631	3.4695e-13	1.36178e-10
260	vnz_07475	3.97171	3.72001	1.34982e-09	1.51373e-07
261	vnz_07480	3.18105	3.51761	1.72815e-08	1.2852e-06
262	vnz_07495	-1.7196	1.13747	0.000208171	0.00255115
263	vnz_07500	-1.64809	1.38045	0.00157676	0.0128487
264	vnz_07580	0.983695	5.22525	0.0061608	0.0381473
265	vnz_07595	1.23421	1.47095	0.00340412	0.0237649
266	vnz_07600	1.31774	4.69176	0.000267817	0.00308164
267	vnz_07665	1.17984	6.97747	0.00271081	0.0199291
268	vnz_07695	-1.7	6.65245	0.000167	0.00213741
269	vnz_07705	-1.10726	5.21558	0.00818632	0.0467932
270	vnz_07725	1.57911	5.09975	0.000120401	0.00164122
271	vnz_07735	-1.64209	8.49917	0.00879347	0.0492671
272	vnz_07820	-2.86664	2.71113	2.55781e-08	1.7892e-06
273	vnz_07855	-1.2676	3.6859	0.000208353	0.00255115
274	vnz_07875	2.57504	4.91056	7.00006e-08	4.19113e-06
275	vnz_07980	-1.91605	2.66563	1.99747e-06	5.80747e-05
276	vnz_08020	1.52185	3.76765	4.99077e-05	0.000812438
277	vnz_08065	-1.73886	3.95276	0.00123593	0.010495
278	vnz_08110	-5.77107	3.12643	1.14625e-07	6.32676e-06
279	vnz_08120	1.28201	5.00623	0.00202389	0.0157998
280	vnz_08210	2.77065	5.38195	0.000143414	0.00187982
281	vnz_08245	2.5262	6.04886	6.16714e-06	0.000146211
282	vnz_08270	-1.4132	1.72344	0.00269187	0.0198518
283	vnz_08320	1.47952	9.19609	0.00506459	0.0327672
284	vnz_08390	-1.22553	3.20671	0.00026555	0.00306554
285	vnz_08410	0.977986	6.05228	0.00255028	0.0190261
286	vnz_08445	1.33745	8.91443	0.000803595	0.00738283
287	vnz_08455	-2.83237	3.23623	5.01957e-06	0.000125312
288	vnz_08475	1.00445	6.99419	0.00361114	0.0250027
289	vnz_08480	1.29296	7.99322	0.00190721	0.0151058
290	vnz_08485	1.2577	4.88578	0.000635781	0.0060782
291	vnz_08530	0.991054	7.37429	0.0061872	0.0382103
292	vnz_08535	1.0238	6.34988	0.00201448	0.0157437
293	vnz_08560	1.24368	5.24925	0.00251682	0.0188762
294	vnz_08650	1.18975	8.54603	0.00316761	0.0225596
295	vnz_08695	2.54262	6.54342	1.26041e-05	0.000265024
296	vnz_08700	-1.67535	9.09161	0.00330519	0.023235
297	vnz_08725	1.03059	5.53737	0.00289081	0.0209235
298	vnz_08735	0.950158	6.79665	0.00574314	0.0360029
299	vnz_08770	0.987461	7.35314	0.00440753	0.0293489
300	vnz_08775	1.14297	4.5459	0.00105229	0.00911085
301	vnz_08780	1.05313	7.0909	0.00321738	0.0228678
302	vnz_08815	1.38845	8.66796	0.000235031	0.0028144
303	vnz_08825	1.85202	7.8015	0.00106484	0.00918567
304	vnz_08890	-1.1665	10.0058	0.00745509	0.0433499
305	vnz_08910	-1.47378	4.90543	6.47925e-06	0.00015208
306	vnz_09060	-1.73958	4.666	6.01103e-06	0.000143473
307	vnz_09095	-1.21438	2.97421	0.000199266	0.00246552
308	vnz_09100	-2.48387	5.51101	1.3824e-07	7.26076e-06
309	vnz_09120	1.13484	8.17164	0.00509998	0.0328041
310	vnz_09135	1.23475	2.88278	0.00520974	0.0332191
311	vnz_09170	-0.963	5.16251	0.00844892	0.0478298
312	vnz_09195	-1.41263	5.74078	6.2433e-05	0.000975861
313	vnz_09200	-1.58761	4.05575	0.000210421	0.00257202
314	vnz_09230	1.11842	3.68971	0.00415211	0.0278729
315	vnz_09235	1.13933	4.49935	0.00500198	0.0324509
316	vnz_09265	2.45233	6.31312	2.34692e-08	1.67485e-06
317	vnz_09270	1.9768	7.77852	4.86673e-05	0.000795913
318	vnz_09275	1.65434	6.92996	0.00140328	0.0116637
319	vnz_09280	1.87297	7.63609	0.00035648	0.00389858
320	vnz_09285	2.67817	9.5338	5.10424e-06	0.000126531
321	vnz_09290	2.56776	6.29472	9.92879e-09	8.29602e-07
322	vnz_09295	1.44824	7.58903	0.000132822	0.00177054
323	vnz_09355	-1.96565	7.72151	7.06673e-06	0.000164232
324	vnz_09490	0.910852	5.87576	0.00524995	0.0334152
325	vnz_09525	1.4211	6.90589	0.000124587	0.00168946
326	vnz_09575	-1.45568	6.66298	0.00361327	0.0250027
327	vnz_09580	-1.24963	6.99984	0.00121812	0.0103812
328	vnz_09595	-1.09385	7.13392	0.00714032	0.042003
329	vnz_09670	-1.22835	2.64758	0.000297752	0.00334971
330	vnz_09680	1.15336	3.18113	0.00488704	0.0319103
331	vnz_09775	-2.56976	8.57655	1.70691e-06	5.17569e-05
332	vnz_09780	-2.00747	5.14564	0.000238552	0.00283255
333	vnz_09890	1.02509	5.22536	0.00764778	0.0442882
334	vnz_09895	1.27063	5.86017	0.00299905	0.0215547
335	vnz_09940	1.65736	5.75517	2.46633e-07	1.14636e-05
336	vnz_09945	1.33592	5.75787	7.82585e-05	0.00116399
337	vnz_09960	1.22545	6.12526	0.00317605	0.022597
338	vnz_09980	-1.31658	2.29132	0.00629115	0.0384987
339	vnz_10000	1.16164	4.55281	0.00780756	0.0449922
340	vnz_10015	-1.78902	1.27043	0.00334902	0.023473
341	vnz_10025	2.41497	1.4225	2.48734e-06	7.02922e-05
342	vnz_10035	1.89243	6.77439	3.40009e-06	8.92482e-05
343	vnz_10040	1.55306	6.73621	0.00026522	0.00306554
344	vnz_10065	3.1004	-0.313969	0.00510844	0.0328041
345	vnz_10395	-0.99811	3.04956	0.00873235	0.0490667
346	vnz_10590	1.33815	3.15392	0.00135933	0.0113519
347	vnz_10630	1.1057	5.32244	0.00151073	0.0123821
348	vnz_10635	2.26227	5.12572	3.48834e-07	1.5213e-05
349	vnz_10640	2.80878	5.51928	5.40243e-10	7.34003e-08
350	vnz_10665	1.51073	10.6067	0.000953368	0.00844054
351	vnz_10680	-1.67113	9.03261	0.000110089	0.00154936
352	vnz_10685	1.22996	4.87424	5.16261e-05	0.000836557
353	vnz_10760	1.0332	4.21481	0.00643775	0.0391081
354	vnz_10795	1.18787	8.20949	0.0047404	0.0311833
355	vnz_10800	2.09563	10.9815	9.21715e-06	0.000200985
356	vnz_10805	1.65501	9.81134	5.51952e-05	0.000884249
357	vnz_10870	1.5092	6.3463	1.07668e-06	3.53802e-05
358	vnz_10910	-1.11839	3.70735	0.000967026	0.00854005
359	vnz_10915	-2.07792	4.10681	8.33933e-05	0.00121982
360	vnz_11010	-1.54262	6.95515	0.000395101	0.00418499
361	vnz_11015	-1.56221	7.14289	0.000315791	0.00351903
362	vnz_11075	2.35942	1.57455	5.99749e-06	0.000143473
363	vnz_11170	-1.6911	2.89349	7.90584e-05	0.00117342
364	vnz_11175	-2.05614	4.86795	6.10088e-05	0.000959971
365	vnz_11210	-1.9043	-0.580718	0.000436101	0.0044844
366	vnz_11275	-1.65098	7.74539	0.00185951	0.0147778
367	vnz_11330	1.31464	2.92434	0.00201249	0.0157437
368	vnz_11335	1.94177	7.04022	5.1866e-07	2.04711e-05
369	vnz_11370	1.056	5.44352	0.00434576	0.0289923
370	vnz_11390	1.02932	7.52969	0.00276972	0.020264
371	vnz_11405	1.06647	5.43667	0.00289354	0.0209235
372	vnz_11410	1.54281	6.07664	1.43733e-05	0.000291802
373	vnz_11475	-1.00662	4.12834	0.00464656	0.0306201
374	vnz_11515	-1.55964	3.82029	0.000961549	0.00850231
375	vnz_11575	-1.3732	5.37449	2.89073e-05	0.000520996
376	vnz_11580	-1.39841	6.14792	1.2922e-05	0.000270902
377	vnz_11590	-2.8472	6.04068	5.26459e-09	4.83043e-07
378	vnz_11595	1.24732	6.75347	0.00392751	0.0266995
379	vnz_11615	1.3766	8.44598	0.000155094	0.00200729
380	vnz_11625	1.13928	8.99263	0.000880005	0.00788989
381	vnz_11640	2.26456	8.99948	1.41874e-07	7.37013e-06
382	vnz_11645	2.02982	10.3355	3.62549e-07	1.56183e-05
383	vnz_11660	2.6086	1.41583	0.000114158	0.00158143
384	vnz_11700	2.56188	7.86476	4.19607e-08	2.84379e-06
385	vnz_11830	-2.31259	11.6929	1.36222e-07	7.26076e-06
386	vnz_11845	1.36099	1.7504	0.00207591	0.0160814
387	vnz_11905	1.52022	2.71876	4.52044e-05	0.000753229
388	vnz_11925	2.6859	6.98357	2.41371e-08	1.70529e-06
389	vnz_11930	-1.20987	4.3302	0.00670361	0.040273
390	vnz_11935	-2.04026	0.767023	0.00649126	0.0392644
391	vnz_12050	1.92613	2.74459	9.08611e-06	0.000200688
392	vnz_12120	-1.27206	2.53247	0.00314323	0.0224312
393	vnz_12130	-2.19481	0.970874	0.000316616	0.00352267
394	vnz_12135	-5.32542	-0.0767866	9.59464e-08	5.46662e-06
395	vnz_12145	-4.70094	0.201835	1.59411e-07	8.10242e-06
396	vnz_12150	-3.97806	1.68478	2.9176e-09	3.02799e-07
397	vnz_12155	-3.79897	1.61443	6.6546e-08	4.01835e-06
398	vnz_12160	-4.68932	-1.28985	2.84563e-06	7.91512e-05
399	vnz_12165	-3.07033	-0.634366	3.23266e-06	8.68394e-05
400	vnz_12170	-2.87558	0.911553	3.43514e-06	8.92482e-05
401	vnz_12175	-3.26459	-0.329979	3.56917e-07	1.54701e-05
402	vnz_12180	-3.80173	0.424558	1.12654e-07	6.26693e-06
403	vnz_12185	-1.35203	4.73966	0.000556919	0.00545719
404	vnz_12240	1.43639	3.40087	4.42038e-05	0.000738297
405	vnz_12365	-1.44673	4.29745	6.71533e-06	0.00015658
406	vnz_12375	3.29472	2.15132	2.32715e-07	1.10344e-05
407	vnz_12385	-2.75338	2.86869	1.4198e-05	0.000289909
408	vnz_12420	1.5701	5.0603	5.24175e-05	0.000845502
409	vnz_12425	1.21606	5.24802	0.000369389	0.00399041
410	vnz_12505	-2.06531	4.74036	0.00810645	0.0464841
411	vnz_12515	2.38271	3.37865	4.10974e-06	0.000104821
412	vnz_12520	3.00017	3.86509	3.43602e-06	8.92482e-05
413	vnz_12525	2.8465	3.38573	2.13136e-07	1.03137e-05
414	vnz_12550	-1.60288	4.61736	8.48446e-06	0.000190294
415	vnz_12555	-3.45707	5.34996	2.02377e-10	2.97873e-08
416	vnz_12560	-4.04018	5.21	7.73575e-12	1.88459e-09
417	vnz_12565	-4.12262	3.80296	5.32279e-11	9.40137e-09
418	vnz_12570	-3.04106	4.50665	1.1954e-06	3.82205e-05
419	vnz_12575	-1.97017	6.42561	3.3843e-05	0.000588919
420	vnz_12615	-2.39273	2.21319	1.51356e-05	0.000303786
421	vnz_12620	1.63494	4.6511	1.09084e-05	0.000230743
422	vnz_12625	-1.30796	3.04965	0.000500905	0.00498436
423	vnz_12630	-2.5739	9.11668	8.80571e-09	7.77654e-07
424	vnz_12635	1.63149	7.82397	3.15861e-05	0.000559287
425	vnz_12685	1.08925	4.39143	0.005076	0.0327806
426	vnz_12690	1.27575	4.85837	0.000117892	0.00161729
427	vnz_12745	-2.65244	5.79833	3.77345e-09	3.7027e-07
428	vnz_12760	1.07132	5.59708	0.00251656	0.0188762
429	vnz_12805	-1.8913	3.25625	0.000207233	0.0025507
430	vnz_12810	-1.41954	5.23874	0.00216495	0.0166435
431	vnz_12870	3.08424	3.57136	9.6467e-10	1.1359e-07
432	vnz_12885	-1.57393	4.06312	0.00299857	0.0215547
433	vnz_12940	1.48068	6.88299	0.000735574	0.00683793
434	vnz_12945	1.0471	4.41074	0.00172556	0.0139646
435	vnz_13010	1.4388	5.99593	0.00637262	0.0387791
436	vnz_13025	2.1647	7.63155	2.47484e-05	0.000452972
437	vnz_13065	-2.56798	2.81402	0.000428152	0.00444837
438	vnz_13070	-1.20369	4.86256	0.00510887	0.0328041
439	vnz_13085	1.51148	7.48316	1.82823e-05	0.000350991
440	vnz_13090	2.30148	7.5987	7.36649e-05	0.00111206
441	vnz_13120	-1.73272	9.52156	0.000637852	0.00608154
442	vnz_13140	-2.17031	4.09719	0.000666515	0.00627857
443	vnz_13145	-1.49156	4.80814	0.000702983	0.00657825
444	vnz_13150	-1.27437	2.6171	0.00367505	0.0253557
445	vnz_13190	1.1154	6.73555	0.00494062	0.0321413
446	vnz_13235	1.13027	4.05779	0.00214489	0.0165072
447	vnz_13240	1.54272	4.74518	2.98608e-05	0.00053681
448	vnz_13270	1.07476	6.464	0.00606573	0.0376907
449	vnz_13320	1.51836	8.02488	3.82361e-05	0.000656434
450	vnz_13325	2.3335	9.72842	4.93518e-07	1.98681e-05
451	vnz_13370	-1.30835	5.67485	0.000368833	0.00399041
452	vnz_13375	1.86582	6.55781	1.88841e-07	9.26501e-06
453	vnz_13380	1.99251	7.32603	8.51981e-08	4.97458e-06
454	vnz_13490	2.13888	5.82816	0.00557352	0.0350641
455	vnz_13520	-1.25036	8.46476	0.00030438	0.003408
456	vnz_13525	-1.03345	8.53052	0.00696398	0.041367
457	vnz_13545	-1.95275	3.57987	0.000227606	0.00273828
458	vnz_13550	-1.52943	3.45031	0.00148879	0.0122675
459	vnz_13565	-1.48951	14.9264	0.00286587	0.0207879
460	vnz_13600	0.939644	6.65511	0.00877194	0.0492246
461	vnz_13645	1.67754	7.79674	0.000405903	0.00425475
462	vnz_13685	1.13874	5.32413	0.000598463	0.00576827
463	vnz_13690	1.56061	7.11299	7.5858e-06	0.000175143
464	vnz_13695	1.40578	6.20745	0.000691968	0.00649237
465	vnz_13700	1.45134	7.02543	0.000290835	0.00329411
466	vnz_13845	-1.43021	3.95795	2.59806e-05	0.000474296
467	vnz_13850	-4.28522	5.5338	4.48071e-11	8.55573e-09
468	vnz_13855	-5.55975	6.61784	3.80831e-11	7.4738e-09
469	vnz_13860	-5.11614	6.76065	6.34996e-11	1.09421e-08
470	vnz_13865	-6.30725	6.53989	1.78189e-10	2.67853e-08
471	vnz_13870	-7.15564	8.17985	8.35791e-10	1.00082e-07
472	vnz_13875	-1.86362	3.87201	0.000117287	0.00161527
473	vnz_13880	-1.44023	4.35537	0.00011369	0.00158143
474	vnz_13885	-1.83411	5.53031	2.29369e-07	1.09493e-05
475	vnz_13890	-1.90428	5.7436	1.45284e-07	7.49219e-06
476	vnz_13895	-1.47513	5.22958	9.26605e-05	0.00133874
477	vnz_13900	-1.12015	7.34684	0.00101727	0.00883088
478	vnz_13905	-1.641	7.03618	3.00204e-07	1.34237e-05
479	vnz_13910	-1.34222	5.22426	3.79219e-05	0.00065346
480	vnz_13920	-1.35195	4.1424	0.00219501	0.0168197
481	vnz_13925	-1.61792	6.1662	0.00323586	0.0229301
482	vnz_13930	-1.65371	6.82205	1.66629e-05	0.000325203
483	vnz_13955	1.18404	2.8112	0.00721978	0.042251
484	vnz_14200	1.25195	5.12902	0.00100392	0.00876725
485	vnz_14210	-1.95615	4.89171	0.000128437	0.00172743
486	vnz_14370	-1.26839	5.8475	0.00063698	0.00608143
487	vnz_14435	1.24632	2.3374	0.00178784	0.014321
488	vnz_14440	1.40071	5.84623	3.21941e-05	0.000566034
489	vnz_14450	-1.14124	4.03622	0.00315264	0.0224757
490	vnz_14495	1.44014	9.82789	0.00047111	0.0047413
491	vnz_14520	-1.995	9.00599	0.00358205	0.0248597
492	vnz_14550	-1.07074	4.80868	0.00374449	0.0257593
493	vnz_14625	-1.40039	8.01603	0.000365231	0.0039654
494	vnz_14710	1.25213	6.86618	0.000529807	0.00523508
495	vnz_14715	1.86255	6.70267	2.08079e-05	0.000389941
496	vnz_14720	1.80739	5.5317	5.79686e-06	0.000140738
497	vnz_14740	-1.28996	5.82337	0.0071464	0.042003
498	vnz_14755	1.87492	6.04911	0.000845772	0.00768044
499	vnz_14810	1.62391	5.9384	0.000297231	0.00334919
500	vnz_14860	-1.42798	1.30139	0.00205348	0.0159602
501	vnz_14890	1.73548	7.04243	2.54883e-06	7.17431e-05
502	vnz_14960	-4.18739	4.338	3.8034e-07	1.61874e-05
503	vnz_14965	-4.64504	7.91218	6.70936e-10	8.46458e-08
504	vnz_14970	-2.94864	6.88729	6.63965e-07	2.4056e-05
505	vnz_14975	-2.6958	5.22076	5.0768e-09	4.71942e-07
506	vnz_14980	-2.90703	3.34612	9.81893e-09	8.29602e-07
507	vnz_15010	-2.94827	5.18855	6.44308e-07	2.37085e-05
508	vnz_15015	-2.9584	3.62783	1.60394e-05	0.000317419
509	vnz_15020	-2.36198	4.55928	1.39614e-05	0.000286737
510	vnz_15030	-0.992959	4.80323	0.00873686	0.0490667
511	vnz_15040	2.13895	2.81776	6.01047e-06	0.000143473
512	vnz_15045	1.36032	2.40357	0.00150943	0.0123821
513	vnz_15050	1.31934	2.715	0.00163668	0.0133063
514	vnz_15105	1.53318	4.16594	0.000328379	0.00362593
515	vnz_15145	-2.2284	9.62234	1.5722e-05	0.000313774
516	vnz_15150	-2.23545	5.0132	2.41131e-07	1.1282e-05
517	vnz_15190	2.12272	2.79799	0.00493171	0.0321129
518	vnz_15235	1.49756	6.93798	0.00337001	0.0235734
519	vnz_15280	1.36031	8.09601	0.00156152	0.0127391
520	vnz_15320	-2.62561	6.79972	0.00109285	0.00941585
521	vnz_15345	1.38703	9.46089	0.00587411	0.0366937
522	vnz_15350	1.37939	10.1966	0.00605184	0.0376376
523	vnz_15360	-1.04482	4.95877	0.00393406	0.0266995
524	vnz_15370	1.2635	6.1594	0.00715211	0.042003
525	vnz_15375	1.6688	10.4279	0.000131099	0.00175349
526	vnz_15425	-1.47555	5.59042	0.000185283	0.00231277
527	vnz_15430	-1.65422	4.77644	7.93755e-05	0.00117566
528	vnz_15490	-1.75552	4.04137	4.49905e-06	0.000114337
529	vnz_15540	-1.27766	1.92053	0.00812608	0.0465241
530	vnz_15595	1.12256	5.8146	0.00695814	0.041367
531	vnz_15625	-1.07107	8.99732	0.00311271	0.0222809
532	vnz_15650	1.17855	8.28839	0.00553587	0.0348834
533	vnz_15660	-1.07881	6.85376	0.0052985	0.033639
534	vnz_15675	1.44661	4.37005	0.00152376	0.0124743
535	vnz_15705	-1.49248	14.9472	0.00283804	0.0206283
536	vnz_15725	-1.43672	14.754	0.0039319	0.0266995
537	vnz_15750	-1.38842	3.00877	0.00145443	0.0120182
538	vnz_15755	-1.75948	4.74282	0.00673759	0.0404054
539	vnz_15770	1.14961	6.05876	0.00124926	0.0105954
540	vnz_15775	2.82003	4.39918	1.63985e-08	1.2325e-06
541	vnz_15780	2.35631	5.19338	2.51194e-07	1.15992e-05
542	vnz_15810	-1.23447	5.71324	0.00698599	0.0414061
543	vnz_15830	1.70021	3.78816	2.20405e-05	0.00041086
544	vnz_15840	1.18506	7.88387	0.00196416	0.0154358
545	vnz_15850	1.11743	5.71027	0.000625627	0.0060041
546	vnz_15895	1.45251	4.31027	1.96078e-05	0.000370399
547	vnz_15970	-1.22793	2.90617	0.00121451	0.0103629
548	vnz_16005	1.07593	4.24641	0.00238723	0.0180189
549	vnz_16050	1.51035	9.71708	0.000740099	0.00687096
550	vnz_16070	2.45552	11.0648	1.06791e-06	3.52559e-05
551	vnz_16120	-1.24725	5.81621	0.00311614	0.022283
552	vnz_16125	-2.53208	6.92563	1.77014e-05	0.000340854
553	vnz_16140	3.53908	4.58412	2.55362e-10	3.60827e-08
554	vnz_16155	1.17364	3.68978	0.00306254	0.0219886
555	vnz_16170	-0.952625	4.48185	0.00837898	0.0475482
556	vnz_16180	-1.86256	1.57745	0.000114135	0.00158143
557	vnz_16185	-1.84592	0.204538	6.86502e-05	0.00104755
558	vnz_16210	-0.99461	3.83669	0.00808594	0.0464071
559	vnz_16245	-1.4214	4.79985	0.00203816	0.0158761
560	vnz_16250	-1.38192	5.41403	0.000490583	0.00490236
561	vnz_16305	1.58546	2.05966	0.00272783	0.0200126
562	vnz_16385	-2.28274	-1.34854	0.00134359	0.0112603
563	vnz_16425	-2.09915	5.86974	4.01457e-06	0.000102764
564	vnz_16495	-1.49461	9.67696	0.000109968	0.00154936
565	vnz_16545	1.14013	3.94866	0.000884537	0.00791044
566	vnz_16550	1.61711	5.60223	5.12708e-07	2.03499e-05
567	vnz_16585	-1.15333	4.99435	0.00506806	0.0327672
568	vnz_16620	1.42158	8.0328	9.41284e-06	0.000204621
569	vnz_16625	1.19304	7.91343	0.000895348	0.00798691
570	vnz_16690	1.31204	7.28054	0.00360505	0.0249948
571	vnz_16700	1.04494	6.24122	0.0032583	0.0229739
572	vnz_16760	1.73277	6.21638	2.44093e-05	0.000447926
573	vnz_16785	1.72323	8.14775	5.98748e-05	0.000948466
574	vnz_16800	-1.13771	3.38594	0.00117336	0.0100239
575	vnz_16805	1.66959	6.75435	0.000170434	0.00217349
576	vnz_16840	2.25642	5.14038	4.76783e-08	3.14811e-06
577	vnz_16845	2.22379	1.75944	6.08728e-07	2.32626e-05
578	vnz_16855	1.62557	9.10995	1.94817e-05	0.000369003
579	vnz_16865	1.11419	3.9008	0.00131857	0.0110769
580	vnz_16875	-1.07606	4.91114	0.0083727	0.0475482
581	vnz_16920	1.03672	6.82709	0.00135118	0.0113105
582	vnz_16930	1.25507	7.67982	0.00044892	0.00455692
583	vnz_17120	1.4196	5.16812	0.0002279	0.00273828
584	vnz_17130	2.09172	3.22162	1.19358e-06	3.82205e-05
585	vnz_17160	1.87754	9.6374	8.41133e-05	0.00122781
586	vnz_17165	1.90741	5.77198	1.01918e-05	0.000218197
587	vnz_17255	1.62354	9.47651	0.00465044	0.0306201
588	vnz_17260	1.4879	7.03986	0.00014065	0.0018539
589	vnz_17265	1.49946	8.71247	0.00012842	0.00172743
590	vnz_17490	1.21774	9.28236	0.00227377	0.0173292
591	vnz_17510	2.73534	3.54254	2.84987e-07	1.29066e-05
592	vnz_17515	2.63292	2.71662	1.39339e-08	1.08179e-06
593	vnz_17520	2.45233	7.96118	2.60118e-07	1.18829e-05
594	vnz_17525	2.72311	7.56713	5.00986e-07	1.9997e-05
595	vnz_17555	1.90873	7.35564	6.8844e-07	2.46895e-05
596	vnz_17635	-1.70319	6.13197	0.00059421	0.00574295
597	vnz_17655	-2.16568	7.41465	6.57396e-07	2.39407e-05
598	vnz_17670	1.63173	7.54023	1.52203e-06	4.67527e-05
599	vnz_17720	-2.67419	5.57098	0.00447399	0.0296518
600	vnz_17725	-3.63312	5.31344	0.000379342	0.00404841
601	vnz_17730	-4.11722	5.97729	0.000105071	0.00148763
602	vnz_17750	-2.33332	7.33565	0.00566971	0.0356058
603	vnz_17770	-2.8782	8.89212	0.000583267	0.00565265
604	vnz_17775	-3.38242	5.7206	0.00179575	0.0143607
605	vnz_17780	-3.21851	6.63367	0.00185763	0.0147778
606	vnz_17785	-3.80304	5.83512	0.000359506	0.00391962
607	vnz_17790	-3.13793	7.3128	0.00150265	0.0123588
608	vnz_17835	-1.3093	5.9496	0.00544386	0.0344015
609	vnz_17850	1.04807	8.37677	0.000712674	0.00665131
610	vnz_17855	1.23419	7.90874	0.0014331	0.0118697
611	vnz_17860	0.969798	7.99178	0.00678542	0.0405101
612	vnz_17865	0.988979	8.41058	0.00289642	0.0209235
613	vnz_17870	1.38417	6.02973	1.60239e-05	0.000317419
614	vnz_17875	1.04828	7.11616	0.00251591	0.0188762
615	vnz_17880	1.17449	7.68003	0.000518607	0.00514601
616	vnz_17895	1.6409	8.56037	0.000271277	0.00311638
617	vnz_17900	1.07302	6.21061	0.00355279	0.0246809
618	vnz_17905	1.52594	7.1008	4.60179e-05	0.000761396
619	vnz_17915	-1.16739	5.42342	0.00689338	0.0410639
620	vnz_17940	-1.24162	2.4645	0.00264472	0.0196271
621	vnz_18000	1.6131	6.77973	2.29275e-05	0.000424039
622	vnz_18005	1.03957	4.71055	0.00377817	0.0259405
623	vnz_18025	2.58994	9.01606	2.6595e-08	1.82421e-06
624	vnz_18055	1.37675	7.32214	6.54895e-06	0.000153206
625	vnz_18060	1.18249	6.69866	0.000837864	0.00763808
626	vnz_18075	1.36309	7.98759	0.000253048	0.00296481
627	vnz_18080	0.931184	9.18658	0.00741749	0.0431669
628	vnz_18115	1.08434	9.92992	0.00539396	0.0341167
629	vnz_18120	1.05441	10.7771	0.00835254	0.0475467
630	vnz_18125	-1.2457	4.83404	0.00659426	0.0397173
631	vnz_18140	2.4964	6.4307	4.76676e-09	4.49029e-07
632	vnz_18165	2.32612	5.93593	6.44023e-07	2.37085e-05
633	vnz_18235	-0.983261	6.38184	0.00731547	0.0427139
634	vnz_18275	1.00929	7.07877	0.00238977	0.0180189
635	vnz_18335	1.48619	8.31437	0.000463814	0.00467453
636	vnz_18340	1.97558	3.51913	4.66711e-07	1.91478e-05
637	vnz_18350	1.11976	8.61045	0.00285105	0.0207016
638	vnz_18360	-1.92216	4.72011	1.38741e-07	7.26076e-06
639	vnz_18365	-2.01847	5.20513	4.37585e-07	1.81855e-05
640	vnz_18370	-2.27521	4.45051	3.03167e-05	0.000541958
641	vnz_18375	-2.43538	5.51639	1.22806e-06	3.89069e-05
642	vnz_18380	-2.84945	4.94498	3.16956e-07	1.39956e-05
643	vnz_18385	-1.48928	6.3499	0.000433457	0.00447062
644	vnz_18415	1.09784	7.38036	0.00820419	0.0468574
645	vnz_18425	1.86016	4.93592	1.04005e-05	0.000221993
646	vnz_18430	2.77072	7.73676	1.3708e-07	7.26076e-06
647	vnz_18435	2.93077	5.22686	3.67444e-07	1.57333e-05
648	vnz_18515	1.21593	3.22265	0.00230489	0.0175286
649	vnz_18520	1.84291	1.38554	0.000301898	0.00339095
650	vnz_18525	2.57257	7.18871	6.35144e-07	2.36173e-05
651	vnz_18530	-1.49561	4.66922	0.000399602	0.00422633
652	vnz_18540	-1.19763	2.73934	0.00324335	0.0229527
653	vnz_18555	4.89676	5.7612	1.02137e-12	3.43617e-10
654	vnz_18560	5.11344	4.41936	1.02227e-13	4.99133e-11
655	vnz_18565	3.04315	2.30842	1.85761e-06	5.53756e-05
656	vnz_18595	4.43479	7.76353	1.64243e-10	2.56946e-08
657	vnz_18605	-1.22117	2.53241	0.00140814	0.0116904
658	vnz_18610	-1.30568	2.57668	0.00116356	0.00996431
659	vnz_18625	1.75255	6.25319	8.13354e-06	0.000185753
660	vnz_18635	-1.2377	5.30368	0.000312383	0.00349207
661	vnz_18825	-1.81195	5.39009	1.03559e-06	3.46751e-05
662	vnz_18880	1.56088	7.23024	0.00101746	0.00883088
663	vnz_18910	1.36213	3.90781	0.000391047	0.00415451
664	vnz_18970	1.16004	3.37187	0.00696769	0.041367
665	vnz_18975	1.20791	3.49843	0.00678895	0.0405101
666	vnz_19020	-2.20522	-1.16805	0.00277712	0.020269
667	vnz_19025	-0.997809	5.24778	0.00811252	0.0464841
668	vnz_19040	1.39472	1.43035	0.00793769	0.0456675
669	vnz_19070	1.35775	5.87383	0.000177116	0.00222488
670	vnz_19085	-1.9124	6.6533	4.68871e-07	1.91478e-05
671	vnz_19090	-1.31644	6.19081	0.000206765	0.00254938
672	vnz_19105	-1.05237	6.00807	0.00267765	0.019809
673	vnz_19120	3.56951	5.75152	0.000117638	0.00161695
674	vnz_19140	-1.46308	14.8692	0.00331028	0.0232476
675	vnz_19150	1.38526	2.2655	0.000225099	0.00271806
676	vnz_19215	-1.68313	7.31735	5.81046e-07	2.26801e-05
677	vnz_19230	-1.50534	7.11597	7.05711e-05	0.00106763
678	vnz_19240	1.07909	7.97812	0.00212826	0.0163971
679	vnz_19245	1.15071	7.67879	0.000984289	0.00864925
680	vnz_19270	1.26255	4.59742	0.000676311	0.00635391
681	vnz_19315	2.22382	2.33629	9.17602e-06	0.000200985
682	vnz_19320	4.15633	3.30458	7.13327e-10	8.8415e-08
683	vnz_19325	2.67723	3.87107	1.00985e-08	8.29602e-07
684	vnz_19330	2.85514	5.68371	3.99675e-09	3.81581e-07
685	vnz_19335	2.67672	5.47524	1.85026e-09	2.04252e-07
686	vnz_19340	4.16495	4.92021	7.54728e-10	9.19337e-08
687	vnz_19375	-3.17903	9.63724	9.26375e-05	0.00133874
688	vnz_19380	-1.85731	8.59921	0.00495058	0.0321765
689	vnz_19390	1.06855	6.03947	0.00184442	0.0146909
690	vnz_19395	1.09265	3.10103	0.00796565	0.0457912
691	vnz_19410	1.52764	9.64607	0.000172828	0.00219216
692	vnz_19490	1.83554	3.34871	3.41304e-06	8.92482e-05
693	vnz_19505	1.52962	7.06017	6.12032e-07	2.32626e-05
694	vnz_19510	1.42192	4.81208	3.30235e-05	0.000577502
695	vnz_19530	1.47519	5.5959	8.27387e-06	0.000187958
696	vnz_19535	1.24831	1.3755	0.00283713	0.0206283
697	vnz_19580	1.25084	6.54496	0.00206607	0.0160228
698	vnz_19610	1.46697	8.66723	6.15664e-05	0.000966593
699	vnz_19615	1.19923	7.48696	0.000237037	0.00282348
700	vnz_19625	1.44642	5.51763	0.00061495	0.0059191
701	vnz_19700	1.58688	1.90581	0.00843388	0.0478213
702	vnz_19790	1.28361	4.67881	0.000584763	0.00565939
703	vnz_19825	-1.67391	4.31287	0.000152052	0.00197472
704	vnz_19835	-3.66564	4.61764	2.13912e-12	6.57082e-10
705	vnz_19840	-1.51986	5.08293	0.00483212	0.0316982
706	vnz_19905	2.93432	9.526	4.09255e-07	1.71088e-05
707	vnz_19915	2.06895	6.10287	0.000237388	0.00282348
708	vnz_19920	1.03816	7.3252	0.0063568	0.0387496
709	vnz_20030	2.12188	6.86839	0.00775082	0.0448114
710	vnz_20045	-2.34139	3.19271	0.000447973	0.00455692
711	vnz_20050	-2.67706	3.27619	0.000888063	0.00793194
712	vnz_20090	1.32072	3.90079	0.000120612	0.00164122
713	vnz_20125	-1.36479	0.442766	0.00773036	0.0447297
714	vnz_20405	-1.25138	4.58988	4.91924e-05	0.000802642
715	vnz_20415	-1.74512	4.8614	0.000641962	0.00611248
716	vnz_20430	1.48766	8.09159	0.00205808	0.0159784
717	vnz_20445	1.20406	9.4917	0.00382982	0.0262254
718	vnz_20490	-2.0417	6.03276	7.65633e-05	0.00115335
719	vnz_20555	-1.51731	3.57896	8.46701e-06	0.000190294
720	vnz_20565	0.926595	4.62004	0.00850662	0.0480794
721	vnz_20570	1.12935	3.88055	0.000596102	0.00575336
722	vnz_20575	4.17172	6.81849	2.89812e-09	3.02799e-07
723	vnz_20580	3.25661	4.19534	2.95404e-09	3.02799e-07
724	vnz_20590	1.13766	3.50424	0.00648593	0.0392644
725	vnz_20600	2.54212	7.02911	0.000216674	0.00263025
726	vnz_20625	1.50274	4.10274	0.000572429	0.00557822
727	vnz_20630	-1.90737	2.18028	0.000167513	0.00214011
728	vnz_20635	-2.9191	2.31736	1.36057e-07	7.26076e-06
729	vnz_20640	-2.84009	3.10114	0.000336683	0.00371087
730	vnz_20650	-1.53118	6.00726	0.00391532	0.0266995
731	vnz_20670	-2.29824	3.23516	8.59407e-06	0.000192143
732	vnz_20675	-3.68555	-0.822989	5.00385e-06	0.000125312
733	vnz_20750	-2.84643	8.14425	1.03308e-06	3.46751e-05
734	vnz_20755	-2.06715	7.00739	0.000660876	0.00624209
735	vnz_20780	-1.36203	5.67229	0.000624603	0.00600384
736	vnz_20835	1.15438	6.15035	0.000834386	0.0076162
737	vnz_20845	-2.47472	4.81107	8.31938e-07	2.8812e-05
738	vnz_20865	1.43623	6.36756	0.000141904	0.00186695
739	vnz_20870	-2.09111	6.44315	2.60701e-07	1.18829e-05
740	vnz_20875	-1.98704	6.8234	1.97028e-06	5.75208e-05
741	vnz_20920	-4.8427	3.38262	2.39576e-12	6.77041e-10
742	vnz_21000	-1.24579	5.60128	0.000176216	0.00221919
743	vnz_21005	-0.954208	6.33817	0.00218992	0.0167989
744	vnz_21010	2.22444	13.4595	0.00254594	0.0190138
745	vnz_21145	1.58532	5.35622	0.00177486	0.0142493
746	vnz_21150	-1.37345	4.56194	0.00117176	0.0100223
747	vnz_21170	-1.94308	3.75891	1.45182e-06	4.51854e-05
748	vnz_21275	-1.77608	5.66793	0.000320944	0.0035596
749	vnz_21280	-1.14995	5.46248	0.00751649	0.0436352
750	vnz_21320	1.1228	7.31499	0.00210014	0.0162158
751	vnz_21345	1.4848	6.23217	0.000119878	0.00163818
752	vnz_21350	2.0655	8.14907	6.06755e-06	0.000144334
753	vnz_21380	2.30838	10.7871	0.000128609	0.00172743
754	vnz_21385	1.29893	6.86025	0.000774448	0.00715225
755	vnz_21390	1.05234	5.52174	0.00706573	0.0417038
756	vnz_21410	-1.64483	6.1024	1.19275e-06	3.82205e-05
757	vnz_21445	1.10828	10.3732	0.00509095	0.0328041
758	vnz_21450	1.195	10.3048	0.00487367	0.0318524
759	vnz_21460	2.48406	12.4391	6.1038e-08	3.8503e-06
760	vnz_21465	2.48541	12.5416	1.10468e-06	3.61323e-05
761	vnz_21620	1.79944	4.28884	1.0992e-07	6.16338e-06
762	vnz_21675	1.31309	9.23402	0.00484135	0.0316998
763	vnz_21680	2.22142	9.65416	5.30824e-05	0.000854276
764	vnz_21685	2.075	10.1717	2.68518e-05	0.000488938
765	vnz_21690	1.32219	9.97735	0.00048993	0.00490236
766	vnz_21695	1.02967	9.1176	0.00848705	0.0480072
767	vnz_21710	1.08221	9.80784	0.00618629	0.0382103
768	vnz_21735	1.17769	9.85283	0.00231259	0.0175682
769	vnz_21785	2.66995	11.4723	1.26154e-08	1.01282e-06
770	vnz_21790	1.31464	4.65939	4.77584e-05	0.000782861
771	vnz_21795	1.72995	6.10694	1.05141e-06	3.50389e-05
772	vnz_21880	1.33387	5.66686	8.15053e-06	0.000185753
773	vnz_21885	1.35539	6.65873	6.71829e-05	0.0010296
774	vnz_21895	1.28991	5.30744	0.000980559	0.00862721
775	vnz_21900	1.02503	5.76871	0.0069792	0.0414006
776	vnz_22040	-1.05318	7.65847	0.00128408	0.0108447
777	vnz_22055	1.22329	3.21272	0.00229629	0.017482
778	vnz_22115	2.01334	7.68666	1.28452e-07	7.03499e-06
779	vnz_22145	-1.31433	2.39618	0.00523723	0.0333643
780	vnz_22150	-1.50801	2.74116	0.000579822	0.00563473
781	vnz_22170	-1.36844	5.37018	0.000777913	0.00717487
782	vnz_22210	2.41727	9.40708	9.99844e-07	3.41251e-05
783	vnz_22215	1.01571	7.19812	0.00268527	0.0198446
784	vnz_22280	-2.43657	4.86706	1.22177e-08	9.92165e-07
785	vnz_22285	-2.18194	5.23061	8.47696e-07	2.92145e-05
786	vnz_22410	-1.49923	3.24738	1.6995e-05	0.000329862
787	vnz_22445	2.81038	4.04475	1.36209e-08	1.06924e-06
788	vnz_22470	2.74029	4.6165	0.00516067	0.0329658
789	vnz_22520	1.11495	4.98939	0.00489665	0.0319435
790	vnz_22545	1.31215	5.79403	0.000144711	0.0018933
791	vnz_22550	4.29493	6.61708	3.11839e-11	6.2947e-09
792	vnz_22590	3.76661	3.32686	3.21718e-09	3.24705e-07
793	vnz_22600	1.1009	6.88829	0.00534908	0.033924
794	vnz_22610	2.94049	4.5735	3.55386e-05	0.000615393
795	vnz_22700	1.16932	5.70689	0.000175873	0.00221883
796	vnz_22735	-1.5913	4.13233	9.21613e-06	0.000200985
797	vnz_22740	-1.98725	3.28583	6.12434e-07	2.32626e-05
798	vnz_22745	-5.8473	6.97031	6.57345e-08	4.00357e-06
799	vnz_22750	1.35625	5.86256	0.000462636	0.00466932
800	vnz_22760	1.07304	9.23073	0.00613112	0.0379968
801	vnz_22795	1.8078	8.77451	4.17549e-05	0.000700708
802	vnz_22845	2.21597	7.86693	1.36152e-05	0.000281368
803	vnz_23060	-1.30145	3.78599	0.000997823	0.00873559
804	vnz_23065	-1.6646	3.91572	0.00169023	0.0137083
805	vnz_23105	-1.41548	4.48077	5.84057e-06	0.000141314
806	vnz_23110	-2.72756	3.01095	0.000142554	0.00187202
807	vnz_23115	-2.44501	3.58597	1.7551e-05	0.000339719
808	vnz_23120	-2.5155	1.00957	1.49917e-06	4.6369e-05
809	vnz_23125	-1.51675	2.83851	0.000188148	0.00234438
810	vnz_23130	-1.58474	4.10325	0.000225447	0.00271806
811	vnz_23135	-1.55806	4.21416	0.000110318	0.0015495
812	vnz_23175	-1.47312	5.79515	0.000647248	0.00613938
813	vnz_23210	2.05791	9.83808	2.23356e-05	0.000415265
814	vnz_23270	-1.13058	4.85961	0.00132328	0.0111033
815	vnz_23430	-1.36965	2.99277	0.00324893	0.0229537
816	vnz_23450	-1.08293	5.53465	0.00203514	0.01587
817	vnz_23485	1.43195	3.72641	0.000113681	0.00158143
818	vnz_23490	-1.26432	5.75972	0.00100847	0.00879612
819	vnz_23620	1.22182	3.32109	0.00128564	0.0108447
820	vnz_23725	1.13402	8.2984	0.000879164	0.00788989
821	vnz_23745	-1.01059	6.17229	0.00190289	0.0150886
822	vnz_23750	-2.45198	6.76053	3.01802e-05	0.000541175
823	vnz_23875	1.152	4.08579	0.000841161	0.00765825
824	vnz_23910	1.17431	5.55746	0.000190696	0.00236778
825	vnz_23915	1.84475	6.01914	2.42628e-06	6.8842e-05
826	vnz_23920	2.80679	7.82903	3.94485e-07	1.65895e-05
827	vnz_23950	-1.02477	5.59398	0.00236175	0.0179224
828	vnz_23955	-1.50429	0.632111	0.000198924	0.00246552
829	vnz_23975	1.22712	6.09949	0.000314665	0.00351202
830	vnz_24000	1.81684	7.78838	7.69391e-07	2.69097e-05
831	vnz_24055	1.06221	6.78837	0.00425533	0.0284427
832	vnz_24065	1.47541	3.48461	0.000296923	0.00334919
833	vnz_24120	1.48304	4.80889	1.92837e-05	0.000366234
834	vnz_24145	1.78522	-0.599001	0.00266872	0.0197844
835	vnz_24200	-4.79473	-1.26546	1.01697e-05	0.000218197
836	vnz_24210	1.10496	5.49755	0.00200133	0.015693
837	vnz_24265	1.08666	5.93726	0.000754624	0.00698744
838	vnz_24315	1.24494	4.53271	0.00655833	0.0395346
839	vnz_24400	1.12713	4.22259	0.00526244	0.0334646
840	vnz_24425	2.09413	4.19775	1.27742e-06	4.01109e-05
841	vnz_24430	2.92389	5.86187	6.26166e-08	3.88058e-06
842	vnz_24435	5.03855	11.1351	1.1902e-11	2.62773e-09
843	vnz_24450	-2.14975	4.50368	3.15649e-05	0.000559287
844	vnz_24455	2.25508	6.54569	7.08042e-07	2.52642e-05
845	vnz_24465	1.74089	7.0834	0.00349378	0.0242948
846	vnz_24470	1.63061	7.54396	0.00442193	0.0294171
847	vnz_24485	-1.11482	2.83078	0.00388108	0.0265182
848	vnz_24585	-2.80099	3.4639	2.42268e-09	2.63327e-07
849	vnz_24590	-2.32231	5.01554	7.95743e-08	4.72431e-06
850	vnz_24630	1.6201	6.83616	5.99796e-06	0.000143473
851	vnz_24635	1.37938	6.20616	0.00023946	0.00283381
852	vnz_24640	1.37129	6.59919	0.000297096	0.00334919
853	vnz_24700	-1.02192	3.13363	0.00895671	0.0499584
854	vnz_24705	-1.75176	5.12105	9.94227e-09	8.29602e-07
855	vnz_24730	-2.06752	7.15878	1.4323e-05	0.00029162
856	vnz_24765	1.34039	6.50765	0.00036539	0.0039654
857	vnz_24770	2.84008	11.8838	6.18073e-07	2.33512e-05
858	vnz_24800	1.53149	7.17264	1.58312e-05	0.000315063
859	vnz_24805	1.90641	7.82146	0.000290945	0.00329411
860	vnz_24810	1.41647	8.20373	0.00148981	0.0122675
861	vnz_24815	1.47415	8.3926	0.00196635	0.0154359
862	vnz_24820	1.36353	9.23246	0.000438243	0.00449373
863	vnz_24830	1.33645	9.73212	0.000653921	0.00619297
864	vnz_24835	1.28524	8.94209	0.000815158	0.00747704
865	vnz_24890	1.29317	4.80641	0.000415669	0.00433404
866	vnz_24910	1.73782	6.6843	0.000349305	0.00383205
867	vnz_24935	1.0471	6.60626	0.00392568	0.0266995
868	vnz_24960	-1.23692	6.66482	0.00609205	0.037821
869	vnz_24965	-2.22904	7.8334	0.000861644	0.0077746
870	vnz_24970	-2.95657	6.54424	6.09461e-08	3.8503e-06
871	vnz_24975	1.89407	9.10676	0.000490083	0.00490236
872	vnz_24980	1.78227	5.11652	6.56333e-07	2.39407e-05
873	vnz_24985	1.59244	4.53509	9.74297e-06	0.000210419
874	vnz_24990	2.17611	5.96376	1.19558e-06	3.82205e-05
875	vnz_24995	1.55063	8.44428	0.000240321	0.00283924
876	vnz_25000	1.22997	7.78683	0.0050212	0.0325457
877	vnz_25005	2.95654	3.0276	9.67836e-07	3.3193e-05
878	vnz_25045	1.24961	4.43153	0.00483688	0.0316998
879	vnz_25050	2.46107	8.51822	3.29943e-05	0.000577502
880	vnz_25060	1.30832	3.72704	0.00708491	0.0417472
881	vnz_25115	-1.28494	3.49347	0.00173418	0.0140183
882	vnz_25210	1.31865	4.02843	0.000975296	0.00860233
883	vnz_25240	1.45586	4.87873	3.03034e-06	8.24249e-05
884	vnz_25245	1.63071	5.83623	7.75559e-05	0.00116087
885	vnz_25250	1.09706	6.10151	0.00583198	0.0364951
886	vnz_25285	-1.25177	5.2335	0.000371139	0.0039971
887	vnz_25290	-2.19402	3.77593	2.35853e-07	1.11087e-05
888	vnz_25295	-5.38163	-1.19754	0.00588899	0.0367542
889	vnz_25390	-1.42912	-0.414254	0.00891747	0.0498433
890	vnz_25430	-1.88634	6.38095	0.000668118	0.00628529
891	vnz_25450	2.07341	6.2343	0.0023832	0.0180166
892	vnz_25455	1.32859	6.7889	0.00621898	0.0382727
893	vnz_25460	1.52183	4.67964	0.0025887	0.0192518
894	vnz_25465	1.88359	4.68827	6.42271e-05	0.000995097
895	vnz_25470	1.3412	4.39036	0.00429875	0.0287057
896	vnz_25475	1.35363	4.24123	0.000174701	0.00220799
897	vnz_25505	1.59488	4.92611	1.86979e-06	5.55046e-05
898	vnz_25525	-2.51216	5.75107	2.94651e-06	8.13168e-05
899	vnz_25555	1.76734	6.06374	8.50009e-08	4.97458e-06
900	vnz_25560	1.76653	5.30438	1.5787e-06	4.82836e-05
901	vnz_25605	2.70326	4.11527	1.4375e-08	1.1039e-06
902	vnz_25610	3.64125	0.961639	6.04717e-07	2.32626e-05
903	vnz_25620	-0.945234	3.07219	0.00892783	0.0498617
904	vnz_25675	1.33801	4.11287	1.6419e-05	0.000322222
905	vnz_25680	-2.66532	7.22108	0.000372988	0.00400492
906	vnz_25685	-3.06493	8.3095	6.70194e-05	0.00102942
907	vnz_25705	1.8623	3.07843	7.78652e-05	0.00116304
908	vnz_25805	1.60113	7.1926	0.000368311	0.00399041
909	vnz_25810	2.3438	5.39174	0.000431107	0.0044594
910	vnz_25985	1.58859	5.44921	1.33252e-05	0.000276889
911	vnz_26000	2.20743	12.3069	6.27781e-05	0.000976933
912	vnz_26030	1.49663	10.0078	0.000113722	0.00158143
913	vnz_26035	1.79725	9.80949	1.87133e-05	0.000357324
914	vnz_26040	1.36301	9.25486	0.000448817	0.00455692
915	vnz_26100	-4.67136	5.68443	5.00521e-12	1.3097e-09
916	vnz_26105	-2.00139	6.51723	1.67132e-06	5.0896e-05
917	vnz_26120	-1.88135	3.62293	0.0063315	0.0386955
918	vnz_26170	1.57312	6.51878	2.43579e-05	0.000447926
919	vnz_26175	1.31636	5.03497	3.03773e-05	0.000541958
920	vnz_26185	1.13347	4.50429	0.0038779	0.0265182
921	vnz_26315	2.53617	1.37015	1.2089e-06	3.84724e-05
922	vnz_26320	1.55626	4.13698	9.81601e-05	0.00139819
923	vnz_26395	-2.11719	4.05807	6.44718e-06	0.000151831
924	vnz_26415	-1.34507	4.62212	0.0088188	0.0493699
925	vnz_26440	-1.28795	4.05407	0.00861768	0.0485131
926	vnz_26475	1.28733	4.12728	3.20729e-05	0.000566034
927	vnz_26510	1.18978	8.72471	0.000723581	0.0067442
928	vnz_26525	1.3412	6.60367	0.00860759	0.0484949
929	vnz_26615	1.58588	7.66418	0.0040587	0.0273614
930	vnz_26635	2.83396	10.8077	2.6364e-06	7.39132e-05
931	vnz_26690	-1.47551	14.9044	0.00308062	0.0220961
932	vnz_26695	-1.45637	1.76769	0.00623051	0.0383103
933	vnz_26700	-1.48791	1.545	0.00835853	0.0475467
934	vnz_26770	-1.4649	3.27653	0.00365187	0.0252451
935	vnz_26775	-1.82315	1.428	0.00263099	0.0195457
936	vnz_26830	1.18578	4.14411	0.00324554	0.0229527
937	vnz_26860	-1.83939	2.13046	0.000190509	0.00236778
938	vnz_26875	1.42078	6.29504	0.0073857	0.0430528
939	vnz_26880	1.8097	7.65816	0.0010128	0.00881373
940	vnz_26885	2.72334	8.16965	2.30225e-06	6.55863e-05
941	vnz_26895	1.32295	4.31375	0.000100413	0.00142739
942	vnz_26900	1.13157	5.87174	0.00347263	0.0241716
943	vnz_26950	0.978483	3.18871	0.00734982	0.042879
944	vnz_27080	1.35267	5.26429	0.000322914	0.00357584
945	vnz_27085	1.31054	6.37567	4.15649e-05	0.000699181
946	vnz_27185	-1.80199	1.2128	0.000362907	0.0039506
947	vnz_27220	1.57853	9.27474	0.000581496	0.00564323
948	vnz_27295	1.21227	7.79987	0.0045482	0.030059
949	vnz_27305	1.2273	7.36348	8.27104e-05	0.00121486
950	vnz_27310	0.999916	6.94617	0.00270806	0.0199291
951	vnz_27315	1.33102	5.15452	9.34498e-05	0.00134739
952	vnz_27320	1.47013	6.20386	0.000936548	0.00833339
953	vnz_27330	1.32119	0.724796	0.00519494	0.0331547
954	vnz_27350	-1.29645	5.06755	0.000453142	0.00458661
955	vnz_27355	-1.24368	5.04695	0.000273634	0.00313327
956	vnz_27390	1.83564	5.39518	0.000289261	0.00329411
957	vnz_27395	1.58836	6.22027	9.45077e-06	0.000204815
958	vnz_27400	1.83041	9.57564	1.05999e-06	3.51588e-05
959	vnz_27405	1.22347	8.44286	0.000696594	0.0065271
960	vnz_27465	1.66762	7.60287	4.70934e-05	0.000773755
961	vnz_27480	1.51689	7.20898	0.00129358	0.0108929
962	vnz_27560	-1.46103	2.54912	0.00397522	0.026927
963	vnz_27575	-1.56617	1.43168	0.00537106	0.0340023
964	vnz_27645	-2.7864	4.13532	2.6065e-08	1.80538e-06
965	vnz_27810	2.59881	-1.2203	0.00780341	0.0449922
966	vnz_27965	1.23312	1.70001	0.00499273	0.0324206
967	vnz_27970	1.54727	0.748363	0.000877753	0.00788973
968	vnz_28130	-1.84636	-0.0516704	0.00325686	0.0229739
969	vnz_28165	0.991518	2.76091	0.00486247	0.0318087
970	vnz_28190	-2.62696	3.56513	1.37721e-07	7.26076e-06
971	vnz_28250	-1.5572	2.28285	0.00122057	0.0103895
972	vnz_28285	1.90766	5.31345	3.88696e-06	0.000100224
973	vnz_28320	1.13114	4.71172	0.00371747	0.0256233
974	vnz_28345	-1.27653	4.2937	0.000978667	0.0086213
975	vnz_28405	2.64889	7.48863	6.12852e-09	5.55103e-07
976	vnz_28410	1.09586	7.99429	0.000373106	0.00400492
977	vnz_28415	0.956309	6.78059	0.0067507	0.0404054
978	vnz_28485	1.75281	1.32697	9.51006e-05	0.00136562
979	vnz_28585	-2.52557	0.847876	0.000131295	0.00175349
980	vnz_28590	-2.60606	0.370542	2.96609e-06	8.14737e-05
981	vnz_28600	-1.54986	3.8836	6.9065e-05	0.0010508
982	vnz_28640	-1.86492	0.18416	0.00895928	0.0499584
983	vnz_28665	-1.0543	3.36311	0.0016528	0.0134219
984	vnz_28865	-6.51997	4.19673	1.05973e-13	4.99133e-11
985	vnz_28870	-6.61194	4.22773	1.71895e-13	7.59024e-11
986	vnz_28875	-6.82267	6.34709	4.25264e-17	5.00749e-14
987	vnz_28880	-6.41121	4.03254	3.16705e-13	1.31619e-10
988	vnz_28885	-7.49072	4.12819	9.74334e-12	2.22054e-09
989	vnz_28890	-7.55061	6.13473	4.87357e-13	1.76026e-10
990	vnz_28895	-7.32496	4.9662	2.58744e-17	3.65606e-14
991	vnz_28900	-7.27377	4.31916	2.00238e-14	1.1789e-11
992	vnz_28905	-8.30946	5.52592	2.35266e-12	6.77041e-10
993	vnz_28910	-9.22131	6.43379	1.0449e-16	1.0546e-13
994	vnz_28915	-9.21302	7.35847	1.59713e-16	1.41046e-13
995	vnz_28920	-8.57118	7.91441	5.63842e-18	1.99177e-14
996	vnz_28925	-7.86889	6.1886	1.75783e-17	3.10477e-14
997	vnz_28930	-8.59433	5.88648	1.17965e-14	7.57657e-12
998	vnz_28935	-8.77284	8.00014	1.95639e-18	1.38219e-14
999	vnz_28940	-4.40536	3.37102	3.27201e-09	3.25588e-07
1000	vnz_28945	-7.44644	8.22063	1.93809e-15	1.5214e-12
1001	vnz_28950	-1.6822	5.10076	3.3707e-06	8.9191e-05
1002	vnz_28955	-2.11223	4.86716	1.00764e-08	8.29602e-07
1003	vnz_28975	-1.41517	4.63235	0.000577106	0.00561605
1004	vnz_29015	2.24029	8.73636	5.27445e-06	0.00012984
1005	vnz_29115	-1.87617	1.63865	0.00674992	0.0404054
1006	vnz_29120	-1.67854	1.17858	0.0023827	0.0180166
1007	vnz_29135	-1.50906	4.32604	0.000236248	0.00282348
1008	vnz_29150	-1.38291	2.54558	0.00150614	0.0123732
1009	vnz_29165	-2.78196	1.40134	2.12249e-07	1.03137e-05
1010	vnz_29170	-2.88508	4.45551	1.16158e-09	1.32363e-07
1011	vnz_29175	-3.85874	3.77205	3.92369e-09	3.79738e-07
1012	vnz_29180	-3.71226	4.97276	8.97992e-09	7.83249e-07
1013	vnz_29225	-1.44703	4.09489	5.64039e-05	0.000899534
1014	vnz_29250	-1.6513	7.7548	0.00529939	0.033639
1015	vnz_29255	-1.79765	7.39119	0.00665519	0.0400161
1016	vnz_29375	-2.80025	4.56659	1.13908e-05	0.000240227
1017	vnz_29380	-1.24179	3.51498	0.000834335	0.0076162
1018	vnz_29390	-1.56186	6.09489	4.04494e-05	0.000684898
1019	vnz_29395	-2.63868	6.87899	9.07623e-06	0.000200688
1020	vnz_29425	-3.60312	5.84874	0.000510029	0.00506801
1021	vnz_29430	-3.44888	5.55546	0.00252413	0.0189109
1022	vnz_29435	-3.97821	7.30354	0.00110642	0.00952113
1023	vnz_29440	-2.86007	5.66289	0.00626702	0.0384345
1024	vnz_29445	-2.40018	4.64072	0.00402822	0.0272078
1025	vnz_29460	-1.65043	3.47385	0.00646316	0.0392287
1026	vnz_29505	2.9058	7.11607	5.4062e-08	3.50411e-06
1027	vnz_29510	1.49121	6.94693	0.000442889	0.00452169
1028	vnz_29515	1.45086	3.18685	0.000370931	0.0039971
1029	vnz_29530	2.2994	4.63551	6.33826e-07	2.36173e-05
1030	vnz_29540	2.90973	-0.2356	0.000571209	0.00557402
1031	vnz_29665	-1.06051	3.04102	0.0071874	0.0421403
1032	vnz_29675	-4.44744	-0.128322	7.88178e-06	0.000180862
1033	vnz_29680	-3.23039	1.91469	0.00153232	0.0125299
1034	vnz_29685	-7.13868	-0.125937	7.69071e-05	0.00115606
1035	vnz_29690	-4.52065	1.36446	0.00040232	0.00424238
1036	vnz_29695	-5.10286	0.576778	0.000163483	0.0020962
1037	vnz_29705	-2.05704	0.581378	0.00221879	0.0169834
1038	vnz_29740	1.55778	4.31601	3.89047e-05	0.000663917
1039	vnz_29850	-1.63888	2.75306	7.73828e-05	0.00116074
1040	vnz_29865	-1.54155	1.13273	0.000204169	0.00252177
1041	vnz_29910	-1.71557	5.96732	6.91612e-05	0.0010508
1042	vnz_29915	1.32142	1.76588	0.000859944	0.00776918
1043	vnz_29925	1.12479	4.99633	0.00444292	0.0295012
1044	vnz_30025	-2.46711	1.10158	3.94849e-06	0.00010144
1045	vnz_30030	-2.69554	4.16176	2.22626e-07	1.06997e-05
1046	vnz_30035	-1.16613	3.17003	0.00269133	0.0198518
1047	vnz_30060	-1.72969	3.5735	0.00180367	0.0143988
1048	vnz_30065	-2.26347	2.91691	0.000475814	0.00478183
1049	vnz_30130	-1.35148	0.871758	0.00257815	0.0192138
1050	vnz_30205	1.29082	4.25632	0.0063784	0.0387809
1051	vnz_30225	-2.10504	3.34555	1.62439e-05	0.000319687
1052	vnz_30255	0.970485	4.20484	0.00225584	0.0172298
1053	vnz_30290	-1.50384	2.47113	4.55791e-06	0.000115418
1054	vnz_30335	-2.5407	3.33666	6.17535e-10	8.07942e-08
1055	vnz_30400	-1.51447	5.53068	0.00193897	0.015319
1056	vnz_30640	-1.45373	0.767174	0.00654766	0.039504
1057	vnz_30735	-2.87775	-0.11887	6.61416e-05	0.00102252
1058	vnz_30740	-1.35797	2.25529	0.00459817	0.0303608
1059	vnz_30760	-1.3036	1.91014	0.00511215	0.0328041
1060	vnz_30765	-2.38008	0.527557	8.80071e-05	0.001282
1061	vnz_30770	-2.90042	0.257137	5.7454e-06	0.000140394
1062	vnz_30825	-1.72808	-1.52964	0.00844322	0.0478298
1063	vnz_30980	-1.94941	1.52669	0.000407148	0.00426148
1064	vnz_30985	-1.84267	3.85413	2.99366e-07	1.34237e-05
1065	vnz_30990	-1.56871	6.07083	8.10224e-05	0.00119255
1066	vnz_31015	-2.12343	1.40223	0.00377063	0.0259139
1067	vnz_31090	1.09785	8.62818	0.00175893	0.0141697
1068	vnz_31095	-1.53318	6.01637	7.45023e-06	0.000172577
1069	vnz_31110	1.08811	3.98443	0.0023736	0.017993
1070	vnz_31150	2.27923	6.67706	8.40571e-06	0.000190294
1071	vnz_31170	-1.16032	5.40831	0.000844457	0.00767837
1072	vnz_31185	-1.41286	4.41952	0.00224627	0.0171752
1073	vnz_31190	-1.49824	4.39158	0.000542181	0.00532015
1074	vnz_31205	2.45449	4.70269	0.000110897	0.00155453
1075	vnz_31220	-1.09834	4.55485	0.00332752	0.0233455
1076	vnz_31270	-1.68515	1.99766	0.000559977	0.00547955
1077	vnz_31275	-1.07279	3.11903	0.00403326	0.0272158
1078	vnz_31280	-1.94842	4.30794	6.6923e-05	0.00102942
1079	vnz_31370	-2.08646	1.89264	0.00100032	0.00874663
1080	vnz_31475	-1.73809	5.65418	0.000634734	0.00607641
1081	vnz_31500	1.38508	5.49383	0.00477722	0.0313672
1082	vnz_31505	1.92135	4.67453	0.000264199	0.00306554
1083	vnz_31525	1.70907	4.33452	1.50297e-06	4.6369e-05
1084	vnz_31530	1.25999	4.49292	0.00140114	0.0116596
1085	vnz_31555	1.30942	4.89143	0.00144633	0.0119652
1086	vnz_31585	1.70033	6.7826	0.000135203	0.00179213
1087	vnz_31605	1.35454	2.77011	0.00049674	0.00495687
1088	vnz_31625	-1.10078	3.14602	0.00837213	0.0475482
1089	vnz_31630	-1.95851	3.51902	0.00227322	0.0173292
1090	vnz_31665	-2.72482	4.62668	1.03462e-06	3.46751e-05
1091	vnz_31680	3.88141	8.27624	2.48853e-10	3.58805e-08
1092	vnz_31695	1.67922	4.57427	7.90968e-07	2.7528e-05
1093	vnz_31700	1.84199	4.67901	8.74721e-08	5.06549e-06
1094	vnz_31775	1.34404	6.35507	0.000160475	0.00206889
1095	vnz_31790	1.41807	6.14444	0.000162792	0.00209114
1096	vnz_31910	-3.47258	5.74651	1.66017e-05	0.000324907
1097	vnz_31915	-2.12877	4.39499	0.000126033	0.00170579
1098	vnz_31920	-1.86433	4.11259	0.000133121	0.00177118
1099	vnz_31925	-1.90795	4.2787	0.000255564	0.00298934
1100	vnz_31930	-1.62663	3.85736	0.000430003	0.0044545
1101	vnz_31935	-7.59186	6.4044	1.65417e-17	3.10477e-14
1102	vnz_31955	-1.81088	1.60111	5.0341e-05	0.000817608
1103	vnz_31960	-1.77685	0.51899	9.04975e-06	0.000200688
1104	vnz_32040	1.52307	3.44191	4.68752e-06	0.000118276
1105	vnz_32045	1.72816	5.08584	1.81526e-06	5.43425e-05
1106	vnz_32050	1.30268	3.1611	0.00508114	0.0327838
1107	vnz_32210	-2.18306	3.22029	0.00175754	0.0141697
1108	vnz_32230	-1.49789	1.66666	0.000140641	0.0018539
1109	vnz_32255	-3.12088	2.59722	6.64235e-10	8.46458e-08
1110	vnz_32260	-1.40986	0.65293	0.0062047	0.0382515
1111	vnz_32300	1.32606	4.19453	0.000868471	0.00782621
1112	vnz_32415	1.09582	4.25929	0.00099192	0.00869469
1113	vnz_32470	-2.76937	8.02366	0.000134426	0.00178519
1114	vnz_32475	-1.68146	7.26994	0.000247536	0.00290989
1115	vnz_32480	1.01901	2.38276	0.00728014	0.0425427
1116	vnz_32600	1.36137	2.97597	0.00647886	0.0392565
1117	vnz_32670	-1.92429	-0.637256	0.00113573	0.00974964
1118	vnz_32685	-1.85124	0.19542	0.000538958	0.00529588
1119	vnz_32705	-1.07773	2.14661	0.00636269	0.0387521
1120	vnz_32730	-2.56596	-1.17246	0.000384963	0.00410221
1121	vnz_32830	-1.74951	4.21412	0.000436697	0.0044844
1122	vnz_32835	-2.71293	4.41844	3.87141e-07	1.63781e-05
1123	vnz_32865	1.09837	2.88485	0.006639	0.0399527
1124	vnz_32875	1.7164	1.01807	0.000755638	0.00698767
1125	vnz_32885	-1.13746	5.39973	0.00340131	0.0237649
1126	vnz_32890	-2.16902	5.37057	0.000261109	0.00304915
1127	vnz_32925	-1.37959	5.39596	0.00162375	0.0132164
1128	vnz_32935	-2.02667	2.35642	6.7025e-05	0.00102942
1129	vnz_32950	-1.41285	2.94796	0.0019456	0.0153411
1130	vnz_32965	-1.14142	4.21255	0.0021738	0.0166933
1131	vnz_32985	-1.33657	2.12377	0.00322059	0.0228678
1132	vnz_32990	-1.60174	2.55021	0.000183353	0.00229272
1133	vnz_33005	-1.45465	0.811195	0.00463982	0.0306072
1134	vnz_33030	-2.51226	0.562079	8.94672e-05	0.00130059
1135	vnz_33035	-3.64978	0.114085	9.39415e-08	5.39591e-06
1136	vnz_33040	-3.20825	2.48969	3.03333e-06	8.24249e-05
1137	vnz_33045	-2.2704	2.36252	6.23696e-05	0.000975861
1138	vnz_33050	-1.89261	2.94029	0.00101299	0.00881373
1139	vnz_33060	-2.42619	0.738052	0.000248327	0.00291433
1140	vnz_33065	-1.86686	1.35755	0.000484027	0.00485746
1141	vnz_33070	-1.42224	1.37116	0.00406431	0.0273731
1142	vnz_33100	-2.96642	5.87335	9.96126e-11	1.67563e-08
1143	vnz_33105	-1.53698	3.01566	0.000272934	0.00313032
1144	vnz_33125	1.99032	-0.589757	0.00756049	0.0438186
1145	vnz_33195	1.57039	1.23422	0.000497782	0.00496027
1146	vnz_33255	1.39873	4.05363	0.000264778	0.00306554
1147	vnz_33490	1.53823	2.99058	0.0085138	0.0480815
1148	vnz_33565	-2.80244	-0.221426	6.34839e-05	0.000985745
1149	vnz_33570	-2.37008	-0.109706	0.000801177	0.00737021
1150	vnz_33615	-2.52522	1.98145	3.1424e-07	1.39629e-05
1151	vnz_33640	-1.47498	1.74293	0.00514161	0.0329333
1152	vnz_33660	-1.933	1.41754	0.00298228	0.0214779
1153	vnz_33665	-3.56294	0.482941	0.00127295	0.0107705
1154	vnz_33670	-2.06641	6.44138	0.000114567	0.00158398
1155	vnz_33675	-2.52887	6.36884	1.3731e-06	4.29244e-05
1156	vnz_33695	-1.62239	3.10014	1.55895e-05	0.000312011
1157	vnz_33700	-3.93354	5.20368	1.38001e-05	0.00028425
1158	vnz_33705	-4.3649	6.15265	5.76281e-06	0.000140394
1159	vnz_33710	-3.9105	4.91095	1.89426e-06	5.59956e-05
1160	vnz_33715	-7.80981	5.57511	5.69487e-10	7.59137e-08
1161	vnz_33720	-8.81874	7.35125	1.45244e-10	2.33216e-08
1162	vnz_33725	-3.57072	6.00787	3.54004e-10	4.90399e-08
1163	vnz_33760	-1.85648	4.80347	1.47374e-05	0.000296637
1164	vnz_33770	-2.12287	1.52731	0.000403062	0.00424244
1165	vnz_33775	-1.81232	3.66949	3.22075e-05	0.000566034
1166	vnz_33780	-1.66707	2.46431	0.00088265	0.00790357
1167	vnz_33785	-1.36885	2.48072	0.0044627	0.0296047
1168	vnz_33835	-1.75879	1.16804	0.000537118	0.00528515
1169	vnz_33845	-1.73244	0.460748	0.00187617	0.0148934
1170	vnz_33850	-1.85243	1.37681	0.000442865	0.00452169
1171	vnz_33855	-1.95289	1.76846	0.000796783	0.00733934
1172	vnz_33860	-1.45277	3.52402	0.00853957	0.0481885
1173	vnz_33920	-1.25635	4.11472	0.00396676	0.0268956
1174	vnz_34070	-1.94589	-0.955089	0.0050693	0.0327672
1175	vnz_34105	1.34393	2.92486	0.00718037	0.042134
1176	vnz_34175	-1.34921	2.32001	0.000991418	0.00869469
1177	vnz_34240	2.13718	0.95674	0.000339658	0.00373201
1178	vnz_34285	-2.24398	1.89684	7.82392e-05	0.00116399
1179	vnz_34290	-1.83913	1.81507	4.06089e-05	0.000684898
1180	vnz_34385	-2.17608	2.31648	0.00204582	0.0159182
1181	vnz_34390	-2.37072	2.58184	0.000262237	0.00305726
1182	vnz_34395	-1.84616	2.86446	4.67564e-05	0.00077143
1183	vnz_34400	-2.31459	6.12139	8.0038e-05	0.00118299
1184	vnz_34405	-2.19744	4.31945	0.000172772	0.00219216
1185	vnz_34410	-2.50366	3.66687	9.2409e-05	0.00133874
1186	vnz_34415	-1.95388	3.44698	0.000415921	0.00433404
1187	vnz_34420	-1.77523	2.69805	0.00177073	0.0142323
1188	vnz_34590	1.47455	3.55625	6.01756e-05	0.000950998
1189	vnz_34595	1.79959	4.60333	7.37991e-07	2.60695e-05
1190	vnz_34660	-2.05513	3.35582	0.000177297	0.00222488
1191	vnz_34665	-2.36205	3.96431	3.99593e-05	0.000678636
1192	vnz_34670	-2.22091	3.71209	0.000534811	0.00526979
1193	vnz_34675	-2.42899	3.24341	2.73566e-05	0.000495575
1194	vnz_34680	-2.64933	5.27328	0.000211549	0.00258134
1195	vnz_34685	-2.25658	3.14824	0.0013049	0.0109752
1196	vnz_34690	-1.86776	5.18901	0.00191742	0.0151697
1197	vnz_34695	-1.65488	4.48804	0.00553873	0.0348834
1198	vnz_34740	-1.64827	5.99789	5.94613e-05	0.000944032
1199	vnz_34745	-2.71996	5.36068	3.25555e-06	8.7123e-05
1200	vnz_34750	-2.31707	8.23916	0.000287637	0.00328297
1201	vnz_34765	-2.59583	7.60743	1.33192e-08	1.05731e-06
1202	vnz_34770	-2.25731	8.56624	6.83822e-05	0.00104572
1203	vnz_34775	-1.71407	7.92038	0.00628832	0.0384987
1204	vnz_34795	-3.0146	6.21676	1.67297e-10	2.56946e-08
1205	vnz_34800	-2.92927	5.93398	2.28545e-06	6.53714e-05
1206	vnz_34805	-2.69512	5.52877	9.65955e-05	0.00138147
1207	vnz_34810	-3.06134	4.60839	2.05304e-05	0.000385765
1208	vnz_34815	-2.89973	4.99416	4.99873e-06	0.000125312
1209	vnz_34820	-2.40845	5.83338	7.60163e-07	2.67192e-05
1210	vnz_34825	-1.81425	3.978	8.09461e-05	0.00119255
1211	vnz_34830	-2.21315	5.61152	1.75816e-07	8.74744e-06
1212	vnz_34835	-2.63331	4.74124	1.91015e-08	1.40575e-06
1213	vnz_34840	-2.22893	6.07716	1.94616e-06	5.70525e-05
1214	vnz_34845	-1.60467	6.8529	0.000138091	0.00182698
1215	vnz_34850	-1.28145	3.97427	0.000161263	0.00207526
1216	vnz_34855	-2.34724	5.92309	6.98159e-09	6.24366e-07
1217	vnz_34940	-1.21677	2.73525	0.00751435	0.0436352
1218	vnz_35035	-2.76524	3.60937	0.000655237	0.00619712
1219	vnz_35040	-1.50568	2.5981	0.00585347	0.0365971
1220	vnz_35065	-4.45065	0.581217	1.75082e-06	5.26363e-05
1221	vnz_35100	-1.71126	2.66065	0.000440982	0.00451527
1222	vnz_35105	-1.15025	4.17182	0.00553987	0.0348834
1223	vnz_35110	-1.36824	3.23474	0.00558494	0.0351047
1224	vnz_35125	-2.77828	6.97953	6.24366e-08	3.88058e-06
1225	vnz_35205	-2.05261	-0.339754	0.00708276	0.0417472
1226	vnz_35230	-1.97757	-1.40585	0.00477151	0.0313588
1227	vnz_35240	2.06496	1.83493	0.000339108	0.00373177
1228	vnz_35275	-1.54053	-0.571093	0.00418025	0.0280204
1229	vnz_35280	-1.32669	1.98926	0.000533518	0.00526439
1230	vnz_35435	-1.95555	0.0600173	0.00200522	0.0157061
1231	vnz_35450	-1.6786	1.08862	0.000148827	0.00193997
1232	vnz_35455	-1.82571	2.0138	0.000213053	0.00259074
1233	vnz_35465	-1.86667	1.28944	0.000815965	0.00747704
1234	vnz_35470	-1.9751	1.73549	3.10624e-06	8.40826e-05
1235	vnz_35475	-1.89253	2.80249	2.13018e-05	0.00039814
1236	vnz_35480	-2.89976	2.24075	6.8012e-07	2.45155e-05
1237	vnz_35485	-2.61542	2.37816	2.04477e-06	5.92062e-05
1238	vnz_35620	-1.59621	2.60484	0.00635254	0.0387496
1239	vnz_35640	1.9094	1.88634	0.000181627	0.00227517
1240	vnz_35645	1.58193	5.34803	1.0645e-05	0.000226183
1241	vnz_35725	-1.41532	0.82172	0.00646963	0.0392343
1242	vnz_35795	-2.29585	3.15009	6.08817e-08	3.8503e-06
1243	vnz_35800	-1.50502	2.44326	4.36888e-05	0.000731426
1244	vnz_35810	-1.37051	3.95831	0.00147684	0.0121891
1245	vnz_35820	-1.43735	6.36808	0.00308688	0.0221184
1246	vnz_35980	-1.61601	1.62094	0.000850589	0.00770438
1247	vnz_36060	2.08828	10.5271	0.000373566	0.00400492
1248	vnz_36085	1.11682	3.50939	0.00814894	0.0466172
1249	vnz_36095	-1.10387	2.04775	0.0059022	0.0368041
1250	vnz_36150	-1.50004	3.03212	0.00194063	0.015319
1251	vnz_36185	-2.67086	2.09432	0.000529087	0.00523508
1252	vnz_36200	-1.92797	10.2587	0.00382865	0.0262254
1253	vnz_36265	-1.81869	1.31899	0.000110014	0.00154936
1254	vnz_36355	1.91278	1.62777	1.90848e-06	5.61809e-05
1255	vnz_36360	1.15514	0.652715	0.00776493	0.0448196
1256	vnz_36365	2.03127	2.14684	9.76894e-06	0.000210419
1257	vnz_36370	2.12558	4.08579	5.61562e-07	2.20413e-05
1258	vnz_36410	-1.98717	3.62238	6.42695e-06	0.000151831
1259	vnz_36480	1.15982	2.94334	0.0078443	0.0451671
1260	vnz_36485	1.50428	1.70209	0.000939642	0.00833992
1261	vnz_36520	0.904487	4.76554	0.00677308	0.0404838
1262	vnz_36525	1.18745	2.96427	0.00329981	0.0232203
1263	vnz_36550	-1.13002	5.08222	0.00593614	0.0369831
1264	vnz_36565	-1.3292	5.32919	0.00270578	0.0199291
1265	vnz_36580	-1.73959	0.633386	0.00740615	0.0431364
1266	vnz_36615	1.41146	3.57552	0.000149325	0.00194288
1267	vnz_36685	-1.33853	2.86349	0.00372831	0.025673
