# Supplementary material for: AdpA, a Global Regulator of Hundreds of Genes, Including Those for Secondary Metabolism, in Streptomyces venezuelae
Source: Antibiotics (Basel). 2025 Aug 30;14(9):878. doi: 10.3390/antibiotics14090878 (PMC12466573; doi:10.3390/antibiotics14090878)
Supplement: Supplementary file 1 [file antibiotics-14-00878-s001.zip › Table_S3_updated.xlsx]

## Sheet: Table S3A
ordinal no	peak	start	end	length	abs_summit	pileup	-LOG10(pvalue)	fold_enrichment	-LOG10(qvalue)	MACS peaks sequences
1	FLAG12_WT12_peak_1	375	1039	665	756	245.25	21.0707	1.95433	19.3541	CAGGCCAGCCGCACGCGCGGCCTGACGAGCGTGCTCACTCCGGGTGAGATAGTTCAGCCTCGCCATCAGACCACGCCGCTGCTCAACCGGCGTCACCACAAAGCCCGCAAGCTCATCCAGCTGACGCGCCACCAACTCATGACCCTTCACACCACGAGCCCCGAACTTCCCGAAATCAATCACCCGCTCCGGCACAACCCCACCCCCCATCCACCACTAAACCGCCCCCACAGCGAGAGCATGCCGTAAATACCTACACCCCCAAAATACCAGCTCCCCCAACGCGAATCAAAGACAACCCGTCAAATCACCCGAACAGAAAGAGAATTCACTCCCCCCGTCCAAAAATCCTGACACCGAGAGAACGGACACAATCCCGGAGACAGAAACCAGCCACGC…
2	FLAG12_WT12_peak_2	76063	77987	1925	77185	361.89	91.409	3.63689	88.0181	TCGTACTTGTCCTTGCCCAGGGACTTGTCGAAGCGGGACATCAGGTAGGGGCCGACGATGTACATGCCGGTCCTGCCCGCCTCGAAGGTCTCGTTCGTGGGCGGGGTGTCCATGGTGACGGCGCCGGGCTGGATCACCTTCTTCTCGCAGCCGAGGGCGCGGAACCACCGCACGGCCTCCGTCGACTCCTTGCTCGTCATCGACGGCTTGTACTTCCCCTGGCCCGCCTCGGTGATGAAGTCTCCCCCGGCGGCCCAGAGGAGGTTGGAGAAGTACCAGGAGGCGTAGCCGCGCTTGGTCGACAGCGGGGCGGCGAGGCCGTACGTGTCCTGCTTGCCGTTGCCGTCGGGGTCCCTGGTGGTGAAGGCCTCAGCCATCGCGGCGAGGTCGTCCCAGCTC…
3	FLAG12_WT12_peak_3	120621	120941	321	120819	176.46	12.0399	1.7785	10.5286	GCACGGGGCGCTCCATCTCGCGCTCGACCAGGTTCTCGGGTCCGCCCCACTGTTCCACGACCACCGCACGCATGCTGTCCGCCTCGTTTCCGTCTCGTTCGGCTCGCCGCCGGACGGTTCCGGCGGCGACGTGTCCACGATGCGGTACGCCGGTCCCAGTCGGTATTGGCCGTCAAGCCAGCATGTGACAGGATCTGGCCATGAGGGAAACAGCTGTCGGAACCGCACCGGACCAGCGGGCACCTGCGCCGCCGCGACCGCACCGGATCGCCGTGCTCGCGCTGCCCGGGGTGCCTCCGTTCGAGCTCGGCATCCCCTCCC
4	FLAG12_WT12_peak_4	131419	131979	561	131653	223.31	26.5922	2.24809	24.7705	GTCCTTGATCTCTTCCTTCGTCCGGTCGACGAAGATCTTCCGCTCGTCCACGTCGATCCGCACCACGGTGTCGGCCGGAAGGAGAACCTCCTTGCCGAAGATCCAGACTCCGGTGTCGACGACCAGGTAGGCGTCACCGATCTCGTCGGAGTGCTTGTCCACCTTCCCGATGCCGCCGTCGATCGCCTCGACCTTGTATCCGGTCAGATCGGTACCGGCCAGGTGACCCGAAGTCGACTTGTAGCTCCACACGTGCTCAGTCACGCGACAACAACTCCTCCGGTAGGCGAGGACAGTCGGCGGACCGCCGCCGCCCTCCTCTTCCGTGCCTTGCGTGGCGGGGTGAGTTCCCCGCCTGAGGTCCGCCTGCCCCGACCTCGGCGACGCATTCACCCGATT…
5	FLAG12_WT12_peak_5	233908	234660	753	234414	198.39	18.2629	1.99831	16.6047	GGAAGTTGCTGAGGGGCTGCTTCGTGCGGGTCCGCAGCCAGAAGGAGCGGTAGTCGGGCCGGGTGGTGTTGGCGAAGATCTTGCCGTCGGGGCCGGGGGTGTTCCAGGCCATGCCCATCTCGACCATGTGGACGGCGATGCCCGCCCGGGCGAGGCGGAGTGCGGCGACGGAGCCGCCGTACCCGGTGCCGATGACGAGGGCGGGCACGTGGGAGCCGGTGGGGAGGGGGGTGTCGGCGAGGCGGGTTTCCGCGTGGGCGGGGGTGCTGTGGCCGGCGAGGGCCGCGGCGCCGAGAACAGAACCTGTTCCTGCGAGGAATCGACGGCGACTCACGCCACCCATTCCCCTTGCAGGCAGGGGGAGTTCACTCATGTGATGTTCCTCACTCGTGAGGGAAT…
6	FLAG12_WT12_peak_6	259177	259830	654	259461	181.44	13.3569	1.82845	11.8123	GTCCTGGTGGTCGGCTCGCTCGCGGACGTGGCCGTGAGCTTCGCCCTGCTCTCCTTCGGCCTCGACAGCTGGGTGGACAACGCCTTCGTACAGCAGTCGCTGACGGTGCTGCTGATCCTGGTGATGACGGCCGCCTGCGTCGTCGGGACCGAGCTGTCGGCGAAGGTGCAGAACGTGCTGATCCTGGCGCAGGTCGCGTTCCTGCTGGTGTTCGTGGGCGTGGCGCTGTACCGGGTGTACGCGGGCACGAGCACGTACGACTCCGTCGAGCCCTCCGTCGACTGGCTGAATCCGTTCGGTGCCGGAGGGGCGGCGCTGACCGGCGGGCTGCTGCTCGGTGTGTTCATCTACTGGGGCTGGGAGTCGGCGGTCAACCTCACCGAGGAGGTGGAGGACTCC…
7	FLAG12_WT12_peak_7	417916	418255	340	418084	175.46	11.7836	1.7685	10.279	CGACGGTGAGGAGCGCGGTCATCAGGACCGGGGAGACGAGGACGATGAGGGCCGGCTGCCAGGCGGTGCAGGCGAGCACATACAGGCCCCACCAGACGAGGCTGTCCCCGAAGTAGTTGGGGTGCCGGGTCCACGCCCACAGCCCCTTGTCCATGATCCGCCCCCGGTTGGCCGGATCCTGCTTGAAGCATGCCAGCTGGTGGTCGCCGACGGCCTCGAAGGCAAGTCCGAGCGCCCACAGCGCGATGCCGCAGAAAGCCGGCAGGTCCAGCGGGGCGGAGCTGTAGGAGGCTGCCTGGACGGGCAGGGAGATCAGCCACACGAGGGCTGCCTGGCCGAG
8	FLAG12_WT12_peak_8	433465	433680	216	433573	149.54	6.00448	1.50873	4.67809	CCCCAGTGCCCTCAAGGCCCCCATCAGCCCCTTCGTACCGAACGAGCTGACCGACGCCGAGGTCGAGCAGACCGTCGAGGACTACGCCCGCTGTGCCGAACTCGCCAAGGAGGCCGGATACGACGGCGTCGAGGTGATGGGCTCCGAGGGATACCTCATCAACGAGTTCATCGCCGCCGCCACCAACCAGCGCACCGACCGCTGGGGCGGCACCTA
9	FLAG12_WT12_peak_9	442799	443258	460	443062	233.28	30.2671	2.348	28.3781	ACGCCCCGTGCGCAGGTCCTGGACGGCGTTGCGCAGGGCGTGGTCGTGGCCCGCGGGATGGTAGACGGGGCGGAAGCCGTGTCCGGCCATCAGGGGGTGGGGCGTGGTGTGGATGACATGGGTCCTCGGTGGATGGAGGGGGTGGTCAGTCCCCCGGCGGGCGTCCCGGCCGTTGATCGGCGATCACTATAGAGGGCTCTGGATGTGACCGGTCCACTTTCTTTCCTGACAGTAACTATTCAGACAGCGACTGAAATTGACTTACTGTCAGGATGTCCGGCGGAACCTGACGGGGTCCCCCGCCAGGGGTTGACGCGGGCCCGCGACGACGGCACCCTGACCCTTTTCGGTGATCGGATGATCACCGAGCGGTCCAGGGACAGGAGCGGCACGATGACG…
10	FLAG12_WT12_peak_10	456388	456954	567	456762	178.45	12.5596	1.79848	11.0352	AGACGAGGGAGCTCTTGCCCGAGCCGGAGACGCCCGTGAACACCGTGAGGCGGCGCTTCGGGATCTCGATGCTGACGTCCTTCAGGTTGTTCTCACGGGCACCGTGCACCCGGATCAGGTCGTGCCGGTCGGCCGGGTGTGCCGGCTGCTTGTCCGCCCGGGGGGCCTTGCTCATCGTCTCTCCAGCTGTCGCACGGGGCCGAAAACCGGACCGGGGCGACCCGTCGTGCCCGACGGCGGACAGGTCGCGGGGTCCATGGCTGCCACGCTATCGGCGGCCGGATCGCGACGCTTCTCAAATCCTGATCGTCTCCGTACGGATCAGGCCCGCGGGAGGCCTTCCAGGGCCGGCGGGGAGACGGGGCGGGTTCCGGCCACGTACCGCTCGGCGGCGAGGAC…
11	FLAG12_WT12_peak_11	459359	459587	229	459459	159.51	8.01963	1.60864	6.62072	TTTGCCCGCCACCGAGTGTCGGGCCGGTCCCGGACGCCGTCAAGGGTGCGGTACGGGCCGCCTCCGAGAAGCGTGCGGAATAATGCGCGCATGCGCATTTCAGCCAGGGCCGACTACGCGGTGCGTGCCGCCCTCCAGCTCGCCGCCGCCCAGGACGCCGGGCCGCTGAAGGCCGAGGCCATCGCCGAGGATCAGGGCATCTCGCACAAGTTCCTCGAGGGCATCCTCG
12	FLAG12_WT12_peak_12	500639	501167	529	500985	194.4	17.0508	1.95834	15.4193	GCAATCATCACGGCGACGCCGGAATCCGCACAGTGCGGCTTCCAGGGCTACGCCCCGAAGGAGATTTGACATGGCTAACGGCACCGTGAAGTGGTTCAACTCGGAAAAGGGCTTCGGCTTCATCGAGCAGGAGGGTGGCGGCCCGGACGTCTTCGCCCACTACTCCAACATCGCCACCTCGGGCTTCCGTGAGCTCCAGGAAGGCCAGAAGGTGACCTTCGACGTCACGCAGGGCCAGAAGGGCCCGCAGGCGGAGAACATCCTCCCCGCCTGACGTTGACACGTCCGACGCAGCTGGGGTCCTCACCCACGTGGTGAGGGCCCCGGCTCGTTGTGTTTTCCAGGCAGTTCGACGTATTCCCAGGCATATATCAGACTTTTCACGGACCGGACGCCTAT…
13	FLAG12_WT12_peak_13	553127	553327	201	553228	144.56	5.09977	1.45877	3.80972	CGGATTCAGCGCAAGCAGCGCAGATTCAGTCAGCAAGCAGGAGAAGGTCTCCTTCAGCGTCAGCGACAAGGTCAAAATCGTTCCTCTCACCGGAAAGACGATCCTTGCCCGGCCTGTATATTTCAAGGTGAAATCAGTCTCCGACGAATGGATGAAAGAATCCGGCGGAGGCCTGAAACTGGTACGGAGAAGCGTCGTATC
14	FLAG12_WT12_peak_14	642414	642992	579	642742	252.22	37.7494	2.53784	35.7139	CAACGCCCTCGACGTCCTGCGGGCGCTGGTCCGGGAACCCGAGTCCCTTGAGGCCTTCCGTGCCGAAGTGGAGGCGGCCGGGGGCGCGGACGCCCGGCTGGACACCGCGTGGCGGGAGGTACTCGGCGAGCTGACCCGGCCCGAGGACGCGGAACTGCGGGCCCGGCGGCTCGTGGAGCGTCTGGCGCTCGTGTTGCAGGGCTCGCTGCTCGTCCGGCACGCCCCCGCCGCGGTGGCGGACGCGTTCTGCGCGTCGCGGCTGGCCGGCGACCGCGGCCTGGCCTTCGGCACGCTGCCGCCGGACACGGACCTCGGGGCGATCCTCGAACGACTCCCGGCAGGACTGGCCTGAAACCGTCCCCGCCCTGCGGGACCGCCAGGAAGCCGGCGCCGTTCGCG…
15	FLAG12_WT12_peak_15	688669	690844	2176	689672	360.89	90.8445	3.6269	87.4717	GCGCGGGGTCACGGCCGAGGAGGTCCGGCAGATAGGCCGTGGCGGCCGTGTCGAAGAACAGTCCGCCGAGGCCGAGCAGGAAGGCGACGGCCGCGAGGAGGGGAATGCTCAGGGCGTCGAGCGCGGCCGCGGCGGCCGGTATCGCGAGCAGCCCCGCACGCACCGCGTCCGTGACCCACATCGTGCGCCGGCGGTCCCAGCGGTCCACGAGCGCTCCGCCGAGCACGCCGAAGAGGAGCCAGGGCAGCGTGCCGGCGGCCGTGACGACGGCGAGGGCCATCGGGTCGCGCGTCAGGGTCAGTGCGAGCAGGGGCAGCGCGGCATGTGACACGCCGTCACCGAGCGAGGACACCGTCTGCGCGGTCCACAGGCGACCGAATCCGGTCGGCAGCTTCTTCA…
16	FLAG12_WT12_peak_16	702444	702648	205	702573	148.54	5.81794	1.49874	4.49867	TCACAGCTCGGCAGGGTGAAGATGTGCACATTCTCGTCTCCAAAGACCTTTTTGGCCTGCTTGATCGCTGATTCCGGGGTATTGTCGGCCAGATAGTAGATCGCCTTCACCCCGGCCTCGTCGGCGGCGTATTTGTTGATCTTCAGGGCCTTGCCGAACTTGGACGGATCCTTCGCCTTGGCTCCGCCGCCGACGTAGATGTACT
17	FLAG12_WT12_peak_17	706245	706835	591	706402	171.47	10.7828	1.72854	9.305	AGGGCGGACAGCAGCTGCGCCATGTCGGGCTGCTTCCGCGGCGTCCTCTCCTCGGCGGCGGCCTGCGTCGTCATCCCGCCGAGCAGCGCCACGGCGAGCGTCGCCGACACGACCTTGCCGACGACCCGGGGGACACGGTCTCGCGTCGTGCGCTGTCCGGCCCGTGGCCGGAACCTATTTATCACTGAATTTCCTCTCGGTGGTCAAAAAAATGCCCCCGCCCACGCTCGACGGGCAGGGGGTTCGGGCCGCGGGTGCGCGCACGTCGGCGGCGCCGCACGGGCGGGGCGTACGGGGCGTACCGGGTGTACCGGGCGTACGGAAGGACAGCCGGAACGGTCCGGGGACTTGGCCGCGACGGGCCGGGGGCCCGCCGGAACGGGCCCCAGACCGGCCGGG…
18	FLAG12_WT12_peak_18	783614	784151	538	784007	193.4	7.92849	1.53075	6.53359	CAGTTCCACCAGTCGTTGCCGGTGTGCCAGCGCTGCACCCACTCCTCAAAGCCCCATGCCTTGTCGCCGGGCGCCGGGACGGCGCCGACGTCGGCGATCATCCACACCTCGCCGCGACGGGGGCCGGCGGTCAGCAGGAGCCAGAACGCCTGCCCGTCCTCGGACCCGAGAACGATGGACCCCTTGTTGAATGCGGCGTCGATCCGCGGGTCCCCGGGGTCGACACTCTCGTCGTCCTCCCAGGGCCAAGCCGCTGCCAGGGGGAACGGTTCTCCTGGCTGCCGCGGGCCAAGGTCGGGCCATGCGTTGGGCAGCCAGCCGAGCGGCTGGAGACCGCCGTCGCCAGCGGGCCCCAGGCTCGACCCGTTACTGATCTCCGCGATGAACGTCCTGTACGGC…
19	FLAG12_WT12_peak_19	836133	836704	572	836393	213.34	23.1091	2.14818	21.3525	TGGAGAACTGGACGAGGGTGGCCCGCTCCCCCAGCTCGGCGCCGAGCGCCTCGGATCCCAGGACCTCACTCACCCGTGTCTCCCCTTCCCCGGGCTTCCCCGGACCTTCGCCGGATCCGCGCCGGATCTCCCGCGTTCCTCGCGGCCCCGCCTCGGGCCGTCCCACCTGGTGCAGCGTCGCACGTCGGCGTTCGATTCCCGCCACGGCCACCGCGAGTGACGAGAATCTCCCTGTACGAAGCCGCCTGGACTGGTCACGGCGGCCCACATGGGGCACGATCTGCCCAAAGCCGAAAACCTACGGCCGCGTAACTTCCGCCCGGAGAACCCTCCGCAGGCACAGAAGAAGGGGTTCCTCTCAGATGGCAGAACTCGTGTATCGACCGGTCATCGGCGCCG…
20	FLAG12_WT12_peak_20	841322	841606	285	841460	184.43	14.1753	1.85843	12.6116	GGTGGTCGATCACCCGGGCGGCGGTGGATATCCCCTCACCGGTCACGTCCTGCACAAGAATTTCCGTCATGCCTCTTCCTCCACAGGAGAACCTCGCGTCGAGACACCGTAACCATGGACGGTTCTCAGCCACAAGAGGGGCCAAGAGAAATTATCCTGCCCGACCCCCCTGATCGCAGAAGTTTTTCCTGTGGAGACGGGGGGAAGCCACCCTTCCGCCGCAGGACTCAGCCCAGCGGCTTCACCAGGAGCTCGAACTCCAGATCGTCGCGCTGGGGCAGCCCG
21	FLAG12_WT12_peak_21	846613	848742	2130	847626	341.95	80.3507	3.43706	77.2914	GCAGGTCGCCGGAGACGGAGATGTCGTTCTGGGAGCCGGGGCAGAGGACCTGGGCGACGGTCTTCGGGGCCTTCGGGTTGCTGATGTCGAAGATCCGGAAGCCGTCGTAGTTGCCGGCGAAGGCGTACTTGCCCTGGAACGCGAGGTCCGTGTTGAGGCTCTGGAGGGCGTCCTTGGGGATGTTCGCGAGGTGCTCGATGTTCGAGCTGTGGACGATCTCGTCCACGCCGGGTATCTCACCGCTCCGGATGGCGGAGCGCGCCTCGGCGGCCTGCTCCGAGGAGACCTTGCCCTGGGCGGGCGCGTCGCCGGGGTCGGGGGTCGCGGTGGCGGGTCCGGCCACGAGCAGCGTGGCCAGCAGGCCCGCCGCGGCGGATGCCACGCCCAGGCGTCTGAGCC…
22	FLAG12_WT12_peak_22	858823	859191	369	858964	155.52	7.1813	1.56868	5.81077	AGGACCTCGTCCATCGAAGGGGTCATTCCGTGACGGTGGGCGGCACGCCGTAGAACGGGCGCAGTTCCAGCCACTCGTGGATCGGCTTCCCGCCCGCCCCGGGGGCGGCCGACAGCTCTCCGGCCAGTTCGACGGCGCGGTCGTAGCCGTCGACGTCGATGACCATCCAGCCGGCGATGAGGTCCTTGGTCTCGGCGAAGGGGCCGTCGGTGACCGGCGGGCGCCCCTCGCCGTCGTAGCGGACCCACGTCCCCTCGGGTGCGAGCGCCTGGCCGTCGACGAACTCGCCGGACTTCTCGAGCCGGCCCGCGAAGTCCCGCATGTACTGCATGTGCGCCGAGATCTCCTCGGGCGTCCAGCGGTCCATGG
23	FLAG12_WT12_peak_23	872585	872939	355	872731	160.51	8.2358	1.61863	6.82997	AGCGGCTCGTGGGCACGACTCCCGGGCGTTTCGCGCGGGGCGGCGGGGGCACGGAGGCGTCCGTGTCGAGTACTGGCCACTTCGGTGGCGTCAGGAACTCTCCGGCGGACCTCCGCGAGCGTTTCGAGGGGCTCCGGCAGTCCGGCTCCCGGGGCTGATTTCGCATCGCAGCGTGATGATCCGGCCAAAGGTGGTCACTCTCAGTGCCCAGGTCGACCGAATCCCGCCGTCGTCACTCAAACGGACCAGATGATGCACAGGTAGTCATCTTCCCTGGTCGTCGTGATCCCCGCGCCCCGCCGCACGCCCTGTTGAAGGTGATCTTCCGCCCGCACGCTGAATACCGGGAACGTCG
24	FLAG12_WT12_peak_24	897316	898266	951	897884	259.2	40.6635	2.60778	38.5594	GCCCGTCTGCTGCGCGAGGCAGCCGGCCAGCCAGACGCGCTGGAGCTGGCCGCCGGAGAGGTGCTCGGCGCCGCGTCCCGCGAGTTCGGTGACGCCGGTGAGGGCGAGCGCGCGGTCGACGGCGGCCGGCCCTTCCGGGTCTGCCTTGCCCCAGCGGCCCCGGTAGGGGTAGCGGCCGAATTCGACCAGGTCCCGAACGGTCAGGCCGCTGGGGGTGGGGCGTCCCTGGGTGAGCAGGGCGACGTGGCGCGAGAACTCACGGGGGCTCAGCGCGAGGCAGTCGGTGGCGCCGTCGAGGACGAGCGTGGCGGTACGCGGCTGCTGGAGCCGTGCGAGGGTGCGCAGCAGCGTCGACTTGCCGCTGCCGTTCGGTCCGACCAGGACGGTCACTTCGCCGGG…
25	FLAG12_WT12_peak_25	908752	908967	216	908938	135.58	3.65163	1.36885	2.43569	GCATCGAGTGCGGCTTCTGCGAACCGACCTGCCCCAGCCAGGACCTGACGACCACTCCGCGCCAGCGGATCGTGCTGCGCCGGGAGATGATGCGGCAGAACGACGGCTCCGCGGTCGAGACCCGGCTCCTGGAGTCGTACGGCTACGACGCCGTGGACACCTGCGCCGGTGACTCCACCTGCAAGCTGGCCTGCCCGGTGGGGATCGACACGGGCG
26	FLAG12_WT12_peak_26	909169	909566	398	909399	183.44	13.9002	1.84843	12.3428	TGCCGGAGATTCCGGGCGCGGCGGCGCGGCGGCTGCCGCGCACCCACCGCCCGGCGGCGGTCGCCGTCTACTACCCGGCCTGTGTGAACCGGATCTTCGGCGGTCCGGACGGCGGGCGGGGCCCCTCGCTGCCCGAGGCCGTGGTCGCGGTCTCGGCGCGGGCGGGCAAGCCGGTGTGGATCCCGGACGACGTGGCCGGAACGTGCTGCGCGACGATCTGGCACTCCAAGGGGTACGAGCGCGGGAACGAGGTGATGGCGAACCGGATCGTGGAGGCCGCCTGGGGATGGACCGCGGGCGGGACGCTGCCGCTGGTCGTGGACGCCTCCTCGTGCACGCTCGGCATCGCGCACGAGGTCGTGCCGTATCTGACCGAGGACAACCGGGCGCTGCACGCG
27	FLAG12_WT12_peak_27	909818	910066	249	909891	139.57	4.26612	1.40881	3.01619	CCGTGAGGCGGCCGAGGTGACGGCCCGTCCGTTCGACGCGCACTTCTCGGCCAATCGGATGTGCGAGATCGGCATGGACCGGGCCACGGGCCGCGGCTACGGCTCGGTGCTCCTCGCGCTGGAGCGGGCGACCCGCCCCTGACCGCCTGTCGGCGCACGCTTTTCTGACGGCCCCTCACCCCGGGTGGTGAGGGGCTTTCGTACGTTCGGGTGACGGTCGTCGCCCGGCACGGCTCCGCGCGAGATCCG
28	FLAG12_WT12_peak_28	912548	913935	1388	913347	268.17	44.5292	2.6977	42.3307	GGCCCGGCAGGAGTAGGGGGCGGCGTCGGGGACGGAGAGGTACCAGTACTCCTCGCAGCCGCCGCCGGATCCGGTGGCGTACACCTCGGCGAGGAGGCGTTCGGTGTTGCGCGGGGTGGTGAGGGTGGAGCCGGCCAGCGGGATCACCCGGTCGGGCGTACCGGCGGCGGGTTTCACCCGGCCCCGGGCGGTGTGGAAGGTCAGGGTGACGCGGACGTCCAGGACGCCGGTGTACGTCTCGTTCACGACATTGCCGATGAGCATCTCGACGGGCCCGGGACGGCTGAGGGTGTCGCGGTACCGGGTGACGTCCTTCTCGACCGACCAGGTGATGCCGTCGGGCGAGGGCTGTGGCGTGGAGGTGCGGAGGATCTCCACGCCGCCGACGGAGAGATGGCC…
29	FLAG12_WT12_peak_29	917354	918895	1542	918015	277.15	48.5247	2.78762	46.2334	ACCAGCGCTTGCGGCCGACGGGGATGGGCCAGAGGATCGGGCAGCCGGAGACCGTCAGGGCGTCGCCGATGTCGTGGACGAGGGCGCCGAGCACGATCGGCAGGCCCAGCCACAGGTACTCCTGGCCGGGGCCGGTGAAGAACCAGTCGGAGCCGTTGCCCGGCTTGTCGAGGACGCCGGCCAGGATCCACGCGCTGGTCGCGCCCAGCAGCCAGACCAGGACGTCGCTGGACATCCGGGCGGCCCGCCACAGCAGGCCCTCGACGGCCAGGACCAGGTGCACGAAGAGGATCGCGAGCACCGCCCAGCGGCCGCCGGTGACCGCCGCGACGGAGGCTCCGACGCCGATCAGGACCGCCCACAGCCAGGTGTGGGTGAGGGTGCGGTGGCCGCCGGACC…
30	FLAG12_WT12_peak_30	936666	937170	505	937002	186.43	14.7323	1.87841	13.1556	ATCCTTGATCCGCTCCGGAATTTGTCACCGTGGAGACAAAGCCGGGCGGGGCGTTTGTCTCCGTCGGCACATAGTGGTGGTCCGACCTGCGACTGAGCACCGCCCCGGGAACGCTACGGCCCAGTAACCTCCCCGGGCAATACCGGATTCCCAGTTTTCTCCGGGCGGCGGCGACCGTCCGGTCATTTATCAGCCAGGACATAGTTCCGGGTCTTGGTTTGTCATCGCCGAGAGTAAATGGCCGCCCCGGCGGCGCACCGGCGAGCAGCACGTGACAAATCGCCCGGTGACCTCGGTTGATCGATCATAATTGTCGACATTGCGCACCCCGGAACCAAGGGGATTCAAGCCACCGCTCACCGGCTTGACAGGCAATTCAGCCTCTTCAAAGAATCATGG…
31	FLAG12_WT12_peak_31	940388	941067	680	940675	195.4	17.3506	1.96833	15.7123	GGGCGACATGAGCCGCCTCAACATCCTCGGCTCCACCCAGGTCGACAAGACCTTCGCCGTCCCCGGCGCCAGCGGCTGCGGCCTCGGGTGGTTCGGCATCATCGACGCCGCGGTCAACCTCAAGACGGGGCTGCCCTCCGCCGCCGGAAAGAACAGCCTCACCCTCAACAACACCCAGACCCATCTGACCGGCCTCTTCGCCCCCGGCCTCGCCGCCCCCGATGCCGGCCGGACGCTGTCCCGGAACTGGCACTCCGCCGTCAAGTAACAGCCAACCAGGGTTGATTCCCGGCCGACTCCGCGTGCCCGAGCCCCTCCGGCACCCCAACTCTTGCGCAACATGTGTACACCACACAGCAGTTGACCTAGCTTCAGCAGTCCACGTAGGTACGCACCTGA…
32	FLAG12_WT12_peak_32	946476	947135	660	946803	222.32	26.2352	2.2381	24.4199	GCGGACCACGTCGCCGTCCGCCGCCACCAGCCGCGGATTCACCACATGGCCCAGGTGGCGGGTCTCCTCGTCGTCGGGGCAGTCGTAGACGAAGACGCGCAGCCCCACCCCCACCTGGTTGGCCGCCAGGCCGACGCCGTTCGCCGCGTACATCGTGGCGAACATGTCCTCGACGAGCCGGGCCAGTTCGGGGCCGAAGTCGGTGACGGGCGCGCAGGGCGCGTGCAGCACCGGGTCGCCGAGCAGGGTCATCGCTCGGACCAGGCCGGAACTGCCGGGGATGGGGCGGTTTCGCATGGCCGTAAGCGTACGGTCCGCCGTGACCTGGCTGTTTCACTCGGCCTCTGCACGGTGCCGCTGTTCGGGCTGCTGGCCGGATCTCGATAGGCTGAGCCCGGA…
33	FLAG12_WT12_peak_33	947719	948054	336	947888	166.49	9.58711	1.67858	8.14147	TGCCGCCGCAGGTGGCCCTGGAGCGCATGTACCAGGTGCAGGCCGTCGCCGGCCGCTACGACGTGGTCTCCTTCCAGGGCCGCGAGCTGCGTCTGCTGCTCGCGAAGAACCCGGCCGGCTGGCTCGAAACGTTTTCCCTCATCGACGGGCCGCCCGCCCCGGTGATCCTCTCCGTCAACGCCCGCGGCGCCGACGGCACGGACACCTCCTGGCTGTGGGACGTGGACTACGGCCGGCTCGCCGGGCACCCGATCATGGTGATCGGCGACCGGAAGCTGGACCTCGCGGTCCGCCTGGAGGTCGCGGGTGTGGACTTCCGCGTCTGCGAGACGCTGG
34	FLAG12_WT12_peak_34	971469	971769	301	971629	165.49	9.3555	1.66859	7.91642	TGGCGGCGATCGAGGCGGCCGGTTTCGCCCTGGGCCCGTACCGGGCGTTCGACGTGCCGGAGAAGGGCCCGCGGCTGCCGTCGTCGCCGTGCGTCCTGGGCGTGGCGCGGCGGTGACCGGCCCCGTCCCGCGGACCGGAACTCCCTCGCACCGGCCCGGCGTCCCGTGATGGGATCCGGCCATGACCGATCTTCAGATACGTGCCGCCACCCCCGCCGACGCCGAGGCCGTGCTGGCCTTCTGGAAGGAGTCCGCCGAGGGCACGTCCATCTCGGACGACGTCCACGGCGTGACGCGGCTC
35	FLAG12_WT12_peak_35	979717	981690	1974	980433	360.89	90.8445	3.6269	87.4717	CGATGGCACTGAGGCCGGGGACGGAGCCGGCGGGCACGTACAGCAGCTCGGCCGCGACGGGCTGGCCCTGGCTGACGCGGAGGCGGCGGACGATGTGGACCCGCTCCTCGGCGCCGCTCTCCAGGACGCGCGCGACGGCGGCCGGGGCCACGTCGGTGGCGGAGTCGAGCGACTGCCAGGCCTCGTCGCCGACACCCGGCCAGGCGTGCTGGGTGGTGGAGACGTCGACGCCGACGCGCGGCGGGGCGACGGTGGTGCCGACGCCGCGGCGGCGCTGCAGGCGTCCTTCCAGCTCCAGCTGCTCCAGGGCCTGGCGGAGCGTGGCGCGGGCGACGCCGAAGCGTGCCGCGAGCTCGCGCTCGTTGGGCAGGATCTCTCCGACCGCGAAGTCCGAGTCGA…
36	FLAG12_WT12_peak_36	993063	993505	443	993331	197.39	17.9566	1.98831	16.3049	CGCTGCCCGAGCTGCTCGGGGCGGAGAAGCCGGTGCGGGGGCTGGGCGAGGTGCTCGCGGTGGCGGCGGACTGCGTGGAGCGGTGCGGGGCCGGCGACGAGGTGGCCGGTCTCGCGGGGGTGGCCTCGGCGCGGGGTTCCTCGCAGTTCCTCGTGCAGGCGAAGCGGCTGCTGGGCGCACTCCGTCAGGGGGCCGGTCAGCCTCTGGCAGAAACGGCCTGAATCGTTCTTTAAGCCGCCAGATGGGCGCTTAACCCGTCAGTCACAAAACGTTCGTGATCACGCAACACCACTGGGTCACAGTGAGGTCATGACCGATGTGACGTCTTCGAAGAGCGCCCGCCGACCGCACCACTGGCGGCGCGACCTGATCGAGCTCGCCGCCCTGTTCACCGCCGTG…
37	FLAG12_WT12_peak_37	994563	997988	3426	996230	397.78	112.502	3.99658	105.587	GTCGAGGACGACTGGCAGCGGCGGGGCATCGGCTCCGAACTCCTCGGCCGGCTGGTGGCGATGGCCGAGGAGGCCGGCTGCGCGAGCGTGTACGCCGTGACGCAGTCGTCCAACACCGGGATGGTGGCCGCGATGCGGGCGCTCCGGCTGCCCCTCGACTACCAGATCGAGGAGGGCACCCTGGTGATCACCGCCCGGCTGGCCTCGGCACCCCGACCGGCCGACCGGCCGCGGCAGGAGCAGCGATCCGAAGGGGTCCGGCGGGCGGAGCGCTGAGCGCCTGGGTCAGATCGCGCCACAGGTCCTCGACGTCCTCGAGGCCGACCGACATGCGCAGCAGCCGGTCGCTGACGCCCGCCGAGCGCCGGTCGCCCTCGGCCACGATGCGGTGGCTGATGG…
38	FLAG12_WT12_peak_38	1014047	1014658	612	1014350	223.31	26.5922	2.24809	24.7705	GGACTCGGCGAGGGTGAACATCGCTCCGGCGTGCGGGCCGCCGACGTGGTTGTGGTAGGCGGGCTGGTCCGGCAGGCGCACGACGGCGCGCTCGGCGGTGGTCTCCAGGAACTCGAGGTTCAGGGTTCCGGCCATGGGGACCGTGGCGGCGAGCATCTCGCCGACGGACATCTGGTCTGCGCTCATGGACCGTGATGTTACCCACGAGTAGCAGCCTTGGCCATCCCCCGGGGCGCGCGCCGTGCGGGGGCGGGCGTGGTCGCGGCGCCCGCGCACCTCTATGGTTACTGGCCATGTGGCCAGGACAGCAGCCGCCCGGGGGCGAGCAGAACCCGCAGGACCAGAGTCAGAACCCCTACCAGCAGTCGGGGTACCAGCAGCCGAACCCGTATCAGCAGC…
39	FLAG12_WT12_peak_39	1031525	1033306	1782	1032594	321.01	69.7986	3.22724	67.0186	CTTGTTGACCAGTTCGTCGCGGTTGACGAGCTGGGCGACGGCCCGGCGGACGGCCGGCTTGGCGACGGTCGGGTCCTGGGCGTTGAAGACGAGGTAGCGGATGTCGGCGCCGGTCGACTCGACGATCTGGAGGCCCTTGTTCTCGGGCTTGTCGTCCTGGAGTGCGACGACCTCCTCGGCGGTGAGGCCGCGGTAGGTGGCGTCGATCTCCTGCTTCTTGAGCGCGGCGACCATGGCGTCGGACTCGTCGAAGTAGCGGATGGTGACTCCGCCGTTCTTGCGGTCCGCGAAGCCCTTGTAGGTGGGGTTCTTGGTCAGCTCGGCCGTCTCGCGCTCGGTGTACTTGTCGAGGACGTACGGCCCGGAGCCGGTGACCTTGCCGTCGGTGCGGAGCCGGTC…
40	FLAG12_WT12_peak_40	1037191	1038822	1632	1038026	345.94	78.0611	3.33592	75.0731	TGGAGCGCGGAGGTGTGCTGCTCGTAGAAGATGTGGTCGTCCGCGGCGGTCGCCAGCCAGACGCCGCAGGTACCGGCGGACGCGGCTTCGAGCGGTAACGGGTGGAGGTGCAGCGGCCGCCCCCGCTGCTCCGCGACGTGGTCGCGGAAGCTCGCGATGGAGAACGGCGCGGGAAGCCGCACCTGTTCGGCGAGCTTCCGGCAGCGCCGATGCAGGGTGAGGGATCGCAGCACCTACCGCTCCTCGTTCTCGGGTAACAGGGCGTCCTCCACCGCCTGGCCGTCGTCTCCGCGTCTGCTCCGGCGCCGCCGCCCGCCGCCCTGGGGGTCGACCTCGGGGAGGTTCTGCACCTTCCGCGTCTCGTTCACGATGGTCAGCAGGGAGTCGAGACTCGCGGGC…
41	FLAG12_WT12_peak_41	1041768	1042113	346	1041939	162.5	8.32877	1.61881	6.92052	AGTCGTTAGACACGGCGTTCCGGGCGTTGCTATGTTGAGAGGTATGTCGAGTCCTGAGGCGGAAAGAAGCGAGCCACCGGTGATCCGGTGGCTGATCGCGTAACCCTCTGACGACCCTGCTTCCCCCGGCCTCTGCCGCCGAGCAGCGCGTCGCGCATTCGCCACGGATCAACCGCATCGCGGGATCACGTCCGGATCTCTCCGGGACGTCTCCCACGCCACGCACGGCCTTTCGTCCTGCGTCGCGTCTCCCCTTTCTGCGATGTAGTTGGAGCTTTTTCATGCCATTCGCCATCTACGTTCTCGGGCTGGCCGTATTCGCCCAGGGAACGTCGGAATTCATGCT
42	FLAG12_WT12_peak_42	1101457	1101692	236	1101512	234.28	3.16343	1.23831	1.97912	AGAACTAACACAGTGGACGCGAGCAACTGAGGACAAGCCCTCGGCCTATTAGTACCGGTCAGCTCCACCCATTACTGGGCTTCCACATCCGGCCTATCAACCCAGTCGTCTACTGGGAGCCTTACCCTCTCAAGGAGGTGGGAATACTCATCTCGAAGCAGGCTTCCCGCTTAGATGCTTTCAGCGGTTATCCCTCCCGAACGTAGCCAACCAGCCATGCCCTTGGCAGGACAACT
43	FLAG12_WT12_peak_43	1103404	1104166	763	1103995	207.36	5.53885	1.38908	4.23119	AGCTATTACGCACTCTTTCAAGGGTGGCTGCTTCTAAGCCAACCTCCTGGTTGTCTCTGCGACTCCACATCCTTTCCCACTTAGCGTACGCTTAGGGGCCTTAGTCGATGCTCTGGGCTGTTTCCCTCTCGACCATGGAGCTTATCCCCCACAGTCTCACTGCCGTGCTCTCACTTACCGGCATTCGGAGTTTGGCTAAGGTCAGTAACCCGGTAGGGCCCATCGCCTATCCAGTGCTCTACCTCCGGCAAGAAACACACGACGCTGCACCTAAATGCATTTCGGGGAGAACCAGCTATCACGGAGTTTGATTGGCCTTTCACCCCTAACCACAGGTCATCCCCCAGGTTTTCAACCCTGGTGGGTTCGGTCCTCCACGAAGTCTTACCTCCGCTTCAA…
44	FLAG12_WT12_peak_44	1105172	1107017	1846	1105583	283.13	21.4518	1.86927	19.7267	CCTCACGGCATCGCAGCTCTTTGTACCGGCCATTGTAGCACGTGTGCAGCCCAAGACATAAGGGGCATGATGACTTGACGTCGTCCCCACCTTCCTCCGAGTTGACCCCGGCGGTCTCCTGTGAGTCCCCATCACCCCGAAGGGCATGCTGGCAACACAGGACAAGGGTTGCGCTCGTTGCGGGACTTAACCCAACATCTCACGACACGAGCTGACGACAGCCATGCACCACCTGTATACCGACCACAAGGGGGGCACTATCTCTAATGCTTTCCGGTATATGTCAAGCCTTGGTAAGGTTCTTCGCGTTGCGTCGAATTAAGCCACATGCTCCGCTGCTTGTGCGGGCCCCCGTCAATTCCTTTGAGTTTTAGCCTTGCGGCCGTACTCCCCAGGCGG…
45	FLAG12_WT12_peak_45	1128051	1130928	2878	1129589	398.77	104.009	3.73619	99.8954	GGCGGGCGAGGTTGACGAACACCTCGGACACCCCGCGCCGGAGCTCGGACTGCTTGACGGCGGCCTCGACGGCGGCGCGCTGGAGGGTGTTGAGGGCCTGGCCGACCTGGCCGACCTCGTCCTGCCCGTATCCCAGCTGGGGCACCTCGGTGCCGACGTCGACCTGTTCGCCCGCGGCGAGCCTGCGCATCACGCTGGGGAGCCGGACGCCGGAGACCTCCTGGGCCTCCTTCTGGAGGCGGCGCAGGTCGCGGACGAGGTCGCGGCCGATGCGGACGGAGATGACGATCGAGGCGAGCAGGGCGAGGAAGCCGAGGACTCCGGCGACGCCCGCCTTGAGGAGGACGCTGTACGCGGCGGGCTGGACGCGGTCCTGGTAGCGGTCGCCGGCCGCGGTGT…
46	FLAG12_WT12_peak_46	1168775	1168993	219	1168827	148.54	5.81794	1.49874	4.49867	CGCGTGGTACCAGTCGGTGTCCTTGGTGAACGTACCGCCGTACTGATGACTCTCCACCGGAATGGTGACGGGTTTGTCGCCCCCGGCCTTCTCGAATTCGGCCAGCGCCTTCCTGCGCCACTCTTCCTGGTTTCGCGCGATATGGATCTCTTCGATGTCGGACCGGAACTTGGCGTCGTCGTGCAGCATGCGGTTCACGTCGACGTCGAGGGTTTCGCC
47	FLAG12_WT12_peak_47	1170779	1172154	1376	1171471	246.24	35.318	2.47789	33.3313	CCGAGCTGCTGGGCGGTCGCGGTACGCCACGCGCCTTCGGAATCCCAGTACGCATCGTCCAGGATGCCCGCCGCCGAACGCCAGGCGTTGGCCGTCTTGCGGAGCTTGTCCCGCTGGCCGTGGAAGCGCGAACCGAGCAGATACTGGTCGTTCCAGCTGGTCTCGCCGACGACCTCGGGCAGCTCCTCGACGTTGTGGCCGGCCCGCGGATCGCAGTCCGGCCGCGAAGGCTGCGCCCCGATGTCGGGCGCCACGCTCTGGCCGAGCAGTGACGCGGCGATCGCGCTCTCCTGTTTGAGGAAGTCCTCGGTGGCCTTGAGCAAGGCCCCCGCACCGTTCGCCATCACCTGGTGGGCGAGGCCGGCGGCTTCGAAGACGGTCTTCACGGCCGGCTTGTAG…
48	FLAG12_WT12_peak_48	1174166	1174667	502	1174382	188.42	10.363	1.66158	8.89667	ACCAGGCCTCCTTCTGGGACGGCTGGACCGTGGCGGAGACTCGCCATTTCGCCGGGGACCCCTCCCGGGCCTTCGCCGACACCCTGGTACGGGAGCGCCCCGAGGGGTACGACTGGCTTCCCGGGCCCGCTGTGACAGCGGACTCGGACCAGATCATCACGTACCGTGACGGCTTCATGTCCGTGAACTGAGCGGCCGAAAGTCCACTTCCGCAAGTGCCTCAACTCCGCTTGACCCAAGGGGCGTACAGGTCTTACATTCTGAATGTGCGGCTTTTCGGAGCCGCCGCGGACACGAAGCCCCCGGTTGTTCCCCCGTGATCGGGGGCTTCGTTCTGCCCCTCAGGGGCCTCTCAGGCCCCCTTCGCGACCCCTGATGCTCACCCAGGGTCACCGCTTC…
49	FLAG12_WT12_peak_49	1192596	1194223	1628	1193153	280.14	49.8847	2.8176	47.559	CGATGAACGCGCTGGGGGTCGAGACCGAGAACCGGCTCGGCAAGTCCATCATGTCGAGCCTGCACGGCATGTGGAGCGCGGGCGCCCTGATCGGCTCGGCGGCCGGCACGGTCGCCGCCCACCTCGGCGGCGACGCCCGCCTGCACCACCTGATCGCGGCCCTGGTCCTGACCGCCCTCGGCCTGCTCTTCTGCCAGGGCGTGCTCGACATGCGCAGCACCCCGGACGAGGAGGCGCCCCCGCGCTTCTCGCTGCCGCCGAAGTCCGCGCTGGTCATCGGCGCGGTCGGCTTCTGCGCGGTGTTCGCGGAGGGCGCCAGCCTGGACTGGTCGGCCGTCTACCTCCGGGACGAGCTGGGCACCTCCGCCGGGCTCGCGGCCGCCTCCACGACCGCCTTCG…
50	FLAG12_WT12_peak_50	1203939	1204227	289	1204082	184.43	12.9802	1.80031	11.4459	CGTCCCGGAACCGTCCGGGGAGGAGAGGTCCACCGCCTGGCGGGAACCCACGGCCGAGCGGCTCGGCACCATGAATACATCGTCGTACGTCAGGTCGTAGGGCGGCTTGACGTCATTGAGGAAACGCACGTGCTGACATCCCAGTCGTTCGGATCGGCCCCTAGGCATTTCAGCCAGGGGAAAAAGCACGTAGTTCATTGTCCCACGCCGGTACGCATACCAGTCCCGGGCTAATCATCCGAGGCTCGCGGCAGAGGGTTCGTCGGATCCTCCGAATACGCCCCGAGGG
51	FLAG12_WT12_peak_51	1206457	1207672	1216	1207047	287.12	53.1115	2.88754	50.715	GAAGGCCTGCCCGCCGAAGCCGGGCTCGACGGTCATGATCAGCAGCATGTCGAGCTCGGGGAGCAGGTCCTCGTACGGCTCGATGGGCGTGGCGGGCTTGAGCGCCATCGACGCCCGCGCCCCCTTGGCCCGGATCTCGCGCGCCAGCCGGACGGGCGCGGCTGCCGCCTCGACGTGGAACGTCACCGAACCGGCGCCCGCCTCGACGTACTGGGGCGCCCAGCGGTCGGGGTCCTCGATCATCAGGTGGCAGTCGAGGGGGGTGTCGGTCGCGCGGGCGAGCGACTCCACGATCGGGACGCCCAGGGTCAGGTTGGGCACGAAGTGGTTGTCCATCACGTCTACGTGCAGCCAGTCGGCCCCGTCGACGGCCTTGGCCTCATCGGCGAGCCGGGCGAA…
52	FLAG12_WT12_peak_52	1216813	1217447	635	1217149	254.22	32.0795	2.32016	30.1577	CGCCTCGTCGAGTTCCTCGGGGACCGCGTAGTCGAAGAACTGGTCGAGATGGAGCGATCCCTTGTTCACCACGACCCGCGCGACGGGCAGCTCCTTGGCCAGCGCGGCCCCCCGCCAGGTCCGCGGCTTGGCCCGCGGCACCTTCGCCTTCCGCACGGTCTCCCGGATGAGCGCGAGCTGCTCGGGCTCCCCGGACTCCACGGACCTCTCGTTCTCGCTGCTCACAGCCCCATACCTACCAGACGCCTCGGACAACGGTCACAGCGTGCGAGACCGGCCATCGAGTGGCCGAATGCGCTCTCTGTCGCTCCCACCTGCGCAAGTGGAAACGTGAAACAGCTCCGGCCGCCTTGTGGCGGTATCACCGCCGGACCGAGGCTGTCACGGGGAGCGAGGACG…
53	FLAG12_WT12_peak_53	1226256	1227854	1599	1226876	354.91	77.7124	3.26521	74.7313	TCAGCCGCGGACGTACCTCTGCTGCCATGTGGCGATTATTCCAGCTTTACCGGTGTGCCCGGGACGCATGCCCCGGATCGGCGGCCGGACCGGTCGCCGGGCCGGCAGCGGGACCGGTCGCCGGGTCAGGCGCCGGTGCTGCCGAACTCGCGCTCCAGGGAGGCGATCTGGTTGGAGCCGAGACCGCGGACCCGGCGGCTCTCGGAGATGCCGAGACGCTCCATGATCTGCTTGGCGCGGACCTTGCCCACGCCGGGCAGGGACTCGAGCAGCGCGGAGACCTTCATCTTGCCGATGACGTCGTTCTCCTGGCCGCTCTTGATCACGTCGTGGAGGGAAGCGCCGGAGTGCTTGAGTCGATTCTTGACCTCGGCCCGCTCCCGGCGAGCCGCGGCGGCC…
54	FLAG12_WT12_peak_54	1238859	1239366	508	1239199	189.42	15.585	1.90838	13.988	CCGGGCCCTTGCCGGGCTTGACGTGCTGGAACTCGACGACGGACCAGAGCTGGCCGCCTTCGAGCTTGAGCACCATGCCGTTCTTGAGGTCGTTCGTGGAAGCCACGGTTGCGGAATCTCCTGGACTGACGTGGGACCGAGGAGGCGTACGCGCTCTACAGCGCGAGCAGCTCCTTGGTCGTGATGGTGAGTAGCTCGGGTCCGCCGTCCGCCTCCTGGCGCACGACGAGCGTGTCATCGATCCGGACTCCGCCCCGGCCCGGGAGGTGGACCCCCGGTTCGACGGTGACCGGCACACAAGCGTCCAGTTTACCCATGGCCGAGGGTGAGAGCTGCGGGTCCTCGTCGATTTCGAGCCCGACCCCGTGCCCGGTGAGCGGTACGGCGGCCTCCGCGTGG…
55	FLAG12_WT12_peak_55	1240043	1240348	306	1240164	162.5	8.67596	1.63862	7.25633	GCGGGAGACCAGGGCCGCCGAGCTGCCGGCGGCCGCGCAGCGGTCGCGCAGCCGTACCCGGCGGTCCGCATACACCTCTGACATGCTCCGAGCCTACGAGCAGCGGGGCGCCGTGGCCTGTTCTGCGCGGCCGACCGGGCCCGGGGACGCCCGCCGGGTCACCAGGTCGGCGGGCTGGCTATCGCGCGGGCCAGGACGTCGTCGAGGACCCGGGCGGTGGTCTCGACGTCGTACGTGGAGTTGTCGATGATCGGCAGCCCGGAGCCGTACCAGCCGGCCATCCGGCCGTGGATGGCGGCGACCTCC
56	FLAG12_WT12_peak_56	1250480	1251110	631	1250659	203.37	16.2797	1.89235	14.6669	CGCACATCTGGAAGAACGTGCCGTGGCGGGTCGTCTTGCCGACCTCTTCGATGTCCGGCGTGCGCACGCACTTCTGCACGCTGGAGGCGCGCGAGAAGGGCGGCTTGACCTCGCCCAGGAAGTAGGGCTTGAACGGCACCATGCCGGCGGGGACGAGCAGCAGAGTCGGGTCGTCCGCGATGAGCGACGCCGAAGGGACGACGGTGTGCCCGCGCTCCTCGAAGAAGCTCAGCCAGCGGCGGCGGATTTCAGCCGACTCCATCAGTGGTCCTCATTCCGGTTGTACGTGATCGTGGGAATTGCGTGCGTGGTCTGGTGCGAGGAGGGGCCGAGCGCGCCCCTGCGGCGCGGCTCCGGAAGCTCCCGGGTCTGGGCCGGGACCGGCTCGACGGGTGCGTC…
57	FLAG12_WT12_peak_57	1281407	1281889	483	1281621	189.42	15.585	1.90838	13.988	AGCGCGACCATCGCGCGCTTGGTGAAGTCGGCCAGTTCGGTCGTCTCCGCCGGGTCCAGGTCCGTGTAGTCGGCGACGTGACGGTAGGGGACGACCATGAGGTGCCCGCCGTTGTACGGGTACAGGTTGAGGACCGCGTACACGCTCGCGCCCCGCGCGATCACCAGACCGTCCTCGTCCGACTTCGACGGAATCGAGCAGAACGGACACCCGTCGTCGGCGCCCGGCCCGGTCGGCTTGTTCTCGCCCTGGATGTACGCCATCCGGTGAGGCGTCCACAGGCGCTGGAACGCGTCCCGCGTCCCCACTCCGATCTGCTGTTCCGGCTCAGTCGTCATGCTGTGCAGCATATTGCGTCGCCCGTTCGGAACGTGTCGCCGGGGCGGAAGATCCATGCAG…
58	FLAG12_WT12_peak_58	1306951	1307891	941	1307333	240.26	28.6787	2.25477	26.8187	GCCCTGGGCGCCCGGCATCAGGAGCAGGTCGTCGTCCTCGGTGGTGTGCTCGGAGGGGTCCAGGAAGGTGTACGCGCCCGGTGCGGGGATGCCCGGCTGCTCGACCATGCCTGCGTTCTCCGGCAGCCCCTCGCCCGGGACCTGGCCGGTGTCCGTCATGCGTACCCCTCGCCCATCGCTTGTGCTCCTTCAGACCTGCGCCCGTCGACTAGAACGAGCGCGTGCGCCGCGCGGCACGAAGGACACGCGGACACCCACACATTGTCGCGGCCCCCGGCCTTCGTGGCAGGGAGATTTGCCACGGTGCGCTGTGGACTGCGCCACGTCGCGCGGTCCCCCCTGATCGCGTACCACGTCAGCGGCGCAATGTGGCCACCCATTCAGGACATTGACGAACGA…
59	FLAG12_WT12_peak_59	1309917	1310295	379	1310082	145.55	4.23092	1.39573	2.98393	GGCTTGATGGTGATCAGGCCGTTGTCGGCGAGCAGCTGGAGGGCGCGGCCGCCGTTGGTGGTGTCGTTCGGGACGGCGATGGTCTGGCCCGCCTTGATGTCCTTCACCGACTTGAGGTTCTTGGAGTAGAGGCCCAGCGGCTCCAGGTGGACGTTGACCACCGGGACGATGTGGGTGTTGTTCTTCTTGTTGAAGTCGTCGAGGTACGGCTTGTGCTGGAAGTAGTTGGCGTCGACCTGGCCGGTCTCGGTGGCGGTGTTCGGCAGGACGTAGTCCGTGAACTCCTTCACCTCCAGCTTCAGGCCGGCCTTCTCGGCCAGGTTGTCCTTGACGTAGTTGAGGATGTCGGCGTGCGGCGTCGGGGACGCGGCGACGACGA
60	FLAG12_WT12_peak_60	1312372	1312752	381	1312513	159.51	8.01963	1.60864	6.62072	GGGCACGGTCCGCTGCCGGATGGCGGGCGGAACGGCACGGCCGTCGGTCTCGCTTCGGGGCGCGAAACTCAGGCGGGGGCCCTCAGAAGGCGCACATTCGACACATACAACGAGCACCGGGCGTGGTGATCGCCTCGGTCGCAAGGGTGCGGCTGCTCGTCGTGGTCATGTCTGCAAGTAAAGCATGCGCACGTGCGAACGAAAGGAGGCTGTCCGAATAGCGGACGCCGTTGAGACGCCATGCGGACACTCCGGAGGTGGCGCTTCCGCCCGGTTTCCCCGTGTGGCCTGCGGGGACGCGGCCCATGGTCGGGCGCCCGCGAAGGGCGGTCCGGGTGCCCGGCGGGCGCGGGTTGTGGCCAAGGCCACGGTCCGCGCGCG
61	FLAG12_WT12_peak_61	1316087	1316492	406	1316436	158.51	5.79694	1.47696	4.47963	CCCGACGCTAGGCATCGGGGCCCTACGGGCGGCAGACCTCCGCCGAACATGGCGGAAACACACGTCAACACTGCGTATCCACTCGGTGAACCCGATGTGCGCGCGGTGGTGACCCGCGAGTATCGTCGCCAGCTGCACCGTCAGCTCGACTGACCCGCATCCCACCGGAGGAACCGTTGTCCCGTCTCGCGATCATCAAGGCAGTGCTCGGGCCGGTCATGCGCCTGATGTTCCGCCCCCGCGTGGAGGGCGCCGAGAACATCCCGGGGACCGGTCCCGTCATCCTCGCGGGCAACCACCTGACCTTCATCGACTCGATGATCATGCCGATCTGCCTGGACCGTCCGGTCTACTTCATCGGCAAGGACGAGTACGTGACGGGCAAGGGCATCAAGGGCC…
62	FLAG12_WT12_peak_62	1316558	1316921	364	1316782	177.45	12.2986	1.78849	10.7807	CGGCCCTGATGACCGGGCGCCGGGTCCTCGAGGAGGGCAAGATCTTCTCGATCTACCCCGAGGGCACCCGCTCCCCCGACGGCCGGCTGTACCGGGGCCGTACGGGCATCGCCCGGCTGACCCTGATGACGGGCGCGCCGGTGGTCCCGTTCGCGATGATCGGCACCGACAAGATCCAGCCGGGCGGCGCGGGCTTCCCGCGCCCGGGCAAGGTGACGGTCCGCTTCGGCGAGGCGATGGAGTTCTCGCGGTACGACGGGATGGACCGCGACCGCTATGTGCTGCGGGCGGTGACGGACTCGGTGATGGCCGAGGTCATGCGGCTCTCGGGCCAGGAGTACGTGGACATGTACGCCACGAAGGC
63	FLAG12_WT12_peak_63	1318459	1320235	1777	1319269	302.07	60.2711	3.03741	57.7014	CAGGACGAGAACGGAGAGGGCGAGCCACCGGCCGGGGCGGCGCACGCCCTCGGTATGGCCCGCGGACTTGAGGGTGCTGGTGGTCACTTCTCCACGCTCCTGCGCGCTCCGCCGAGCAGCAGCTCGGCGATCATGTACTGGAAGTCCTTGGCGGCGACCCGGCCGTCCTGCACGGCCCAGGCGCCGGAACCGACGAGCCCGTAGAAGGCCTCGGTGAGCCAGGCGGGGGTCAGGTCGATGCGGAAGACGCCGCTTTCCTGGCCGCGCCGGAAGAGCGCGGAGACGCGGGCGTCGAGGAGGGCCCAGCCTTCGTTCTGCTGGTCGCCCTCGAAGAGCTGGTTCTCGGTGACGAGGAAGGACAGCAGGGGCGCGACGTGCTCCACTTCGGCGACGAGCCGT…
64	FLAG12_WT12_peak_64	1330618	1333616	2999	1332332	378.83	101.186	3.80674	97.219	TGGCTGTGGAACGGCGGGTTGTTCAGGACGAGGTCCACCGAGCCGTCGGGCAGGTCGGCGAGCCCGTCGCCGACGAGGAACTCGGCCTTGCGTCCGTCGCCCACGTGGGTGCGGAAGTTCTCCTCTGCCGAGGCGACCGCCTGGTACGACTCGTCGGTGAAGACCAGTTCCGCGTCGGGTTCGTGGAGGGCGATGGCGAGGCCGACCACGCCGTTGCCGCAGCCGAGGTCGGCGACCCGGGCGCGGCCGAGGTGGCCGGGCAGGTTCGCCAGGAGGAAGCGGGTGCCGATGTCGAGGCGGTCCGCGCAGAAGACGCCGGCGTGGTTGGTGACGGTCAGGCCGGGAAGGCCGGGCGCGGGGGTGTCCGCGGGGAGGTCGTACCGGTGGGGCCAGGGGTTC…
65	FLAG12_WT12_peak_65	1339381	1341091	1711	1340009	286.12	43.3859	2.56357	41.2141	TACGAGCCGCGCAGCAGCGGCGCGGTCTCGGTGGTCAGGAAGCCGACGATCCGGGCCCTGGTCGCGATGCCGCCCGCCTTGCGGTACATCTGCTCGTAGTGCGAGCGGGCGGCGCTCAGCACGGTGATGTCGGCGGCCGAGACCGACGTCCTGCCGGTACGGGAGACGTCCACGTCCTCCGGAGGGTTCTCCCACTCCCAGACGGGCATCACCGCCGGGGTGCCGGTCACGGCGGGCGCGGCGACTATGTGCGGCCGCTGCTGTTCGTCGGAGCGCCACAGGGCGGCCGCCCGCTCCACGAACCCGGTGAGCGGCGAGCCGGGCGCGGGCAGCGGCCCGCCCGGCACGCCGAAGCCGATGTCGTCCAGGGTCACCTGGCGGTGCAGCCGGGCGGCGAGC…
66	FLAG12_WT12_peak_66	1345901	1346274	374	1346087	186.43	14.2591	1.85571	12.6938	CGCCCGCGGCGGCGAAGGCGGCGAGCGCCTCGTCCCGCATGCGCTCGATCTCTTCCGGTTTCAGTGCCTCGACCTCAACCGGGTCGTACGACTTATTGGGTGCGGACATCTCTTCCCGTGCTTCCGTTGGCTGGCTGGGCGGCCCCGCTCGACGTCAAGGGCGCAAACGTGCCAAAGGACGAGTCTAACGGGGTGGGGGGACGCGAATGAGCCCGTGGGCGGCCCGGCGGCTCCTGATCTCGTACGGTCTCGACTGCTGAGACGTCAGAGGAGGTGGGCCGGGGTGCCGACGGGCAGGATAAATCGGAACTCGGCCCCGCCTCGGGGGCCCCTTCCGACGGTGATGGTGCCGCCGTGGGCCTCGACGACGCCCT
67	FLAG12_WT12_peak_67	1349416	1349742	327	1349509	153.53	5.5611	1.47169	4.25277	CCTCACGCGCCTCGGCCATGGCCTCGGTCTTCTTCTTGTGCGGGCCGAGAACCATGATCATGTTCCGGCCGTCCTGCTTCGGGTTGGACTCGATGAAGCCAAGCTCCTCGACGTCCGACGCCAGCCGCTGCAGCAGCCGGAATCCAAGCTCGGGACGGGACTGCTCACGACCACGGAACATGATCGTGATCTTGACCTTGTCACCCTGCTTGAGGAACCGGACGACGTGACCCTTCTTGGTGTCGTAGTCGTGCGGGTCGATCTTCGGCCGGAGCTTCATCTCCTTGATGACCGTGTGCGCCTGGTTCTTGCGCGCCTCACGGGCCT
68	FLAG12_WT12_peak_68	1370964	1372050	1087	1371405	238.27	32.1739	2.39796	30.2498	GGGGCAGCGCGGGAGAACGCTCGTCGGCCCGCACGACGTCGACCGTACGGGAGGCCTCCGCGGCGGCCAGGAGGTCGGCGGCGGAGGTCTCCAGGGCGTCGGCGACGAGTTCCAGCGAGCGGTGGCTGGGGCGCGCCCGGTCGTTCTCGACCTGGCTGAGGAAGGGCACGGAGAGACCGCTGCGCGAGGAGACGACGGCCAGCGTGAGCTGGAGCGCTCTGCGTCTCCTCTTGACGGCCGCGCCCACGCGGGGTGATTCCTTCTCGTCCATGTCGGCCCCCTCCCTCGTGCCTCGTGCGTCCCGTACCGGGCGGTTACCTGAACCTTACGCAGCTTTGGGGCGGGGTTTCGCGTCGTGACGAAAAGGGGTGGTCGCCGAACACGTTCGGCGACCACCCC…
69	FLAG12_WT12_peak_69	1390098	1390596	499	1390343	183.44	11.3614	1.7237	9.86893	GATGAGCTGCCGGGTGACGAGGAACGGAATGAGGATGTCCGCGAGCCGGGAGAACTCTCCGTGACGGGCGACGAGATAGTTCTCGTGGCAGCCGTAGGAGTTTCCGGCCGAGTCGGTGTTGTTCTTGAAGAGGTAGACGTCGCCCGCGATTCCCTCCTCGTGCAGGCGGCGTTCGGCGTCGACGAGCAGGCCCTCGAGAATGCGCTCGCCGGCCTTGTCGTGGGTGACCAGTTCGGTCACGTTGTCGCATTCCGGTGTGGCGTATTCCGGATGCGATCCCACGTCGAGGTACAGGCGGGCGCCGTTCCGCAGGAAGACATTGCTGCTGCGGCCCCATGACACGACACGGCGGAAGAGGTAGCGCGCCACTTCGTCAGGAGACAGTCGGCGCTGTCCCCT…
70	FLAG12_WT12_peak_70	1395244	1397418	2175	1396218	326	71.6465	3.26997	68.8253	TCCGGGCACTGATCCCATGATTCCCAGTGCGGGGGCATTTCAGGCCCGGATCGGCCACGCGATCAGCCGCCGGAGAGCACGCGGACCAGTTCCTCGGCGGTCCGGCAGCGGTCCAGGAGCGATTTCACGTGGGCCTTCGTGCCGCGCAGCGGCTCCAGGGTCGGGACGCGCTGGAGCGAGTCCCGGCCGGGCAGGTCGAAGATCACCGAGTCCCAGGAGGCCGCCGCGACGTCGTCGGCGTACTGCTCCAGACAGCGGCCCCGGAAATAGGCCCTGGTGTCCTCAGGAGGCGCCGTCTCGGCCCGCTCCACCTCGGCCTCGTCCAGCAGCCGCTTCATGCGCCCACGGGCCGCCAGACGGTTGTAGAGGCCCTTGTCGGGGCGTACGTCCGCGTACTGG…
71	FLAG12_WT12_peak_71	1398688	1399048	361	1398865	203.37	14.7476	1.82477	13.1705	AGGCAACCTGACCGGCGGGGTCTTCAGACCCCCGCCCCGGCCGGATGCCGCGGTTGATGTCGTCGTCGTGGGCTGCCACGGTCCTCACCTCCTCCAAGGGGAGCTGGACGCTTCCTGACCCTACCTGCGTGGGTGGTGATTGAAACCCCTAGATCAAAAAGACTCCGAGGTGTGTCCGATCTTCACCCTTGCGCTTCCCCTCTCGCCAGGGGAATACCCACCCTTCACGGCTTGAAAGCGGTCGGAGGTATCGTCGTCATGGGTCAACACCCGCCAGAGGCGGGTGGACTTACCCGCGAGAAGCGAAACGCGTAGCAGAAACGGCAGGGGATATGACCGTGCAGCACGAGGCTCCGTCCAC
72	FLAG12_WT12_peak_72	1405952	1409359	3408	1407695	396.78	93.7755	3.45895	90.2466	AGCGCGGGATGAGCTGGTCGCGGACGACCTTGTTCACGTACGGGGTGTTGAGGAAGTTGTCGCTGTCGAGGAACGGCGCGATGTAGTTGTCCGGGTCCGGGAAGTCCGGGAACCAGCCGAGGCCGTAGACGGCGTAGTCGCCCCGCTTCTGGGCGGTGCGGAAGGTCGACCACTCGGCGCCCTTGACGGTGGCGTCGAAGAGCCCGCTGGCGACGAGCTGCTTCTTGAGCGCCTCGAACTCCTGGGCGGTCTCGGAGCCGTAGTGGTCGGTGGTGTAGTTCAGGGTCACCTTGACCGGGGTCTTGACGCCGGCGTCCTTGAGGAGCTTCGCGGCGCGGGTGGCGTCGGGCTCGCCGTACTCGTCGAAGAAGGGGGTGGCGTGGCCGGTGATGCTGGAGG…
73	FLAG12_WT12_peak_73	1415426	1415774	349	1415484	141.56	3.98102	1.38412	2.74662	CGCCATGACGAAGGACTCCGGCGTCGAGCTGACCGCGCTCAAGGTCGACGGCGGCATGACCTCCAACAACCTGCTGATGCAGACCCTCTCGGACTTCCTCGACGCGCCGGTCGTGCGCCCGATGGTCGCCGAGACCACCTGCCTCGGTGCCGCCTATGCCGCCGGCCTGGCCGTCGGCTTCTGGCCGGACACCGACGCCCTGCGCGCCAACTGGCGCCGCGCGGCGGAATGGACCCCTCGCATGGACGCCGGCAGGCGTGACAGCGAGTACAAGAGCTGGCTCAAGGCCGTGGAACGGTCCATGGGCTGGCTGGATGACGCATCCGAGGAGTAAGACACATGACCACCC
74	FLAG12_WT12_peak_74	1417613	1418671	1059	1418008	194.4	16.1226	1.9157	14.514	CTACGCGGTCGGCGAGCGGCACGCCGGCCCGTTCCTCTCCTCCGCCCCCACCGTGCTGCTCGCCGCGCTGGCCGCCCGCACCCGCCGGATCAGGCTGCTCACCGGTGTCACCGTGGTCGCGATCCTCGACCCGGTCCGGGTCGCCGAGGACTACGCGACCCTCGACCAGCTCTCCCGCGGCCGGCTCGAACTCGTCGTCGGCAAGGGCGCGGAGGCCGGCCACTTCGACCTCTTCGGCCTTGACGAGGAGCGGCAGTGGGACCTCCAGCGGGAGAAGTACGAGCTGCTCCGCCGGCTGTGGCGGGAGGAGGGCGTCGACTGGGAGGGCGAGTTCCGGCCCCCGCTGAAGAACGTCACCACGGTGCCGCGCCCGTACGCCGGACCGCCCCGGATCTGGCA…
75	FLAG12_WT12_peak_75	1422909	1426083	3175	1424393	384.82	104.716	3.86669	100.566	GTCGGTGGGGGTGGCCGACGCGGTGGAGCCGGGTCCCGCGAAGGCCGCGAGGAGCCCGAGGACGGCTCCGGCGAGTGCAACTTTCATGCGTGATGATGATTGCATGGGGCTTATTTAGCGCAGGAACGAGCATTCCCGCCAGGACAAAACGGAACCGCCCTCGGACTTCGGCGAGAAGTCCAAGGGCGGTTGCCTGAAACGGGGTTGCGCGGTACTGCTCGCTACAGGGCCACACCGAGCAGTGCGTCGACGGCACGGGAGACGAGACCGGGGGCGGAGTCGTCGGTCCCGCCCTCGGCGGCCTGGAGCTCGGCCCAGCGGTCGACCGCGACGAGCGCGGTGGGGGTGTCGAGGTCGTCGGAGAGCGCCTCGCGGAGCTCCTCGACGAGCGCGTCGGCG…
76	FLAG12_WT12_peak_76	1459140	1460279	1140	1459736	282.13	46.724	2.69649	44.4777	GCGGGGGTCGCCGTGGAGAAGACCCCGGACCGCTGGCCCTCCTCGATCAGGGCCCGGAAGCGCTCGTGGTAGTGCCGCCGCTCGGAGCGGACCTGCTTGTTCTTCTCCGGGCTGAGGTGGTGCATCGAGCGGAAGAAGATGGCGGCGTCGTCGAGGTTCTCGATGGTGGTGACGACGACGTCGGCTGCGGCGGCCCGCAGCCGCTCCTCGATGGGCGCGCCGGAGTCCGCGTACGCGTCGAGGCGCTCCTGCTGGAGGCGCAGCACCCGGGAGTAGACCTCCTGGAGGAGGTCCTCCTTGGAGCCGAAGTAGTGGTAGAGCGCGCCCTTGGTGACCCCGGCGGCCTCGACGATCTCCTGGACGGAGGTGCGGTCGTAGCCCTGCTCGGCGAAGAGCCGG…
77	FLAG12_WT12_peak_77	1471764	1473219	1456	1472398	299.08	58.813	3.00743	56.2778	GCTTCCTGGGCGAGTCGCTGCCGCCCCGGCTGATCGCCGGGATGGCGGTGTCGTTCGCGGGCGCGGTGACGGTCGGCCTCTCGATGTCCCGGACGTCCTCCGGCGCGCACGCCTCGGTGCTCGGGGTCCTGCTCTGCGTCCTCGCGGCGATCGCGTACGCGGGCGGTGTCGTGGCGCAGAAGCCGGCGCTCGCCCACGGCAGCGCGCTCCAGGTGACGGGGTTCGGGTGCCTGGTGGGGGCGGTGGCCTGTCTGCCGTTCGCCGGGCAGCTGATCGACGAGGCGGGCCGGGCCCCGCTGTCGGCGACCCTGAACATGGTCTACCTGGGGGTGTTCCCGACCGCGCTCGCGTTCACCACCTGGGCCTACGCCCTGGCCCGTACGACCGCCGGACGGATGG…
78	FLAG12_WT12_peak_78	1480724	1480947	224	1480882	144.56	5.09977	1.45877	3.80972	CGTCCACCGTGACGCCGCCCCGTGCGGCGGTCGACCACGACGGCATCGCGCCGGTCCCCGAGGGCGAACGCACCTCGCGGCCGGGCGACTTCGGCTGGATCTGGCCTTCCGCACAGTTCTCCTTCGGCACCGTCGTCCTCGGCGCGCTGCCCGTGGTCTTCGGCCTCGGCTGGTGGGCCTCGGCGAGCGCGATCGCCGTGGGCGTCGCCGTCGGCACGGCGCTG
79	FLAG12_WT12_peak_79	1497731	1498271	541	1498074	172.47	7.75126	1.56279	6.36221	GGCTCGCGAGCGTGGACTTCGTGGTCTTCGCCCCGCGCTGGCTGGTCGGCGAGGACACCTTCCGGCCGCCGTACTTCCACCGGAACGTGATGAGCGAGTACATGGGCCTGATCGAGGGCGCGTACGACGCCAAGACCGCCGGAAAGGGAGGGTTCGTGCCGGGCGGCGGCTCGCTGCACAACATGATGTCCGCGCACGGCCCCGACCGGGAGACCTTCGACAAGGCCAGCGCCGCCGAGCTGAAGCCGCAGAAGATCGACGACGGCCTGGCCTTCATGTTCGAGACCCGCTGGCCGGTGACGACCACCCCGCAGGCCGCCGAGGCCGACCACCTCCAGCAGGGGTACGACGACGTATGGCAGGGTCTGGAGCGCCACTTTCGGCCGTAGTGTCTCGGCC…
80	FLAG12_WT12_peak_80	1505681	1508411	2731	1506803	367.87	50.847	2.45912	48.5015	CGCGCCGGAGTCACGTCCTGCTCGCCGGGGCGGTCGGCGCGCTGGTGATCGCGGGGGCTCTGACGTACCACGCGGTCCGGGGGGACGAACGAGGCGCCGGGCCCGGTCCGGGCGGTGTCACGAGCACCGCTCCGGCCGGCCCCGGCGCCACGAGCGGCGCGGGTGGCGGTCCGGTCAGACCGCGTTCCTGAAGCTGGGCAGGTAGCCGCCGGACTGGCCCGCGGCCGTCGGGTGGTAGGACTCCCCGATGTTGAGCCAGTTGACGCTGTGCAGCCAGGCGGAGCCGGAGCAGATCTCGTGTCCGGTGAAGGCCGGGACGACGCTGGAGAAGGTGTAGCCGTGGTCGGCCGCGCGCTTGGCGACGGCCGCGTTGAGGTAGTCGGAGGCTCCGTTGATGGC…
81	FLAG12_WT12_peak_81	1512606	1514911	2306	1513677	352.91	80.7346	3.37061	77.6697	CCGGACGCTCGGTTGAGGTCACGCTGACGAAGGCCGGCCGGACGAAGATCCGCTATCCGGCGGAGGTGCTCGCGGAGGACGGTGTCCGGCTCTCGGTGCGCGCCCCCTGGGCGGCCGAGGGGGTGCGGGACTTCGGCTTCGTGCGGTTCGAGCCGGGCGATGTCTTCGTGGAGCACTACTGGCGCGACCGCTGGTTCACGGTCAAGGAGGTGTGGTCCGGCGACGGCACCCTGAAGGGCTGGTACTGCGACATCACCCGGCCGGCCGTGTTCGACGGCTCCGGGGTGGTGATCGACGACCTGGACCTGGATCTGTGGGTGTCGGCGGACGGCAGTGAGGTGCTGCGGCTCGACGAGGACGAGTTCGCGGCGAGCGGGCTCGCCGCCTCCGATCCGGAGG…
82	FLAG12_WT12_peak_82	1529106	1532122	3017	1531138	297.09	57.8481	2.98745	55.3347	TTCGCCGTGCGCGGCCAGCGCGGCGAGGGAGGCCTTCTTGACGATGTGGTCGACCTGTTCCTGGTCGAGCTCCTCGAACCGGTCAAGTGCCCCGAGGGCCTCGCGCACCAGTCCGTCCACCTTCTCCTCGGTCTCCATGGCAGGCACTCCTTCGTGGGTCCCTTTTTCTCCGATGTCTCCATTCGACACCCGATGACCTGCGAAAAGGCCAGGAAAAGGGCCTGCGGGGAGGGGCCGGAAGTCCCTTTGTGAACGCATTCACAAAGGGACTCCGGGGTGCGTGCGGAAGATCGACTAGAAGACGCTGACCCCGTACGCGCTCAGCGCCTCGGTCACGGGCTGGAAGAAGGTCGTGCCGCCCGTGGAGCAGTTGCCGCTGCCGCCCGAGGTGAGGCCGAC…
83	FLAG12_WT12_peak_83	1543990	1547312	3323	1545524	294.09	54.5228	2.89309	52.0935	CGGGAGCAGCCGCAGCCCGGTCTCCAGGGGGCTGAGGCCGAGCACCAGCTGGAGGTACTGGACGGCGATGAGCTGGAGGCCGACCAGGGCCAGCATGGCGAGCACGATGCAGCCGACGGAGGTGGTGAAGGCCGCCCGGGAGAAGAGCCGCATGTCGATCAGCGGATGCGGACGTCGCTTCTGCCGCCGGACGAAGAGGACGAGCAGCGCGGCGCCGAGCAGCAGCGGCCCGGCGGTCGGCAGGGCGAGGAGCTGGTCGCCTGCGCCGGCGCGCTTGACCCCGAGGACGCAGCCGAGCACACCGGCGGCGGCCATCAGCGCGCCGAGGACGTCCCAGGGGCCGTCGGTGGCGCCCCGGGACTCGGGGAGGAGCCGGCGGCCGAGCGGCAGGATCAGGGC…
84	FLAG12_WT12_peak_84	1552854	1553092	239	1552965	153.53	6.77816	1.54869	5.42235	CGCGAGGGCGGCGAGCCGGGGGCGCCGGCCGGGTCGTGCGAAAACCATCTGGCTCACCACCGGGTGTCCCTGCGGGCCGAGCGGCCCGATGCTTCCAGGGTGGGACGGTTCAGGACATAGTGCAAGATCGGGGCATAGTACGCACAACACCAGGGAGAGGCGAGGGAGGTCGTCGTGCCGACACCCCGGATCCTGCTGTGGAGCGGTCTCGTGGCGGCCGCCGGCGGCGCGGTGCTCTG
85	FLAG12_WT12_peak_85	1563738	1564322	585	1564046	173.47	11.2783	1.74852	9.78752	CTGGTCGGCGGCCTCCTGCGGGGTGACGCCGGCGTCCTGGGCGACCTTCTGCAGGGTGCCGTCGGGGAGGGCTTCGGCGATCTGGGCGCCGCTGACGGGCTGGTTCTCACCGGTGCCGACCCAGGACTGGGTCTGATCGGTGAGGCCCGACCTGGTGAGCATCTCGAGGAGGCCGCCAAGCGGGTTCGAGCCGCCGCCCGCGCCGGCCGAGCCGCCGCCCTGGCCGCCGGCGAGGGCGCCGATCAGGGAGCCGAGGATGCCGCCGGCGCCGCCGCTCTGGCCGCCGGAGCCGCCGAGAAGGCTTCCGAGGAGACTGCCGAGGTCGTTTCCCGCCATGGTCCTGCCTTTCGTCCGGTTCGGAACAGGCCCAATGTCACCCGAACCGTCCTGTTCCGCCAC…
86	FLAG12_WT12_peak_86	1580228	1581576	1349	1581227	199.39	15.1623	1.85543	13.5763	ACGGTCCAGTCCACGTCGCGGAAGGGCAGGTCGAGCTTGCGGACGACGTAGGCGTCCAGGCCCTCGGAGTGCAGCACCTTCGGGATGTCGTAGATCGACTTGGCGTCGATGGCGGCGACGACCGCGGCCTCGTCGACGTCGCACATCAGCGAGATCTTGCGCTTGATGGCGGTCGGGACCTCACGGTCGGCGCGCAGCACGATGGCGTCCGGCTGGATACCGATGTTGCGGAGCGCGGCGACGGAGTGCTGGGTCGGCTTGGTCTTCAGCTCGCCGGAGGGGCCGATGTAGGGCAGCAGCGAGATGTGGACGACGAAGACGTTGTCGCGGCCGACCTCGTGGCGGACCTGGCGGACGGTCTCCAGGAAGGGCAGCGACTCGATGTCGCCGACGGTGCCG…
87	FLAG12_WT12_peak_87	1581823	1582103	281	1582054	150.54	4.09002	1.37761	2.85068	GGAGGAACACGGATTCTGGCGGGTGAGCCCCGCAGGGCCGGCCGACGGCGAGCCCGTCCCGGCGGACCGCCGCCGCTACGTGGGCGACTCGCTGATCCTGGAGTCCGAGTGGGACACCCCGCGCGGCACGGTCCGGGTGACCGACTTCATGCCGCCCCGTGAGGGCGCCCCGCAGCTCATCCGGATCGTGGAGGGCGTCTCGGGCCGGGTCCGGATGCGTTCCGCGCTGCGGATGCGGTTCAGCTACGGCCGGATCGTGCCGTGGGTCCACAAGGTCGGCG
88	FLAG12_WT12_peak_88	1587355	1588844	1490	1588211	251.23	28.2212	2.19328	26.3692	GCGAAGAACAGGTCGAGCGGGCTGGCGGAGGCGGACAGCTTCACCGAGCCGGTCAGCCCGTTCCCGGCGATCGTCATCCACGACACGTAGATGTAGAAGAGGCCGACGCCGATGACGGAGATCAGGGTGGCGCGCGGGATGACCCTCTTCGGGTCGCGGGACTCCTCCCCGTACATCGCGGTCGACTCGAAGCCGACCCAGGACCAGAAGGCGAAGAAGAGACCGAGGCCGGCGGAGGTGCCGGTGAAGGCGTTCCTGGGGTCGATCGGCTCGACGGGGATGCCGTCCGGGCCGCCGCCGGCGATCAGGACGGCGGTGGCGACCGCGAAGAGCACGGCGATCTCGGCGACAAGCATCACGCCGAGCGCCCTGGCGGTCAGGTTGATGTCGAAGTACGAG…
89	FLAG12_WT12_peak_89	1604052	1604297	246	1604130	219.32	4.74312	1.3353	3.47054	ACACGACTTCGGCGGTACGCTTGAGCCCCGCTACATTGTCGGCGCGGAATCACTTGACCAGTGAGCTATTACGCACTCTTTCAAGGGTGGCTGCTTCTAAGCCAACCTCCTGGTTGTCTCTGCGACTCCACATCCTTTCCCACTTAGCGTACGCTTAGGGGCCTTAGTCGATGCTCTGGGCTGTTTCCCTCTCGACCATGGAGCTTATCCCCCACAGTCTCACTGCCGTGCTCTCACTTACCGGCA
90	FLAG12_WT12_peak_90	1605632	1607048	1417	1606209	287.12	17.8449	1.74616	16.1963	CGGTACGGCTACCTTGTTACGACTTCGTCCCAATCGCCAGTCCCACCTTCGACAGCTCCCTCCCACAAGGGGTTGGGCCACCGGCTTCGGGTGTTACCGACTTTCGTGACGTGACGGGCGGTGTGTACAAGGCCCGGGAACGTATTCACCGCAGCAATGCTGATCTGCGATTACTAGCAACTCCGACTTCATGGGGTCGAGTTGCAGACCCCAATCCGAACTGAGACCGGCTTTTTGAGATTCGCTCCGCCTCACGGCATCGCAGCTCTTTGTACCGGCCATTGTAGCACGTGTGCAGCCCAAGACATAAGGGGCATGATGACTTGACGTCGTCCCCACCTTCCTCCGAGTTGACCCCGGCGGTCTCCTGTGAGTCCCCATCACCCCGAAGGGCATGCT…
91	FLAG12_WT12_peak_91	1607150	1607542	393	1607383	242.25	4.16597	1.28706	2.92161	TGACACTCGCGTTGAGCGGGACAGTCAGGCCGGAATAGGGCCGACTGTCCACAGCGTCCTCGCTGTGTATGTTGCCTACCCGCCACAAGGGCCGGCAGGACTTTCAAAGGAACCTCGCCATCCGAAGATGGACGGGGTATCAACTAATCTGGCGTTGATTTTTGGCACGCTGTTGAGTTCTCAAGGAACGGACGCTTCCTTTGTACTCACCCTCTCGGGCTTTCCTCCGGGCTTTTCCCTTCGTGTTTCCAACCTTACCAGATCGTTTTCCGTTCCGTTTCCGGTTCGGAGTTTGTATCCGGTGGCCTGTTGGCTGCCTTTCGCCTCTCGGCGTGTTCACTACTTTAGCCGATTTCCTCGGTGACTCATAATCGAGTCAATCGAATTCGAATT
92	FLAG12_WT12_peak_92	1619902	1621365	1464	1620946	237.27	22.601	2.03649	20.8543	CTCGGGGACGCCGAAGGAGACGTCCTTGAGGATCTGCTTGCCGCCGTCGACCGTGACCGTGAGGTGGCGGGCCGAGAAGGAGACCGAGCCGGTGTCGACGAACTCCTCGAGCTGTCCGCCGACGATCCGGAAGGTCGAGTGGCCGACGCCGACGATGTCCTGCGGGCCGAGGAGGGCGGTGCCGCCCTTGGTGATCGGCTGACCGTTGACGTACGTGCCGTTGTGCGAGCCGAGGTCGCGGATCTCGAAGCGGCCGTCGGGCGTCGCGTGGAACTCGGCGTGGTGCCGCGAGACCTGGAGGTCGGAGACGACCAGTTCGTTCTCGAGGGCACGGCCGATGCGCATGACGTGGCCGAGGGCCAGCTGGTGGAACGTGGTCGGGCTGCGGTCGGCGTAGGC…
93	FLAG12_WT12_peak_93	1626828	1627100	273	1626938	173.47	8.21658	1.58606	6.81273	GTCGGCCGGGGCCAGGCGGTGAGGATGATCTCCGCACCCTGCTCCTGGGCCAGCTTCGCGGCGTGGAAGGCGATGGAGGACTCCATCAGCACACCGGTGATGAGGATCTTCTTGCCCTCGAGGATTCCAGCCATGGTTCAGTGACCCATTCCCAGTCCGCCGTCAACCGGGATGACGGCTCCAGTGATGTACGAGGCGTCGTCCGAGGCGAGGAACTTCACCGTGGCGGCGATCTCCTCGGGCTGCGCGTAGCGGCCCAGCGGCACCTGGGAC
94	FLAG12_WT12_peak_94	1640624	1642064	1441	1641375	305.06	54.6711	2.8339	52.2386	TGTCGCCCACCCCGACCACGGCGACGGCGCCGATCAGCTGGAGCAGGTGGCGGGTCCAGTCGATGCCCTTGGTGTCGTTGACACCGATCCAGGTCGCGACGGCGTTGCCGAGCACGCTGCCGAGAATGCCGAACACGGTCGTCAGCCAGAGCGGGATCTGCTGTTTCCCGGGAAGGATCGCCTTCGCGATCAGTCCGAGGACGAATCCCACGATGATCGCCCACAACCAACTCATCGTCGCCTCCTTGTACGCAACTGCGCCCAGTCTCGGCCCATCCGCCATACGGCGCATGTCGGACAGCTCCATCCGTGCCCCGGTCTCGTCGGCGCACAGGGGCGGGCGTACGGTGGGAGCGAGGTCCGGACCGGGGAGGGTCCGGCGCGACCGGTGGGTGGTGG…
95	FLAG12_WT12_peak_95	1666854	1669221	2368	1668123	366.87	82.9781	3.34428	79.8557	CGCCGGTGTCGGGCTTCTCGGCGCCGGCGAGCAGCCGGAGCAGCGTGGTCTTGCCCGCGCCGTTGAGGCCGAGGATGACGACGCGGGAGCCCTTGTCGATGGCGAGGTCCACATCGGTGAAGATCTCGAGCGAGCCGTAGGACTTGGACAGTCCCTCGGCCGTCAGCGGGGTCTTGCCGCAGGGCGCGGGCTCGGGGAAGCGCAGCTTGGCGACCTTGTCGGAGGCGCGCACCTCCTCGAGGCCGGAGAGCAGCCGCTCGGCGCGCTTGGCCATGTTCTGCGCGGCGACGGTCTTGGTGGCCTTGGCGCGCATCTTGTCGGCCTGCGAGTTGAGGGCGGCGGCCTTCTTCTCGGCGTTCTGGCGCTCGCGCTTGCGGCGCTTCTCGTCGGCCTCGCGCT…
96	FLAG12_WT12_peak_96	1674168	1674518	351	1674341	185.43	10.5772	1.67954	9.10491	CTACGGCATCTACCTGATCGTCGTCTGACGGTCGCCCCCGCTCGACGGGAAGGGCGGTCCGCACCCTCGGGTGCGGGCCGCCCTTCCCGTGTGCCCGGCGCCGTGTCTGTGGTGCTTCGCACAGTGACCCGGCGCAGGTCAAGGGTGAGTTGACGGGTGTTCTCGGCCCGTGGTGGACTGCCGAGGCCATTACGGCGGCAGTAGAGGAAGTCCGGTGCGAATCCGGCGCGGTCCCGCCACTGTGACCGGATCCGAAGGGTCCGGGAGTCAGGAACTCTCGCCGCCGGTCACGTCGATCCAGGGCGCGGACCCTGAGTGAGGACATGCGCCATGCCCGGCCGCAGCAGAACC
97	FLAG12_WT12_peak_97	1685626	1686375	750	1685779	198.39	12.4185	1.73382	10.8982	CCCTGCGGTAGTCCTCGGTGACCTGCTCGGCCCCCGTCACGGTGAACGTGAAGTCCTTGCCGCGCATCAGCTTGAGAACGGCACCCTGCCAGCCGTGACCCACCGCAATCCCCTCCCCTGAACTCCTGTAGATTAATTTAGGTCAGCCTAACCTAAGAAAATCGCAGCCGACATGGCCCTGCCATGTCAGGGACATGGACGGGATCGGGGTCTCCGTGAGCATCGAGGTCTACCGGGACGCCTGGGGCGTCCCCCATCTGCGCGCGGCCGACCCGGACGAGCTCGCCTTCGCCCAGGGCCGGGTCACCGCACACGACCGCGCCTGGCAGCTGGAGGTCGAACGGCACCGCGCCCAGGGCACCACGGCCGCCTTCCTCGGCGCCGCCGAGGTCGCCTGGG…
98	FLAG12_WT12_peak_98	1696217	1696442	226	1696303	154.52	6.97838	1.55868	5.61513	CGCAGATGACGGTCTCGTAGCCGGGTGCGCCGTCGATCTCGACCTTGCCGAACAGCATCTCGGGGATGGCCAGGTTGAACATCGAGACGGGCGGGGCGGCGATCACGGCGACGCGCCGGACGCGGGACTCGACGGGCATGGCCAGAACCTCCGGGCATATGGCATTCGGGCCACTACTGTATGGCGCCGCCGATCATGAAGCTGGGGGCATGACCTCGACCGAACT
99	FLAG12_WT12_peak_99	1699564	1699883	320	1699694	159.51	8.01963	1.60864	6.62072	CGCGCTGCGGACCGGTGGCACGGCCGTGCTGTACGGCTGGCTCGACCCCCGGCCGACCGAGCTGTCGCGGAACTGGCCGCTGACCACGCACACGTACGCGAACGGGGAACTGGCCAGGAGCGAGGAGGGGCGCCGGCGGGCGGCCGGTTTCATCGGTTCGGGGCTCAGGGACGGCTCCCTGGCGCCGGTGATCGCCGAGACCTTCGACGGTCTGGAGCGGATCGCCGACGCCCATCGGCTGATGGAGTCGAACGCGCACCTCGGGAAGATCGTGGTGCGCGTCCCTTCCTGACGGAGTCAGCGCCTCGGAACTCCCAGCG
100	FLAG12_WT12_peak_100	1701374	1701634	261	1701478	184.43	8.13326	1.55825	6.73147	GCCACGCCCCTGTTCGCTATTCTGAACACAGTTCCCGTAGATGAACGTATCTGACGGGACTCTAGGGACGGCCCGGCCGTCTCCACAAGGGGCCCCGTTCAGCCAGGTGGCCACGGGACGACCGGACGACGGAAAAGGGGCGAGGGTCATGGCGACAGCCGACGCGGGCGGAGCGCAGGTGAAGTCCGCGGTGCGGACCGTGGAGCTGCTCGAATACTTCGCCGGACGGCCCGGAATGCACTCGCTGGCCGCCGTCCAGGA
101	FLAG12_WT12_peak_101	1742460	1743175	716	1742901	198.39	16.2906	1.90949	14.6775	GCTGCTCACGGGCCTCGACGACGTTCTCTGCGACGAGCGCGTCGAGGTGGCGGCGGACGGCGGCCTGGGTGAGGCTGAGCCGCCCGGCGAGGTCGGCGACGGTCGACGGCCCGTGGTCCAGGATCGACCGCGCGACCCGGTTGCGCGTCGAACGCTCTCGGGTCGCGAGTTCCTCCACCGGAGCCGCGCCAACGTTTTTCACAACGCCATTGTTGCGTAATTAATCTCGGCCTGACAAGCGCCGCCGGGAGCGGCGACGGTGCCGTGCATCACTCAGGTAAGGCTTACCTGACCTGCGGAAACGATCATTCGTAGGACGAATCAGCGGCTCGCTCGCAGGCCCCTTCCGGCCGCCCCGCGAGCCCGTACGCGCAGGCCACAGGGGCTCCGGCGACCCCG…
102	FLAG12_WT12_peak_102	1744829	1745031	203	1744882	147.55	4.8183	1.43356	3.54139	CGCTCTCCGCCGTCGTGATGAGCGTCCTCATCATCGTCACCGGTGGCGCGGTCCGGCTGACCGGTTCCGGTCTCGGCTGCGACACCTGGCCGAAGTGCACCGACGACAGCCTGATCGTGACGCCCGAGCAGGGCTACCGCGGCGTGATCGAGTTCGGCAACCGGATGCTGACCTACGTCCTGTCGGCCGCGGTCGGCTGGGCG
103	FLAG12_WT12_peak_103	1761731	1762090	360	1761953	171.47	7.55051	1.5538	6.16835	TGAAGGGAACCAGGACCGCGACCTCACAGGCGTCGTAGTCCTTGTCCGTCAGCGCGAAGGCGAGCTTCTGGACGTGGGCGATGGCCTCGAGGTGGTTGAGGTTCATCTTCCAGTTGCCCGCCATCAGCGGGGTGCGGGTGCTGCTCACAGGATTTCAGTCCTCCAGTGCGGCGAGGCCGGGAAGCGTCTTGCCCTCGAGGTATTCGAGGGAGGCGCCGCCGCCGGTCGAAATGTGGCCGAATGCCTTCTCGTCGAAGCCCAGGATGCGGACGGCGGCGGCGGAGTCGCCGCCTCCGACGACCGTGAAGGCCGGGGAGTCGACGAGCGCCTGGGCGACGGCCTTGGTGCCCTCGGCGTAGT
104	FLAG12_WT12_peak_104	1781847	1783408	1562	1782682	302.07	35.9109	2.26172	33.9132	CTTCCTCCTGGCGAACGGGGTGATGCTGGCGCTCTCGGCCGGCCTGAGCGACGCCGAGTTCCGCTCCTGGGGCTGGCGGGTGCCGTTCTGGGCGGCGGGCCTGCTCGCGGCCGCCGGGCTGCTGCTGCGCTCCTCCCTCGCGGAGACCCCGCAGTTCGAGGAGCTGTCCGCGTCGGGGAAGCGGGCGGGCGCCCCGCTGGCCGAGGTGGCCCGTGACCACTGGCGGCTCGTGCTGCTGACCGCCGGGGCGCTCGCCGTCGGGTACGCGGTGTTCTACACGGTCTCCACCTGGGCGCTGGCCTACGGCACCGAGCGGCTCGGGGTGAGCAGCACCGTGATGCTGACCTGTGTGATGGCGGCGGTGGCGGTCAAGGGCGCGGCCACGCCGTTCGTGGCGGT…
105	FLAG12_WT12_peak_105	1791146	1794023	2878	1792462	350.92	77.0339	3.27063	74.0819	GCGGCCCTCCAGCTCGCGCTCGATGTCGTTGACCGCGCGCTCCATGCGCTCGGGGCCCGCGACGTAGTGGCTGGCGGGGAACACGTACAGCTCGCGGTCCTCGCTGATGACCTCGCCGGTGAGCGGGTGGAGGGTGGAGAGGGCCTCGATCTCGTCGCCGAACATCTCGATGCGGACGGCGAGCTCCTCGTACACCGGGAAGATCTCGATGGTGTCGCCGCGGACGCGGAAGGTGCCGCGGGTGAACGCGAGGTCGTTGCGCGTGTACTGGATGTCGACGAAGCGGCGCAGCAGCTGGTCGCGGTCGACCTCCTCGCCGACCTTGAGCGGGACCATCCGGTCCACGTACTCCTGGGGCGTGCCGAGGCCGTAGATGCAGGAGACGGAGGCGACCACGAC…
106	FLAG12_WT12_peak_106	1807596	1809423	1828	1808413	334.97	73.3232	3.26184	70.4651	GGCGGCGTAGCCGATGGTGTCGGAGCCGGTGGACGCGAGCTGGACCGTGCTGGTCTCACCCTGCGGCGCGGGGGCCGGGGCGGGCTTCTCCGTCTCGGTCTCGGTCTCGGTCTGCGGGACCGGGACGTTGCGGACGGGGGTCTGCGGGCGCGGAGTCGGCGTCTCGATCGGCTGCTCGGGCTTCGAGGGGCCGTTGACCGCGGTGTTGCCGAAGACCGGGTTGAGGACACCGACCACGTTGACCGAGTTCCCGCTGACGTTCACGGGGAGGTCGACGGGCAGCTGGATGCCGTTCCCGGAGAGGACGCCGGGAGAGCCCGCGACATGGGTCTCGGCCGAGGACCCGCCGCCGTTGACCGAACCGCCGTCGGAGGAGCCCCCGCCGTGCGAGCCGCCAGC…
107	FLAG12_WT12_peak_107	1824361	1824584	224	1824481	157.52	4.80631	1.41531	3.52999	TGGCGACCCTATGCCAACTCCGGCCCGCCAGGTACCGCGGCCTGACCGTGTTTCACGCTTTCGTCACCTCTCGGCCGCTTCCGGAACGGGGCGGCGGGAACCGGACGGCGGTGCGGGCGCCTCTTGGACAGCGGCCGATGATGGACTCCGGCCCTCGCCACCGGAACCTGGGGGAACACCGTTGCCGTTCACTCTGAGCCATGCCGCCGCCGTGCTCCCCGGGC
108	FLAG12_WT12_peak_108	1826788	1827583	796	1827299	230.29	19.1727	1.92743	17.4957	TGTTGAGGTCGGGCAGGTAGCGGCGGCGGCCGAGCATGGTCTCGGTGTAGCCGGTGGCGCGGGCCTCGTCGACGACCCGGCGCAGGTAGTCGCGCACCCCGCCGAAGCGCTCGAAGTAGGTGTCCATCAGGCCGCGGGCCTCGCCCGGGTCGATGTTCAGCTGCTGGGAGAGCCCGAAGGCCGAGAGGCCGTAGGCCAGGCCGTACGACATGGCCTTGATCTTGCGGCGCATCTCGGCGTCGACGGCGGACCGCTCGACGCCGAAGACCTGGGAGGCGACGGTGGTGTGGAGGTCCTCACCGGAGGTGAAGGCCTCGATGAGGCCGGCGTCCTCGGAGAGGTGGGCCATGACGCGCAGCTCGATCTGGCTGTAGTCGGCGGTCATGAGGGCCTCGAAAC…
109	FLAG12_WT12_peak_109	1840706	1841077	372	1840893	224.31	12.6128	1.68142	11.0873	GGTCGGCGAGGACGCCGATGCTGCGGCCGGTTTCGTCGGAGGCTTTGCGTACGCGCTGGTAGCGCTCCTCGTGCTCGGCGTAGGTGCCGTGGCTGAGGTTGAAGCGGGCGACGTCCATTCCGGCCTCGATCAACGCCTTGATCTGGTCGTATGTTTCGGTGGCGGGCCCAAGGGTACAAACGATTTTCGCTCGGCGCATGGGTCGAGCCTAGGGCTTACCCACCAGTAGCGAGTTGGCGGGACATGACTACTCAACCACCTTTCCGTGAAAGGCTGTTGACAAGTCTTGAATCTGTGCGCCGGGGTGCTCTGATGAGCGTTTCTGGCGCCCCGGCGCACTCCGTCTCAGAGGCTGGGCGGGTTCATCGTGAA
110	FLAG12_WT12_peak_110	1844803	1845031	229	1844953	157.52	5.26302	1.44499	3.96735	GCACGCTGGATGTGGAACTTCTCGGCGAAGTAGAAGGGGAAGAGGCGTTCTCGGCTCTTGAGGTAGTTGAGGAAGGTCCAGGGGCTCGCGGGGTCGGCGAGGGTGACCAGGTCGGCGAGGAAGGGCACCTGGAGGCTGGCGCCTTCGATGAGGAGCCCGGGGTGCCAGTGGAAGGCCGGTTTCTGTTCGTAGAAGGTGGCGGCGAGGCCGCCGGGGATGCCGTGGGCGA
111	FLAG12_WT12_peak_111	1853528	1856602	3075	1854446	373.85	78.6622	3.17669	75.6552	GACTTGATGGCGGCGGCGAAGGTCGAGACCTCCGTGTAGACGCCCGGGTAGCCGGCGCGGGCGCAGCCCTCGCCCCAGCTCACGATGCCGACCTGGACCCACGCTCCGGCGTTGTCCTTGCGGAACATGGGGCCGCCGGAGTCACCCTGGCAGGTGTCGACCCCGCCCTGGCTGTAGCCGGCGCAGATCTCCTCGGCGGGGACGAGGTCGCTGCCGTACGAGCTCTGGCAGGAGGCGTCGGAGACGAACGGCACGTTCGCCTTGAGCAGGTAGCGCTGCTGGCCGCCGCCCTCACGGGCGGCGCCCCAGCCGGCCACCGTGAAGGTGCCGCTGTTGTACGCGGTGGTCTCGGCGATCTTCAGGTTGGGCAGCGAGGTGATGGGGCTGGCGAGCTTGATC…
112	FLAG12_WT12_peak_112	1897754	1898402	649	1898062	249.23	26.5052	2.13874	24.6862	CGCAGTGCGGCGACGCCGTCCTTGGCCTGCGGCGCCTTGGCGGCGCGCTCCTTGAGCTCGTCGAGGGTGACCCGCGCCTGCCGCTCTGCGAGGTCGGCGCGCACGCCTTCGATGATCTCGTCGAGCACACTCACGCGAGGGGCCCCCTTCCGGGACGGTGATGGTGATGATGAACCAGGTTCAGCCACATCGATCCTATCCGCAGGACGGCCCCGGAATCGCATCGACCGGAGTCGCGTCCCATCTGCTGGGACTCCCGTAGGGATCCGTCGCGGTGTCGTACGGGCGCTCAGGGGGCCAGTGCGGAGCCGAAGGGAAGGTTCCGGACCAGGGTGAAGAGGGCGAGGACGGCCCCGACGCCCCACCACAGGACCGGGGAGGCCGCGAGGCGCATGGGGA…
113	FLAG12_WT12_peak_113	1909640	1910574	935	1910202	272.16	25.7898	2.03852	23.9839	CTCCTTCTGCGGTGGCGAGGCGACGGCCAGGCCCTCGACGCCGGCCTCCTGGGCCGGGACGACGTTCATCACGACGGAGGACGGGTAGACGGCGCGGCCGCCCGGCACGTAGAGGCCGACGCGCTCGACCGGGATCCACTTCTCGGTGACGGTGCCGCCGGGGACGACCTGGGTGGTGTGGGTGGTGCGGCGCTGCTCGCGGTGGACGAGGCGGGCGCGGCGGATGGACTCCTCGAGGGCGGCGCGGACGGCCGGGTCGAGCTCTTCGAGGGCGCGGGTGATCGCCTCGGCGGGGACGCGCAGGCTCGGGACGCGGACGCCGTCGAATTTCTCCCCGTAGTCGATCACCGCGGCCGCGCCATGATGCCTGACGTCCTCGCAGATCGGCCGCACCTTCTC…
114	FLAG12_WT12_peak_114	1912991	1913535	545	1913371	167.48	6.09031	1.47793	4.76123	ACCTCGTTCCCGTGGGGCGGGGCGCCGGGCGCCGGACGCGGAGCCGTACGGGAGGACGCTCCCCCGGGCTCTCAGCCCCGCTCGAACAGGGCGGACCCGCTGCGCCGGTTCCTCGCCGCGCGCGACCGGGTGCGGGGCGAGCTGGCCCGCCGTACGCCGCTCTGGGAGCCCGGACACGGACGGGCCGGACGGGGCGGGCCCGGCGGCCATTAGGCTGACCGCTGTGACCACCGCTCGCCTGCCTCTCTTTCCGCTCAACGCGGTGCTGTTCCCGGGCCTCGTGCTGCCGCTGAACGTCTTCGAGGAGCGTTATCGCGCCATGATGCGCGAGCTGCTCACCGTCGACGACTCCGAGCCGCGGCGCTTCGCCGTCGTCGCCATCCGCGACGGCCGCGAGGT…
115	FLAG12_WT12_peak_115	1914702	1915854	1153	1915411	220.32	23.3892	2.13055	21.6285	GGCCGAAGTACGTGCCGAGGCCCCAGGCGAGCAGCGAGCCCAGCACGCCGCCGACGGCGAGGCCGAGCACCAGCGGGACGCCGCCCTTGCGGCGCAGCAGGAAGACGACGAGCGCGGCGACCGCGCCGAAGGCCAGGGCGAGCAGGACGAACGTTCCGTCGGAGCCGATCGCCGCCTCCCCCTCGGAGTTGCGGAGGAAGACCCCCTTGCCGTCCGAGATGAGCAGGACGCGCGGGGCGAGGTTCAGCCACAGCACCCCGAGGACCGCTCCCGCGATCGCCGAGACGACGGTCACCAGGACGCCCTGAAGGACCTCGGTCGCCGTGATCGGGTCCCCGGCCGGGTCGGGCATCGGCGGGGGCGGCGGGGTCTTGTGCTGGTCGTGCGGCGGCGGCTGGT…
116	FLAG12_WT12_peak_116	1918135	1919379	1245	1918527	273.16	30.5607	2.19327	28.6672	GTCCGTCGCTCCTCGTCAGGGCGCCCAGCCGTACGGTGACCCGGGGCATCACCCGCAGCCTGCGGTGCTCGGGCTGGGGCACCCGGTCGGGCGCGCCGTCGAACCAGTAGATCCGCAGGAGGGGCAGCGCGGTCTCGGCCTCGGCGCGCTGGCTCAGCTGCTGGATGAGCCCGGCGTGATCGACGGTGATCCGGGAGCGGGCCGGTTCCCCGGCGAGGAGACTGGCGGCGGCACCCAGCAGGTAGCCGGCGTCCACCAGGACGACGCAGCGGTCCACGTGTTCCACCCTCTTTCGGGAACCTCGGGATCGGAAGTTGCTTCGGATTTCCTTCGAGTCTGCCCGAAGGCCGGGGGCTCGACGGCCGGAACTGGATCATCGGCGTGGCGGATGTCACGTTC…
117	FLAG12_WT12_peak_117	1924973	1930987	6015	1927469	398.77	79.9342	3.07517	76.8889	ACCACGGGCACGAACGGCACGACCGTCGTGGTGGGCAAGGCGTCCGCGAAGAAGACCCTGGAGCTGTACGAGGACTCCCGCTGCCCGGTCTGCGCGACCTTCGAGCAGTCCGTGGGCGCCACGGTCGAGAAGGACGTCGAGGCCGGCAAGTACAAGATCAAGTACATCGGCGCCACCTTCATCGACAACGGCGCTCCGGGCGAGGGTTCGAAGAACGCCCTCTCGGCGCTCGGCGCCGCGCTGAACGTGAGCCCCGAGGCCTTCCTGAAGTACAAGTCGGCGCTCTACTCGGCGGAGTTCCACCCCGAGGAGAACGACGACAAGTTCGCCGAGGACTCCTACCTCCTGAAGGTGGCCGACTCGGTGCCGGCCCTCAAGGGCAACGCCGAGTTCAAGAAG…
118	FLAG12_WT12_peak_118	1971313	1972180	868	1971716	231.29	24.0015	2.11171	22.2295	CGCCCGCCGGGTCGCCGCGCAGCGCGAGCATGTTGCGGATGCCGGCGTCGGCGTACTGGCCGAGGACGTTGCGCAGCTCGGCCACCGAGTGGTCGACGGCCGTGAGGTGGGCGACCGGGGTGAGCGTGGTGTCGGAGGCGATCTTCTGGGTCGCCTTCACGGTGCCGCCGCGGGTGGAGCCGCCGGCGCCGTAGGTCACGGAGACGAAGCTCGGTCCGACCGCCTCGACCCGGCGCATCGCGTTCCAGAGGCCCTGCTCGCCCTTCGCGGTCCGGGGCGCGTAGAACTCGAAGGAGTACGACGTGCCGCCGGAGGCGAGGATCTCGCGGACCGTGCGGGCGCGGTCCGAGCGGACGGAAGCGGTACCAAGGGCCATACGGGCAGGTTAGACGCGGTGCG…
119	FLAG12_WT12_peak_119	1977828	1983087	5260	1981664	396.78	78.0548	3.03648	75.0671	CGGCCCGCTGCTGATCGTCCTCGGCGTCCTGCTGGCGCTCGGCATCGGCTCCGGCGTCTGGTACATCAACTCCGGCCAGTTCACCCGGGTCCCCGCCGTGCTCGGCCAGACCGAGGCGGCGGCGACCCGCCGCATCACAGACGCCGGTCTCGAGGTCGGCTCGACGAAGCGCGCCTTCAGCGACGTGTACGAGCGCGGCACCGTCATGGCCGTCGACCCGGCTCCCGGTGAGCGGCTGCGGGGCAACGGCACGGTCACCCTGACCCTCTCCCGGGGCCCGGAGATCGTGAAGGTGCCCAACCTCAAGAACAAGCCGCTCGCCGAGGCCAAGCGGATCCTGGAGCGGGAGGGACTGGCCACCGGGGTGGTCACCACGGCGTTCAGCGAGGGCGTCCCGCA…
120	FLAG12_WT12_peak_120	1983272	1983492	221	1983332	208.36	5.51098	1.38648	4.2042	GTTCACGGTCACACCCACAACATTACGGGGTTCTTCGTCCGGTCCTGTCCCCCTGCCCAGTGACTGAGACGCGCGCCCGATTTGTCCGGCGGTGATCTTCACTCCATCGAGTGGTGTTACCCTCTGGCCCGTTTAACAAAACAACAGTCGAATTCACAGGGGTGGGTGTGACCCAGAGGCACCGCAGGGATCGCAAGAAGAAACGTCTCTTGTACGGCACG
121	FLAG12_WT12_peak_121	1994310	1994584	275	1994440	191.41	8.27266	1.5517	6.86588	GAGGGGCAGCAGCACGTCCTCGGTGCGTTCCACGGTGGCCCGCAGGGAGCACAGCAGCATGGGTCCGGCCGCGGTGGCGCCGCCGCTGAGCATGACGAGCTCGCTCTTGGCGGCGAGCCGGGCGGCGTGTTTGCGCCAGCGGAAGAAGCGCGGGGCCTCCTGGACGAAGACGAGGTCCGGGTCGCAGGCCCGGATCACCCGGGCGAGGGCGTCCTCGTCGTCGCGCATCGAGCGCACGTTGTAGCTGAGGACCCGGAGGACGGCCGAACCGTCCG
122	FLAG12_WT12_peak_122	2000465	2002512	2048	2001238	255.21	32.997	2.34887	31.0566	CGAGGAGTTCCTGGGCCGCTGGGCCTCGGAGCACGGCAAGCCGACGGGTTCGACGGCGGCCACCCTGCGCGACGACGCGGACCTGGTCGCGGAGGTGCAGCGCGCGATCGACGACGGCAACGCGGCGGTCTCGAAGGCGGAGTCGGTCCGCAAGTTCCGCATCCTCCCGGCCCAGTTCACGGAGGAGGCGGGCCACATCACCCCGTCCCTGAAGCTGAAGCGCAACGTGGTGGCGAAGGACTTCGCGGACGAGATCGAGGCGATCTACACGGCGTGAGCCGTACGGCACGGATACGGCCGGAGGCCCGGGGCATCACCCCGGGCCTCCGGCCGTATGCGTGTGCGGGTCCCGGAAGCGGGCCGCTACAGCAGCTCCCTGAGACGCTCCGCCAGCAGGTC…
123	FLAG12_WT12_peak_123	2034520	2034943	424	2034718	199.39	7.42466	1.49542	6.0461	AGGCGGTGGAGGTGACCGACTTCAGGCCGTCGACGTTCTTGAGGTTGTTCTCCAGGGGCTCGACGACCTGCTTCTCGACCACATCGGGAGAGGCGCCCTGGTACGGGGCGAGGACCGAGACCATCGGCAGCTCGATCGAGGGGAACAACTGCTGCTTCAGCTGCGGTATCGCGATCGCCCCGAACACCAGGGCGACGATGGAGATCAGCCCGATCAGGGCCCGTTGCGCGAGGCTGAATCTGGACAGCCAGGACATGGGGTCTCTCTTCTGTGGCGTACTCGTCGGCAGACGGGAGCAGCCAAGAGTCCGGCCGGGATCCGCTGGATCCGCCGGAGGTGCCCCCCGCCTATACGATCTGCCATCGGCCGCCGGAAGTCCTCGCCCCCCGGGTCCAGATC…
124	FLAG12_WT12_peak_124	2054147	2055178	1032	2054740	262.19	26.3603	2.08883	24.5433	GACCTGCGGGATGCCGAAGGTCCGTTCGTACGCCTGGAGGGCGGTGTGCTCGGCCGAGTCGGGCCCGAAGGCGCTCTCGTGGGGCAGGACGACGCCCTGGTACTTGGCGCGGGGCCGTCCGTCGACCGTGTCGCTGAGGAAGGCGGGGTCGAGCACCGGCCGGTCGGGGTCGTTCAGGTCGATCCGGCGGTACGGGACGCCGGAGCCCTTCAGTTCGGCGGTGATGGCCCCGACCGCGCTGCCGCCGTCGTCGACGACGAGGACGGTGAGGTCGATCCGGGGCACGGGGGCCGCGAGGGCCTGCGCGGACGGCACGACGGTGGCGAGCAGCGCGGCGGCGGCGAGGGCCGCGACCCGCGCGCCGCGGGGTGCGGTGCGGGCGCCGGGGCGGCCGCGGTG…
125	FLAG12_WT12_peak_125	2065606	2065902	297	2065741	199.39	7.65193	1.50666	6.2656	GCGCCCGCCGCGCCGAGCTGGACGGCGATGCCCCGTCCGGCGCCCCGGGTGGCCCCGGCGACCAGGCAGATCCGTCCGCGCAGGCTGTTCGTGTCCTTCTTCTCCGTCGTCATGCGCACCAGCGTGACAGGGAAATCAGACATCTTCTGTCTGGTTTCATTTCGGGCTTTCCGGGTGCGTCGCACCCCCCGAACCAGGATGCTGGTCCCGTGATGGACGAGACGGAGTTCTGGGAGATCATCGACGCCAGCCGCGAGGAAGCCGAGGGCGACCCCGAGGAACAGGCCGACCTGCTCG
126	FLAG12_WT12_peak_126	2076561	2076787	227	2076621	194.4	7.64487	1.51474	6.25876	CCACGCAGACCGTGTGAATCGGAGCACAAGTAGTTACCGGCCGGTAGTGGCCGGATCGGACGCGGCCCGTACGGCCCCGCAGCTCAGCGGGGACGTACGGGCCGCGCCGGCGTTCGCCCGGCCGTCCAGATGGGCCCATCAACGTTTCATCAGTGTTTGACCACCGGGTCACGCCCTGGTAACACCAGTCTGTGAGCCTGGTTTCACTCACCGCCACGACTCGCTCA
127	FLAG12_WT12_peak_127	2076922	2077220	299	2077073	191.41	7.31696	1.50321	5.94252	GGGCAGCGCACCGCCCGGCGCAACGCCTGGAACTCCGTCCTGGAGGACCGCCGTCGCGCCAAGGACCGGGTCGAGGCCCAGCACGTGATGGAGGTCGCGTCGGGCCGGGCTTCCCGGGCCACGTAAACTTCAGGACATGGCGAGGAAGGCAAACACGGGCAGCGCTGACGCTGCGACCCCCGGGCGACTCAAGCAGATCGCCCTCACGTACAAGATGACCCGAAAGGCCGACCCGAAGGTCGGGCTTGTCGTCGCAGGCGTGGGCATCGTCGTACTCGGTGTCCTCCTCGCGATCGGCT
128	FLAG12_WT12_peak_128	2079704	2080182	479	2080025	183.44	6.53791	1.47548	5.1923	GGAGCCGATCGACAAGGACCTGTACGAGCTCGCTCCCGAGGAGCACGCGAACGTCCAGCAGGTCCCGACCAACCTGGAGGCCGTCCTCAACGCCCTCGAGGCGGACAACGAGTACCTCCAGGCCGGCGGTGTCTTCACCTCCGACCTGATCGAGACCTGGATCGACTACAAGCGCACCCACGAGATCGCCCCGATCCAGCTCCGCCCGCACCCGCACGAGTTCGAGCTGTACTTCGACCTCTAAGCCGTACCGCGGTTCGTCACGAGGCCCGTCGCCCCCTTCCCGGGGGCGGCGGGTCTCGCCGTTTCCGGCCAAGATCACAGGAATGCGAACAGGTGACGAACTCTCGTGCGTACCTACGGGTAAGGGGTTCACGCTCCGCGACTGGTCGATAGCGT…
129	FLAG12_WT12_peak_129	2090687	2091147	461	2090954	209.36	9.09607	1.55819	7.6655	CCCCAACGCCAACGTGGACCCGTACGTGGTGACCCGCCTCCTGGTGGACACCTGCTGCGAGGCCCTGGCCAAGGCCGGCCAGGTCTGACCCGCACCCTCTGAAGGGGCGCCCACCGTCAGGGACGGGGGGCGCCCCTTCGGCATGCGCACGGGGGTCCGGGAGGCACCCTCTCTCCCGGCATGTGGGAAGGATGACACGGGGTTTGGCCGGCAGAGGGGTCGTCGACGGCATTCCCTTCTGGTTCAATAGGGATATGGCCATCACTCAGAACGACACCGCGACGGGTCGTCACGACCTCGAGCCGTTCTGGCCTTCCCGGCAGCACCACGACTTCGACCGGGTGTGTTGCCGCGCGAGGAACGCGTCGGCCCTCTAACGCCCCGATCGGAACGGTCCGA…
130	FLAG12_WT12_peak_130	2093814	2095889	2076	2094977	313.04	59.2948	2.93712	56.75	ATGCGCAGACATGGACGAATGCCCCACGGCGGCCAATGTCACGCACACCACCGCGAACAGGGCGGCTCGCAACACGCGCAGAGGCGATCGGGCATTCGTCATCGCCCGTCATGGTGTCACCCCGCCCCACGCGGGACGAGACCCCCTCGGGAAGTGATGACGTTCCTCCCGCGGCGGAATCCTCCGGAAGCGAAAGTCCTGGTCCCGGGCGGTGCCGCCGGGCAGGCTCGGGACCATGAGACTTCTGGTGCTCGGTGGTACGGAGTTCGTGGGCCGCGCGGTCGTCGAGGCCGCGCTCGACCGGGGATGGGAGGTGACCGTCTTCCATCGCGGCCGGCACGCGCCCCCAGCGGGCGTCACCTCGCTGATCGGCGACCGCACGACCGGTCCCGACGGGCT…
131	FLAG12_WT12_peak_131	2103488	2104191	704	2103808	233.28	17.7915	1.8653	16.1439	GCGTATCCGGCGGGGGCGCCGTTGTAGTCGACCTGGCTGCCCTTGACCGTACGGCCCGAGGTGTCGGTGAAGGTGTAGTCGGCGAGGTTGCCGGTGAGGCCGACCTTGATCAGGTCCTGGTAGTGGAGGAGCCGGGCCTTCTGCTGCTCCGGGGTGCCGTTGGCGGTGGAGGTGTTGGGGTCGGTGTAGAGGCCGGAGGCGAAGCCCTGGACGCCGGGGTCCTCGTCGAAGGGGCCGCCGCCGCGGACGGCGTCGCGGGCCCGGTCGGAGAAGGTGGCGATGCCGGTTCCGGCCATGTTCTTCTGGGTGGCCTGGACGAAGCGGGCGTCGTCGGCGATCTCGCCGAAGTTCCAGCCTTCGCCGTAGAGGATGATCGCCTTGCCGTCGACGCCGTCCTTC…
132	FLAG12_WT12_peak_132	2108612	2110722	2111	2109927	331.98	47.9671	2.51494	45.6916	GCGGGTGAGCGCCGAGGTCTCGTGGTTGATGGCCACGTACGCCTTGGAGCCGCGGCCGAAAGCGATCGCGTTGTTGCCGTTGTCCCACCAGCCGGTGACGGCCTGGCCGCGCGCGGTGTTGCGGAAGGCGACCATGGAGGAGATCTCGCGCCAGGCGTGCTGGCACTTCCAGCCGTCGGTGTAGCAGGCGTTGACCTGTCCGCCGCTCGGCGGGCCGGCGTCCTTGTCGGTCCACTCGTAGCCGGAGTGGACGTCCGGGGAGCCGTAGGGCCAGGCGAGCATGAAGACGGAGGCGAGGGTGTAGTTCGCGCCGTCCTTGTAGCTGAGGGTGTCGCCGCCGCGCTCGGTGTCGTGGTTGTCGACGAAGACGCCGGACTGGGCGGAGGGCATGTACCCCCA…
133	FLAG12_WT12_peak_133	2114644	2116769	2126	2116104	258.21	29.9643	2.22838	28.0811	GACTGGCTGGGAGTGTCCACAGCCATCAGCCGGCCTGCCTTCCTTCTACTTCCAGTCCTTCAGGAGCTTGCGGTACGAGTCGCCGATGGCCTTGGCGCCGGCCTCCGGGGTGGTCTGGCCGGTGAGCACCTTGGTGTACTCGACCTTGACCGGCTCGAAGAGGCTGCCGCCCTCGGGGATCCAGGGGCGCTCGACCGACTTCTCGACGACCGGCTTGAAGAAGGTGATCAGCTCGTTGGTCGCGACGTCCGGCTTGATGTAGACGGACTGGCGGGTCGGGAGCAGGCTGAGCTCCTTCGCGATCGTCGTCTGGGTCTCGGCCGAGGTCATGTACTCGGCGAAGGCGTAGGACGCGTCGAGGTTCTTGGAGCCCGCGTAGACGGCGAGGTTGTGGCCGCC…
134	FLAG12_WT12_peak_134	2118925	2119295	371	2119084	194.4	10.0587	1.63297	8.60018	CTTCCACGGTGTCGAGGACGTGCCGGACGGCGGCGTCGCCGATGGCGTGGGTGGCGGTGCCGACGCCCGCGCGGTGGAGCCGGCCGACGGCGGCGGAGTACGCGGCCGGGTCGGGCCAGAAGGCGTCGGTGCCCCGGCCGTGGCAGTCGGCGTGTTCCAGCCAGGCGGTGCCGCCCTCGACGGTGCCGTCCATGAAGAACTTCACGCCGCCGACCGCCCACAGCCGGCCGGCCCGGCCCTGGAGCCGTACGAGCCCGTCCAGCTCCTCCTCGCCGACGCCGGGCATGCACCAGGGCGCGAGCCTCAGGCGCAGCGGCAGCTCGCCGTCCTCCTCCAGGGCGGTCAGGAGCCCGGGTACGTCGTGGCCGCCG
135	FLAG12_WT12_peak_135	2158394	2159150	757	2158873	185.43	6.24833	1.45648	4.91305	GGCGTTCACGTTGTGGGTGGCGACGGTCAGGTCGCCGCCGGCCGCCGACTTGTCGGCCACCAGACCGCCGAAGAGGTTCAGCCACACCACGGCCGGAAGCAGCAGCGCGATCAGCGCGGTCGCGGACCGGCGCAGCAGGGCGAGGACGAACAGCAGGGGGACGAAGAGACCGAGCCAGGGCAGGAAGGTCTCGGTCAGACTGCCCAGGTTGCCGATCCGGTTGGGGATCTCGGCGTGCAGGCCCATCAGCAGGGTCAGGGCCACCGCGCAGGCGGCGAGCAGGATGCCGCGGCGCCAGATGCCGGGATCGCGGCGGATTCTGTCGAGGGCGGTCCGGAAGCGGGAGGTGCGGCGCTCGTTCTCCGCGCCGCCCTGCTCGGTCTCCGTCATGTCCACCCG…
136	FLAG12_WT12_peak_136	2160634	2161885	1252	2160926	239.26	17.3869	1.83407	15.7479	GCCCATGAGGGCGAAGAAGACGAGCGCGATCGCGGCGACGGCCGCCGAGAACGCGGGCCGCTTGAAGTACGTCATGTCGATGGCCGGGTGGTCGCTGCGCCGCTCGTGGAGCACGAAGAGGGTGAGGACCGCGAGGCCGCCGAGGACCGGGGCGAGGACGGTGAGGTCGGTGGCGTCGGCCAGCTCGCCGCCGCGGATGATCCCGTACACGAGGAGGACGAGTCCGACGACGGAGAGCAGGACGCCGGGGACGTCGACCCGGCCGGGCCTGGGGTCGCGGGAGTCGGGAACCAGCCACATCATCAGGGCGAGGGCGAGGAGCACGACGGGGACGTTGATGAGGAAGATCGATCCCCACCAGAAGTGTTCGAGCAGGATGCCGCCGGTGATGGGGCCGAT…
137	FLAG12_WT12_peak_137	2163905	2164409	505	2164025	202.38	7.7488	1.5065	6.35984	CGATCATCTTCATCCTGCTGTTCGTGTACGTCTTCGGCGGCGCGATCTCCGGCAAGGGCAACAACGACGTCTACGTCAACTACGTGACGCCTGGCCTGATGGCGATGATGGGCATGAACATCGCGATGGCCGTCGGCGTCGGCATCAACGACGACTTCAAGAAGGGGGTCATGGACCGGTTCCGGACGATGCCGATCGCCCGGTCCTCCGTCCTGATCGCGAAGATCGTCGTCGAGGTCGGCCGGATGCTGATCGCCACCTCGATCCTGCTCGGCATGGGTTTCCTGCTCGGCCTGGAGATCCACACCTCGTTCTTCCACCTGCTGGCCGCGATCGGCCTGTCGATGGTCTTCGGAGCGTCGCTGATGTGGATCTTCATCCTGCTGGGTCTCACCCTGA…
138	FLAG12_WT12_peak_138	2174405	2174874	470	2174693	214.34	17.4993	1.90938	15.8582	TGAACTCCCCGTCACCGCGCACCCACACCTCGCCCGCGGGCGGGCGGACCACCTCGAGGTCGAGCAGCCAGGCGGCGCCGACCAGCGGGTGCCCGGCGAACGGCAGCCGCACGCCGGGGGTGTAGATGTCGACGGTCCCGCGCTCCGGGTCGTCCACGAACACCGTCTCGCTGAACCCGAGTTCCTTGGCGAGCGCCTGCCGGGAGGCCTCGTCGGGGTGGAACCGGGCGTCCCGTACGACTCCGAGGGCGTTGCCGTACCGGCCGTCGGCCGAGCAGAAGACCCGGAGGACGTCGATGTCGGTGGCGGCGCCGGGCACAGTCGTGTTCATGGCGGGAATTCAACCATTTTCGGAGCGCGCGGCAGGGCCGCACCCGGTAATCGGGTGCGGCCCTGCGC…
139	FLAG12_WT12_peak_139	2199255	2201907	2653	2200500	373.85	61.6812	2.7163	59.0794	GCCGCTCACCCCTGAGCCGCGGCCCGCATACGCCGTCCGCGCCCCTGGCGCGGATTCCCGCACCACCCCCTTCACCCCAAGGAGTCTCATGACCACCGCTGTCGCACTCCCCTCCCCCACGCGGCCGTGGGGTGCGGGCCGACTCGCGCCCTACCCGACGATCACCCGCCGCCCCCACGCCACGGTCGCCATCGACCCCACGACACAGCTCGGAGTGTTCCGCGACCGCGCCGGGCAGGTGGTCGAGATGGGCAAGCACGGCACCAGCTCCGGTACCGAGACCTCCACGACGACGAACTCGGACTCCCGGAACGACCAGGGTCACGACCAGGACAGCAATCAGGATTGATGGCCATGACCGAGGAGAGGCCGGTTCTGGTGGCCACCGAGGCGGACGAC…
140	FLAG12_WT12_peak_140	2202633	2203162	530	2202905	199.39	7.56043	1.50215	6.17799	CTTCAGCGACTCCTGACCCAGATCGAGGAGCTTGAGCCCTCGGTGGCCGCACTCCCCGCGGACATGGCGGCGCTGCTGGCCACCTTGCCCCCTGTTCCGATCATCCCCTTCGACGCGCCCGCGCAGAACCCTGGTGGCATTCAAGCTTGGCTTGACGAGCAGAATTCCGCCGACCCCGGGACCGCAACAGAGGACACCGAGGCGTAGACGTGTAACGCGGAGGGCTCCGACTCGGCCAACACCCGCACCAAGCCACCCAGCGTGGCTACCTTCATGGCTACTTTCGTAGCCGCGAGGTCCAGTTTGGACCGGTGCGGAACGGGGTGGGGCGACGCCCACGATTCTCCGAGAAAAGGCCGCTGACCTGCGATATTGCAGGTCAGAAGCCTGAGGGGCAGA…
141	FLAG12_WT12_peak_141	2252395	2252871	477	2252640	182.44	9.14758	1.61478	7.7145	GCCTCGGCCTCGTCCCCGTACGGCAGGAGGCAGATCACCGGGCCGAAGATCTCCTCGCGGGCGATCCGCATGGAGTTGTCGACCCCGCCGAAGAGGGTCGGCTCGACGTACCAGCCCCGGTCGAGCCCGGCCGGGCGGCCGCCGCCCGCGAGGACCTTGGCGCCCTCGTCCTGGCCGATCCGGATGTAGTCGAGCGAACGCCGCTGCTGCCGCTGGGCCACCAGCGGGCCGACCTGGGTGGCCGGATCGAGCGGGTCGCCGACGACCAGCGCGCCGGCCGCCGCCGCGAAGGCCTCGGCGATCTCCTCGTACCGCGAGCGGGGGGCGAGGATGCGGGTCTGGGCCACGCACGCCTGGCCGTTGTTCATCCAGGCCGCCGGGACGATCCCGGCGACGGCG…
142	FLAG12_WT12_peak_142	2263737	2264923	1187	2264561	252.22	24.0999	2.04213	22.3264	ATGAACATGGCCGCCGCCCGCAAGGAGTGCCCCGCCGCCGACATCGTCAGCCAGCTCGTCGCCGCCGAGGGCCAGGGCAACCTCTCCTCCGACGAGTTCGGCTTCTTCGTGCTGCTGCTCGCCGTCGCCGGGAACGAGACCACCCGCAACGCCATCAGCCACGGCATGCACGCCTTCCTCACCCACCCCGACGAGTGGGAGCTCTTCAAGCGCGAGCGGCCCGCGACCGCCGCCGAGGAGATCGTCCGCTGGGCCACCCCCGTCGTCTCCTTCCAGCGGACCGCGACCCAGGACACCGAACTCGGCGGACAGAAGATCACCAAGGGCGACCGCGTCGGCCTCTTCTACTCCTCCGCCAACAACGACCCCGAGGTCTTCACCGACCCCGAACGCTTCGAC…
143	FLAG12_WT12_peak_143	2270317	2271699	1383	2271249	325	52.3149	2.67213	49.9377	AGTACGGCTCCGAGCACGGCGAGACCGATGATCTGCGCCGAACCCCACGCCCAGGTGGTGCCGCCGAGGGAGGCGACGAGGACCAGGCAGGTGGCGACCGAGGCGATGAGGAAGGTGCCGAGGTAGTCGATGGTGTGCCGGGTGGAGCGCACCGGGATGTGCAGCACGGCCGCGATCACGAAGAGGGCGACGATGCCGATCGGCAGGTTGATGTAGAAGACCCAGCGCCAGGAGAGGTGCTCGGTGAACAGGCCGCCGAGCAGCGGGCCGAGGACGCTGGTGGCGCCGAAGACGGCGCCGAAGAGCCCCTGGTACTTGCCGCGTTCCCGGGGCGAGACGAGGTCGCCGACGATCGCCATCGACAGCACCATGAGCCCGCCGCCGCCGAGGCCCTGGAGG…
144	FLAG12_WT12_peak_144	2272095	2272460	366	2272295	167.48	5.01518	1.41275	3.72957	GTGCCGGGTGAGGGCGAGGAGGAAGCGGTCACGCTGAGCCTCGGCTCCTCCGGGCCCGAGGTGAGGGAGCTCCAGCGGCGCCTTGAGGCCGTGTGGGCGTACCACGGCCGCATCAACGGCAGGTTCGACGAGGAGGTCCAGGAGGCCGTGGCCCGTTACCAGTCGTGGCGGTACGTCCAGGACGACCCCGAGGGCGTGTACGGCCCGACGACGCGCAGGCTGCTGGAGGAGAACACGCCCGAGGTGTGACCCCCGAGGTGTGACCCCGGCGGCGGCGCGGGGCCCGGGGGTCCCGGGGTCCCGTCATGCGGACGGGTTGGCCAAGATGGCCGACGGTTTTGTATCGTGGAAAAACAAAGTGGCCCC
145	FLAG12_WT12_peak_145	2281581	2283273	1693	2282275	325	34.0133	2.14473	32.0542	ATCGCCAGGGCGTTGGCCCACGACTCTGCTTCGTACCAGGTGATCTGGGACATCGGCACGTTCCCCCAGCGGGGGAAGATGACCGCTTCGAGGCGGTCCCAGCGCCGGGCCGTCGTCGTGCCTCGGGGCGCCTGCCCCTTCATCCATTCCCGGGCCCAGGAACCGAACGTCCGCTGCATGAGGCTGGGGTCGATCCAACGGCCCGTCCGAATCGCGGCCTCCTGGGCGTTGCCCCAGTCCTCGGCCGTCTTCTTCGTGGGGAATCCAGATGCGGTCCCCTTGGTCCCGTCGGGCTTCTTGTAGACGGCCTTCCAGGTGAACTGCTTGGTCTGCTTGCCGTTGCGGACCTTGTAGACCTTCTCCGCGTAGGCCATGGTGCCTCCTCGCTTGATCCCCTGA…
146	FLAG12_WT12_peak_146	2301641	2305549	3909	2303699	395.78	78.1592	3.04421	75.1699	AGGCGGTGTCGAGGAGCTGCTGGGTGTCGTTCTTCGGGATCTTGTCCGGTGCACTGTGCCAGCTGGCCACCGTGCGGACCCCAACATCGAGGTGCTCGGCGAACTGCTCGTTGGTCATCCGGAGAGCCTGCTGCAGGGCGCACGCCGTGCGGCCAGTCCAGGTCACGACTTCCACTGTCCGCCCCTCGCGAGATCGAATCCGAGATCTTGCACTGTCGCTGCGCTCGCGCTGCATCGGCATCGCACTGGGCGGCCATGGCTTGAGTGCCTCCATGCCGGTTGACTTTCAGGCATGAGGAAAACGCTGCTACCGAGAGGCGCGCGAGATCTGCTCCGCTCGCGAGCCGGTGACCCCAAGGAGCACCCCCACCTGGTTCCAGGAGCGACCTTCGTGGAGCT…
147	FLAG12_WT12_peak_147	2329417	2329838	422	2329665	186.43	6.85022	1.48727	5.49235	GCCCTTGAGGGCCTGAAGAACAGCCTGCCGGGGCTCACGCCGTTCGTCATGGCCGCGGCGCGGGCCATCGGAGACCTGCAGGACCGGGTCTCTCGAGGCTTCAAGTCGCCTTGGTGGCTGCAGTTCAAGAAGGACCTGGCCGGCTCGGTGTACCCGGCTCTCATCGGGTTCGGAGTCGGCTTCGGCCGGATCTTCAAGGGCGCGGCCGGCATCGTCCAGGCATTTCTGCCGCACATGGACTCCATCAGCCAGCGGATGCAGGACATCACAGGCAGGTTCGCGACCTGGGGCACTGGCCTGAAGGGCTCGGAGAAGTTTGAGCGCTTCCTCGCCTACGCCTCCAAGCAGGGGCCGATCCTTGCTGGGGTCCTGGGCGACATCGGCTCGGCTCTCTACCAG…
148	FLAG12_WT12_peak_148	2330927	2331174	248	2330993	173.47	3.56508	1.31178	2.35495	CGGAGGCCATGCGGGACCCCTACGAACGGGCCCGACTCCACGCCGTCAACCGTGCGGCGATGGCCGGGAAGCCGCTGGACCAGTACCAGGGGTTCGCCCGCGGCGGCATCTTCGACTGGGTAGGCGACGCCACGTCCAAGGTGGTCGACCTCGCCCAGACGGGCGCGTCATGGCTGAAGGACGGCGTCAAGGCGTCCGCAACCGCAGGCCTGAACAGTGTGGTGGAACCGCTGATCAAGCGGATCTCC
149	FLAG12_WT12_peak_149	2331807	2332087	281	2331987	191.41	4.58062	1.35501	3.3158	CGCCCTTGCTCTCGTCGTCGACGGCCACGAGTTCACCGCCTACGTCGACGACCGGGCGAACCTGCAGGTCTCGAACACGCTGATGCCCGCGATCGCCGCAGCACGCGCAGGCAGGAAGGGGTAGAGCATGGCGATCCCCGGCAACTTCCTCAGCGAGTCGACATCGTCGATGGATCCGGCCATCACCGGCTGGACTCCGAAGACGAACTGCACGCTGCTCATGGGCACCGGCGGCCGGGTTGGTGACGGCTGCCTGACCATGAAGTCGGTGGCGGCTGGGG
150	FLAG12_WT12_peak_150	2338263	2343192	4930	2342141	386.81	59.9483	2.62033	57.387	ACGGATTCGGGCAGCTCGTCGAGCCTCTGCCGGACACCCGCGGCATCCGGCTGCTGCTCAACCTGATGCCTCTCGACGCCTGGGCTTGCTGCTGGATCGTGTCCGGCCTGCTCGCTGTGGCGTCGTCTGCGCTGCCGGAAGGGCGGGACTGGCTTGCCTTCCCCGCCTTGCTGGCCATCGTCGTTCCCTGGATGCTCGCGTACCTCGTGTCGTGGTGGCCTCTCGGAGACAACGCAAGGGGGTGGGTGACGGCGCTGATCTGGGCGGTAGCCGCAGTGCCGGTGATCGTGGTGGCGGGATGGCGCGAGCCTCCACGCCCCAAGAATCTGGAGTGAGCCCATGAGCAACGCCGAGATGTGGACCGCAGTGTCCGGGGGCGTGGTGGGGGCCGCCTCAGCT…
151	FLAG12_WT12_peak_151	2347821	2349714	1894	2349103	329.98	40.6229	2.31458	38.5214	GTCGCTCCGCGACCCACGTTCCGGTCCACACCACGTCGTCGACGTCCCTTCGTCAGCCGGCAAGTCCGGCGGTGAGCAGATCCACGAAGCCGACGTCCTCCTTGGCGACGCCGAAGAGTTCGGCGCGTAGGAGGGTGCGTTCGGCCCACGCGCGATGCGGCTTCACTTCGTTCATCTTGTTCGTGTAGGCGGAGCGGAGGACCCCGCCGCCGCCCTGGTCGGGCCGCAGGATGTCCTGGGCGTCGCTCCATTCCTCGTGGCTGACCACGGAGAGGGCGTGCACCGGCACCACGTGGGTGGGGTGGATGCAGGTCTTGCCGAGGAGGCCGTTGGCGCGGTCGAGTTCGATCTCGCGCAGCAGGCCGTCAAGGTCGTGCTCGATGAGCGCGGTGCGCAGGT…
152	FLAG12_WT12_peak_152	2355965	2356199	235	2356120	188.42	5.66341	1.41994	4.35035	GTTCGTCGTCAACTGCAACCTCCAGCGCCTCGACGGCCCGGTGCGCGGCAACGGCAAGATCATCCAGGAGCTGGAGTCGATCTTCCGGGGCAACGGCTGGAACGTCATCAAGCTGATCTGGGACCGCTCCTGGGACCCGCTGCTCGCGCAGGACCGCGACGGCATCCTGGTCAACAAGCTGAACACCACCCCGGACGGCCAGTTCCAGACGTACGCCACGGAGACCGGCGGCTAC
153	FLAG12_WT12_peak_153	2362240	2363749	1510	2363016	331.98	50.9763	2.60139	48.6288	CGGCCCGGGCGGCAGATCCTCTCCTTCGACCCCACCGGTACGGGGCGGGCGGCCGAGGTCCTGGGCGACCTGGAGCACGCGGAACGCGTCTCGGTGGTCGTGCCCGGCGTCGACACCAATCTGCTCACCTTCCAGAAGACCCACGGCCGGTACGGGGCTCCCGCCGGCATGGCCGAGGCCCTGTACGCCGAGGAGCGGCGTGCCTCCCCCGGCGCCCGGTCGGCGGTGATCGCCTGGGCCGACTACACCGCGCCCGCCGGCGTCGGCGTCGACGCGATGACGGGCCGGCTCGCCGAGAACGGCGCCGCCCGGCTCGTACGGCTGACGGAGGCGCTGCCCGGGCACGCGCGCGTGGCGCTGTTCTGCCACAGCTACGGCTCCGTGGTGTGCGGGGTGGCC…
154	FLAG12_WT12_peak_154	2364705	2364999	295	2364873	181.44	4.00743	1.33169	2.77181	AGGAGACCATCAGCGAGGCCGAGCGGTCCCGGCGCACGCTCCTGGAGGAGCGGGCCAGGATCGCCCGCGAGCTGCACGACGTGGTGGCCCACCACATGTCCGTGATCACGGTGCAGGCCGATTCCGCCCCTTACCGCATCCCCGGACTCCCGGACGCGGCCCGCGAGGAGTTCGGCTCGATCGCGACGAGCGCCCGGGAGTCGCTGGCCGAGATGCGGCGGCTGCTGGCCGTGCTGCGCAGTGACGGCACCGAGGGCGAGCGGGCCCCGCAGCCGGGGCTGGACCGGCTGCAGCA
155	FLAG12_WT12_peak_155	2402888	2403505	618	2402982	189.42	6.30861	1.45357	4.97142	CGGAGAAGCGCGGACTCGCCCTCGGCGTGTTCGGCATGGGCATGGGAGGCGTGGCGCTCTCCGGCTACTTCACCCCGCGCATCGCCAAGCACGGCGAGAACCTGCCGTTCATCGTGGTCGCGATCGCACTCGCGGCGTACGCGGTGCTCGCCACCTTCCTGATCACCGACCGGCCCGACCGGCCCGTCCCCACCGCCTCGCTCGCGACACGGCTCGGCGCGGCCGGGCGGCTGCGGGTGACCTGGGAGCTGTCGGCGCTGTACGCGATCGGGTTCGGCGGCATCGTCGCGTTCGGCGTCTACCTGCCCACGTACCTCAAGACCTGGTACGAACTCGACCCGACGGACGCGGGCACCAAGGCGGCCGGATTCGCCCTCGTCACCGTCGTCTTCCGGCCGA…
156	FLAG12_WT12_peak_156	2409790	2410298	509	2410042	187.42	8.74432	1.58339	7.32323	CACATCGCGTACAGGCTCGCGGAGAAGGCGACGGCGTCCACGAGGTACGCCGTCTGGTAGCCGGCGAGACCGACGATCAGGCCGCCGAGGCTGGGGCCGACGAGCGTGCCGAAGGTGGTGACCATCGAGTTCAGCGCGTTGGCGGCGCGCAGCTGCTCGGGCGGCAGCAGCCGGGGGATCATCGAGGAGCGGGCGGGCGCGTTGAGCGCGGCGCACACGGCCTGGAGGGCGACGACGGCGTACAGGAACCAGACACGGTGGAAGCCGGCGAACGCGGCGGTGGCGAGCGCGATCGACAGCGCGGCGGAGCCGCAGGCGCTGAACAGGCCGAGCTTGCGGCGGTCGACGGTGTCGGCGATGGCACCGCCGTACAGGCCGAAGACGACCAGCGGGACGAGC…
157	FLAG12_WT12_peak_157	2461708	2462063	356	2461898	205.37	6.7569	1.4533	5.40318	GCTGAAGTCGGCGGTCTCCGGCTGCGCCCGTGAGTGCGCGGAGGCGCAGTCGAAGGACTTCGGGATCATCGCGACGGCCAACGGCTGGAACCTGTACGTCGGCGGGAACGGCGGCGCGACCCCGCGCCACGCGGACCTGCTCGCCCAGGACCTGTCGGACGCCGAACTGGTGCGCCTGATCGACCGGTTCCTGATGTTCTACATCCGGACGGCGGACCGCCTGGAGCGGACGTCGACCTGGCTGGAGCGCCTTGAGGGCGGCCTCGACCACCTCAAGGACGTGGTGGTGCACGACTCGCTCGGGCTCTGCGAGGAGCTGGAGGCGCTGATGGCGGCGCACGTCGCCGACTACCAGG
158	FLAG12_WT12_peak_158	2468995	2469404	410	2469157	274.16	20.5051	1.85916	18.7991	GAATCGTTTCCCACAGAACGTCAGGCCTGGCGGCCGTCCGCACCCCCGCCAAGTCGTTTCCGGTGAAATGAATCCGCAGCATGACGTCCCCACCTGTGCACTCGCAACCACCCCCGACGACGAGTATGCACAGCATCACTGCACGTTACCAGGGTGTTTCAGCCACAGTTGAAAAGCATCGCGGCAATCGGGGCGGAACCGAAAAGCTGTACGGGTCGGGCAGGAAACCTTCAGGACCGAGGTGACGTGGTGAAGACCGTGGGGGGCTTTGCCCGTCCGGCGGCGGTCGGCGAGGTTGCGGCTCACCTGCCCGGCATCGGTAAAGGGCGCGGCCTCCGGGTGGGGATCCGGGGGTCGCGCCCGCTCCATTCTTTGCGGCGGGACCTTTGCGGAGTAGCC…
159	FLAG12_WT12_peak_159	2471855	2473221	1367	2472538	316.03	32.8458	2.1277	30.9091	GCTCGACGACCTTCTTCAGGTCGGCGGCGTCGAGGTCGGTGTCGCTGGCGACCTTCTTCGCGGTCTTCGCCTCGTCCAGCGCGTCCTCGAAGAGCTCGCCGTCGACGCCGAGGACGGTCTTGCCGAACATCTGGATGAGACGGCGGTACGAGTCCCAGGCGAAGCGCTCGTTGTCGGCCTGGCGGGCGAGGCCGGCGACGGACTCGTCGGAGAGGCCGATGTTGAGGACGGTGTCCATCATGCCCGGCATGGAGAACTTGGCCCCGGAGCGCACGGAGACCAGCAGCGGGTCGTCGGCCTGGCCGAGCTTCTTGCCCATCTTCTGCTCGAGGGCGTCGAGGTGGGCGGTCACCTCGTCGCGGAGCTCGACCGGCTCCGAGCCACTCTCGAGGTAGACCT…
160	FLAG12_WT12_peak_160	2473415	2473961	547	2473789	185.43	5.64438	1.42312	4.33201	CGATCCGGCCCGCGTCGAGGAAGGTGATGTGGTCGTCGTCGATGCCCTTGCGCATCTTCATCGTGACCGGCAGGTCGCCCGCGTTGGTCACGGCCTCGTGGAGGATCGCGCGCAGCAGCGGCCGCTTGTAGGGCAGGGCCGAGCCGCCGCCCTTCCGGGTCACCTTGGGCACCGGGCAGCCGAAGTTCAGGTCGATGTGGTCGGCGAGGTCCTCGTCGACGATCATCCGCACGGCCTTGCCGACCGTCACCGGGTCCACGCCGTACAGCTGGATGGAGCGCGGCTGCTCGGTCGCGTCGAAGCGGATGAGCTGCATCGTCTTCTCGTTGCGCTCGACCAGGGCGCGCGTCGTGATCATCTCGCTCACGAACAGTCCCTTGCCGCCGCTGAACTCACGGC…
161	FLAG12_WT12_peak_161	2479495	2480508	1014	2479858	243.25	17.352	1.82277	15.7137	CGCCCTCAAGCGCCGCAAGGCGGGCGGGGACCCGGAGCTGATGGCCACCTTCCAGGTGCTGATCGGTGAGAACAGCGCGGTGGTCCACCGGCACGAGGACCATCTGGTGGAGCAGATCGCACGCATCGTGGAGGACGGCCACCGCGAGGGGGTGTTCGCCGCGCCGGAGCGGGACTACGCGACGACGGCCCGGGCGGTCTTCGACGCCACCGACCGCTTCCACGACCCGGCGCACGCCGCCGACTGGTCGACGACGGACATCGAGGACGCGTTCGCGGCGGTCATCTCCCTGACGCAGCGCGCGCTGCGGGCCTGACCCGCACGCTCCTTTTGAAGATCATTTGGCTCGGATTTTCCCCTTCCCTGTCCGGATGCCGACTAGCGTTCCCCCGCACCGCG…
162	FLAG12_WT12_peak_162	2483010	2483323	314	2483186	182.44	3.98617	1.32926	2.75147	CCACTCCGCCTTCGGCTACCTCGCCGAGCGCTACGGCCTGGACCAGGAGGGCATCTCCGGCATCGACCCCGAGTCCGAGCCGAGCCCCGCCCGGATCAAGGAACTCCAGGACATCGCGAAGAAGGACAAGGTCAGCACCGTCTTCTTCGAGACCCTCGCCAGCGACAAGACGGCGAAGACCCTCGCGGGCGACGCCGGTCTGAAGACCGACGTGCTCGATCCGCTGGAGGGAATCACGGACGCGTCCAAGGGCGATGACTACATCGAGGTCATGCGCTCCAACCTCGCCGCGCTGCAGAAGGCCCTCGGCGCCA
163	FLAG12_WT12_peak_163	2484845	2485168	324	2485008	219.32	11.739	1.65533	10.2367	CCTCGTACTACCAGGACGTGCCGCCCGGCGCGACGATCGTGCTGTACGCGATCGGCGTCTTCGTGCTGCTCACCCTGCTCGCCACGCCGCTCGCCAAACGGCGGGCGCGGGCGGCCGAGGCGGACGCGGAGAGCTGTGACGCACCGGTTCCGGCCACCCGGCGGCCCGCGGACGACGTGAAGGTCTGATCGGGACCGGGCCCGGCGGCCCGGGGGGCTGGCAGAATGGCGGGGGCAGACAAGGAATTCAAGGAGGCCCCCGTGGTGACGGCAGGACCCCCCGTACGAGGCCGCTCCACCAAGCAGCGGGCCGCCGTGTCGGCGG
164	FLAG12_WT12_peak_164	2493856	2494115	260	2493977	187.42	5.20648	1.39573	3.9126	CCGTCTCCGACGGTGTTCCAGGAGGTGCGGATTCCGCAGACGCCCACTTTCCCACCACGTGAATTCCGGGCAGACCGCACACGCACCTCCTCAACGGCCCGGCTGCACTGCCGGCGTTGGCGTGATGTTAGCCACATCCTTGATGTGGCGTCAGCACCCCGTCAGGACTTCGCCGTGGAGTTGGCCGAGACGCGTCACCGTTCAGGAAGCGCGGCGGCGGCGCTTTGCGAAGGCCAGGAAGCCTCCGCCGACGACGACGG
165	FLAG12_WT12_peak_165	2502874	2503845	972	2503249	276.15	31.0722	2.1996	29.1685	TCTGGTCGGCGCCGACTCCGATCGGCGTCGTCACCGCCGAGGTGACCTTGATGGTCGCGGCCGTGCCGCTCTGCGTCGCGACGAGGGTGGCGCTGCCGCCGCCCCACGTCCCGCAGTCGTACGTCGCCGTGGCCGACCCGGGCGAGACGGCGGCGGCCGTCGGCGCGAAGGCGAGCGAGGCGGCGGCGAGCCCTCCGGCGAGAACCGCGACGGTCCCTAAGGTGCTTCTGCTTCTCATGGCGAGTTCGAACCCCTTCCGATGGCGAACGCAGGGGTGCGGACACTGCGTGAATGGTGGAGATCTGACGGTCCGTCGGGCGAACCGCTGTTCATTGAGACGCAGACGGCATGGGAAGGCAAGAGAAGATGCGGTGATCCTTCACAAAGACACAAGGGCGT…
166	FLAG12_WT12_peak_166	2518680	2519590	911	2519187	285.12	31.6648	2.18781	29.7506	CGTCGCGGCCGTCGTCGGTCTCGCCGAGCGGGGTCTCGTACCAGGTGGCCTCGCCCGCGAGCTGATGGCGGTAGACCTCGACCGCGGCCGGGTCGGCGGGCCGCCCGGTCTGCGGCATGAAGAGGTTGACGCCGAAGGGCCGTGACGTGAGCCCGCGCACCTGCTTGATCTCCTGGTACAGCCCGCCGGCCGTCTTGTACCCGCCGGCCAGGAAGCCGAGCGCCCCCGCCGAACAGACGGCTCCGACCAGCTCGGGACCGGAGGCGCCCCCCGCCATGGGGGCCTGCACGATCGGAAACCGAGAGAGATCGTTCAGTGCGGTGCTGGACATACGGGCATCGTGTCATGCCCCTGCTTCCGGGCCGAATCCATCCGTCAGGTCCCGGAAGCACCGGCTCC…
167	FLAG12_WT12_peak_167	2530658	2531067	410	2530881	219.32	8.14562	1.49881	6.74354	CTCGACGCGCTCAAGGAAGAGGGTCGCCACGGAGGGCGGCCGGTTCTCGATCTGGGTCTGTGTGTCGCTCACGACGTCCTCCGGGCGGCGGCGGTGCCTTCTGGTGGTTCGTAACTAACTGGCGAGTAACCTTCGGGCCAGAGTAAAGGCCCGAGGTCCGACGCGTAAGAGTCTGCGGGACGTCGCTTCATAACGAACGGGCCCACGCGCATGTGCGCGTGGACCCGTCGTGGACACGGAAGCGCCGTTTCCGGCCGCCGCCCGGCGTTACTTCTTCTTGCCGCCGGACTCGTCGCTCGACAGAACGGCGATGAAGGCCTCCTGCGGCACCTCCACCGAGCCGACCATCTTCATGCGCTTCTTGCCTTCCTTCTGCTTCTCCAGCAGCTTCCGCTTGCG…
168	FLAG12_WT12_peak_168	2561181	2561824	644	2561426	249.23	19.5992	1.88969	17.9124	GAGCCGCGGACGACCTCGCCGACCGGGTCGGGCAGGGCGGCGACGTCGCGGACGTCGGCGGCGATGGCCCGGACACGCTCGGGGGTGAGGGTGAGCCGGTCGATGATCGCCTCGCTGGTCCCGGCTTCGCGGGCCTTGGCGATGTCCTCGGCGTTGGCCTCGACGATCTCGGCGGTGCGCACTTCGAGGGCGTCCGCGATCGCCAGCAGGGCGTCGTCCTTGGCCGCGCGCGGGAGTGGCGCGATTTCGGCGGCGGCGGCGCGGGCCCGATAGGCGGCCCTGGTGACCGGGGAGAGGTTGTCGAGGGGCGTGAGCGAGGTCATGTCCGCAGGGTACTGGCAGCCCTGCGGACATCCCTCACGTATCCCGCACTGCGAGACGTACCCCGGCCGTTCCGAG…
169	FLAG12_WT12_peak_169	2561947	2562622	676	2562402	211.35	8.99306	1.55	7.56488	CGCACCTCCTTCAGCGGCGACTCCACACCCGACACGCTGAGGGTGATGTGCCAGAGTTTGGACACGGGCTGTTCCTTGGCGCGTGCCTCACGTGGCTCGCGGACCTCGCGTGTCTCGGTGGTGGTGTCGGTCTTCCTGTCCGTGGACCTGTCCCGTGCCTCGTCGAAGTCGGCTCCGGCCTCGACACTGGTCAGGGCGCGTTCGGCAGTCCCTCGGGGCGGTGCCCCTGGGCGCGCTCGTCTCACCGGCGGCCTCCTGTGTGATGCGTGTGGTGCTGTACCCCGCCCTGCTCTCTTACCCCCGAGACAAAGTTGACCAGCCCGGGGCGGTACTTGGGGCGGTTTTGGTAAACGTCCCTTCCGGATGGCCGCACTTTCAGCCGTTTCGGGAGGGGCGTGA…
170	FLAG12_WT12_peak_170	2563262	2563939	678	2563763	246.24	14.3697	1.70512	12.8022	GTGAGGCCGAGCGGCGCGAGGCCCGCGGCGATGGCGCCGGAGGAGACCAGGACGATCTCCTTCTCGCCACCGCTGCGGACCTTGGCGAGCACGTCGACCAGGGCGTCGACCCGGTCGGCGTCGAGGCCTCCCGAGGCGGTCGTGAGGGAGGAGGAGCCGACCTTGACGACGATCCTCCGGGCCTCCGTCACGTACTGCCTCGCCGCGTCCGTCTCTCCGGTCATCTGCGTCGTCACCTGTGCCGCCACCTGCGTCGTCCTCACTCGGCTGTCCTGCGCGCCGCGTGCGCCCCGCCGCGGCTGCCAGGCAATCTACGCGAGCTTGGAGTGCTGCCGCTCGTCCGTTTCGGTCCCTGGACCGGCGGTCTCCTGGGCCTGTCCGGTGTTCCGGGGCACCAGG…
171	FLAG12_WT12_peak_171	2576179	2576505	327	2576326	196.4	5.49255	1.39997	4.18642	CTCTGAAGCCAGCCGCTCACACGGACCCGAGGGCCCGCGGCGTTCCGGAATCGGACGAGCGGCCTCTCCCGACGAGCGGGAGGGAGGTGCTCAGAGGCGCGGCGCGTCGATAGACACGCCGACGGTCTAGGTTACGGGCGGCTGCCTGGGAGGGTCAAATTCGCCCGTGCGGTACGGGCCGCCCCGGCAGGGGGCGGCCCGTACCCGCCGGTCAGTCCTGGGCCGGGGCGGCGGTCTTCTCCGCCGCCTTCTTGGCCGGGGCCTTCTTGGCGGTGGTCTTCTTCGCCGCGGTCTTCTTGGTCGCCGCCGTCTTCTTGGTGGCGGCCT
172	FLAG12_WT12_peak_172	2609442	2610720	1279	2609845	320.02	29.21	2.0139	27.3398	GACCTCGGCGGTGAAGGCCAGCAGCTCGCCGTCCTTCAGCTCGGTGATGTCGACCTCGGGCTGGCCGAGCGGGTTGACCTCGGCCTCGTTGACGGCCTCGGTGTAGAACTTCGGGAGCGCGTCGTTGACGGCCTCTTCCAGCACGGCGCCGCGGCCGAACCGCTGGTCGATCACGCGAGCCGGGATCTTGCCCTTACGGAAGCCCTTGACCGTGACCTGCTGGTTGATCTTCTTGTACGCCGCGTCGAGGCTGTCCTTGAGCTCCTCGAAGGGCACCTCGACAGTGAGCCGAACCCGGGTCGGGTTCAGGGTCTCCACGGCGCTCTTCACGGTTCGGTCTCCTTGTGGCTGATTCCTGGAATCCACCGGCGCCGCGTGTGGCGGTTCCGGCGGGTCGGC…
173	FLAG12_WT12_peak_173	2610899	2612149	1251	2611768	302.07	27.869	2.02047	26.0232	AGGGGGCCTTCGGCGGCCTTCTCCTCCCACCGGCCGGTGCCCGCGTGGAGCTGGAGGGCGGGGAGGTGGCCGGCGGAGAAGAGTTCGTAGTCCCCCGACTCCAGGTCGAGGACGAGGTGGATGGAGGTCGCGAAGCCCTCGTCCCAGTTCTGGCGGAGCAGGTAGCCGTTGGCCGCCGGGAGGAAGCCGTGCGGCGGGAGCGAGCCGAGGAGGCCGCCGAAGGCGCCGGACAGGAGCAGGGAGCGGGAAGCGGCGTCCATGCCCTTGCCGGAGACGTCGGTGAGGACGACCTCCAGGGTGCGGCCGCCGTGGGTGCGGGCGGCGACGACGAAGTCGCCGGAGAAGGACTGGCCGCCGGCCGGGCGCAGTGCCATCTCGCGGTGCCAGCCCTGCGGGAGC…
174	FLAG12_WT12_peak_174	2619283	2619697	415	2619515	225.31	11.0266	1.61371	9.54372	GGCCGTCCGTACGGCGATGTGGCGGATCGCGCTCTTCTACATCGGCTCGATGGCGGTCATCGTCACCCTCGTCCCGTGGGACGACAAGGCCGTCGTCGAGAAGGGCCCGTACGTCGCGACCCTCGACCACCTGGGCATCCCGGCGGCCGGCCAGATCATGAACGTCGTCGTGCTCGTCGCCCTGCTGTCCGCGATGAACGCCAACATCTACGGCGCCTCCCGGATGGCCGGTTCGCTCGTCTCGCGCGGCCAGGGCCCGAAGGCGCTCGGCCGCACCTTCGGCGGAGTCCCGCGGCCCGCGGTGCTGGTCTCCTCCGTCTGCGGCTTCGGCTGCGTGCTGCTCAGCTACTGGCGTCCGGACGACGTCTTCATCTGGCTGCTCAACACGATCGGCGCGAT…
175	FLAG12_WT12_peak_175	2619894	2620264	371	2620121	243.25	10.5929	1.56571	9.12035	TGCTCGCCGTCGCCGGCTTCGTACGCCAGAAGGCGGCAGCGGGACGCGCTTCCTGAGCCCTCTCCTCTTCCCGCCCCTTCCCCCGAAACCCCCGGACCGACGCTCGGTTCGGGGGTTTCGCCATGCCGGGAACACGAGACCTAGGACGAAGGGCTGATCAACAAGGAGTCTCACCTACTGTTAGCCTGCACCTGCATATAGGTTGCAATAAGCCATCGAAGGGCTCGGTCACATGGCGATCTACACGCTCCCGGAGCTGCCGTACGACTACGCGGCGCTGGAGCCGGTGATCAATCCGCAGATCATCGAGCTGCACCACGACAAGCACCACGCCGCGTACGTCAAGGGCGCGAACGACACCCTTGAGCAGC
176	FLAG12_WT12_peak_176	2626526	2627011	486	2626692	244.25	11.0537	1.58225	9.56885	GTCGTGCGGACGACTGACATGGCGGGCTCCCCTGAGCGTCTTCGGCGGTGCGTGTACCGCGGTCGGCGGGGAGGACCACGGGGGCCGGGGGACGGTTGAGCGGGGTGGGGCCGGTTGAGCGGTTTTCGGCCGATCGTCAGCTGTTCGCCGGATCGGCGAGCCGGGAGCGTCCGACGGGGGGCCGCTCGCGCCACAGGTCGAGGCCGATGTCGACGAGTCCGACCCGGGTCAGACCGGGTACGTCCGCCAGCGGGTGCCAGGCGGCGAGGTCGGTCGAGCCACCGGTCTCGTTGCGCAGCTCACCCCCGGTGACCTGCACCTCGTAGATGATCCGCAGCCCCTGGAAGTCGCCGGGGGCGGCGAGGCGGCGCAGCCAGGAGCGGCGGATCGAGTCGATGC…
177	FLAG12_WT12_peak_177	2650583	2651129	547	2650711	247.24	7.30589	1.42666	5.93184	GGCGGAGCGGTACGACGCCGAGCGGCTCGTACGACGCGTTGAGGACCAGGACATGCGGCACGGATGCCTCCTATGACGCCGGCGGCGCGTGGCTCGCGCCGGGACGAACTGCTCTCAGTCTCTCCTCATGCCTGGCCGGAACGCCACCACGTACCGGGATCGGGGTGACCGGCCCGGCGTGTTCTCGACCACATCGGCATGTCTCCCTTCTCTTTGCCCAGGTGAGGTGGGTCTCTCCCTCGAACAGGGCTACGGGAGCAGGTCCGACGCCCCGTTACTGTGGATGCTTCGGTTCCGCGATGCCTGGAGGTTGTCCCGTGTCTTGGTCCGCCCTAGCGGCCGCAACCGATCCCGAGCCCCTGCCTGCGACCCTCGACGAGGCGGCGGAGAAGGCCACGA…
178	FLAG12_WT12_peak_178	2656161	2657012	852	2656656	242.25	6.34229	1.39003	5.00409	CTGGTGGCGGAACTCCCTGCTGTACGCGGGCCTCGGCACCGTCCTCGTGGTGGTGTCCTCGATCCCGGTGGCGTACGCGCTCGCCAAGTTCCGCTTCCGCGGCCGGCACCTGTCGCTGCTGCTCGTCATCTCGATGATGATGCTGCCGCCCCAGGTGATCATCATCCCGATGTACCTGTTCTGGGCCAAACAGCTGGACCTCTCCGGCACCCTGTGGCCGCTCATCATCCCGATGGCCTTCGGAGACGCCTTCGCCATCTTCCTGCTGCGCCAGTTCCTGCTGACCATCCCGAACGAGTACGTCGAGGCCGCGAGGATCGACGGCTGCGGCGAGTTCCGCACCCTGATCCGGATCGTGCTGCCGATGGCGAAGCCCGGTGTCGCCGCCGTCGCGCTCTT…
179	FLAG12_WT12_peak_179	2658983	2659440	458	2659232	246.24	13.1511	1.65934	11.6117	CTGGACGAGGCGGCGGCGGGCCCGGACGCGGCGGCCCGGCTGAGGGAGCACTACGGGGTCTGAGGTCGTGGCGGGGTGGTCGGCGGGGCGTCTCCTCGGTGGGGGGAGGCGCCCCGCAGCCATGTTCACCTGTTCGAGCGATGTCCGAGACGGAACCGATCAGGGCCGGGCGACGTATTCAGAGTGAGGGGGTTCGCCCGCGGATGTGCCGGGGGCATGCGGCACGATAACAACAAGATCCAGTCAATCCCGGTGTGCGGACGGCCCCCTGCGGCCATACTGCATGCCGGACCGGCCGAAGTCAGCGACCACAGGGGGAGGTCACGTGACACACCCGCCGACCGCGCCCGCCGCCCCGGCGGCGCGGAGCACGGCGCCCGCGCCCGCACGCCCGGCCGG…
180	FLAG12_WT12_peak_180	2688846	2689164	319	2688974	204.37	6.41868	1.43777	5.0768	ATAACCATTCCGACTCGGAATCGTTATCATGCAGGGCGAGTTGGTCGACAAATCCACACAACGCAAGGTCAGGACACGGTCACCAACCGAGTTGCCTCCCCCGCCACGGCGTCCGCCGCCGCGTCCGCCCACGGGTCCCGCTCCGGTGCGGGACCGAGCACCGGCGCCCGCTCCGACCCCGCCCCGCGCTCCTGCCCGTGCTCCGGTCCGAACGGCCCGCCGGGCGCCGCTCCATGGCCCGAAAGGGCCTCTGACCTGGGCTCCGTCCGTACCGACCGCCGGAAGGCGGCCGTACCCCGGCTCAGATCATGGCCCACGG
181	FLAG12_WT12_peak_181	2689267	2689673	407	2689539	205.37	3.30369	1.26606	2.11019	AGGCCGCCAGGTTGGCGCCGAGCGAACGCCAGGCGGACACCGTGTAAAAGCTGGTCGGCCCGTCGGTCCACAGCTCCTTCTCACGGTCCCAGCGCCGCGCCGTCACCGCGAAACGGAACCTCGCCACCCCTCCCGTGGCCGTGTCCCGGTACTCCACCGCCGTCGCCACGTTGCCGACGAGCGTCACGGTCGTGTCGTTCATGCTCCGGTCCCCCACCCTGTGTTCACCCTGCTGTCTCTTCTCCGGTCGCTCACCATCGTGGGACCGCGGTGAAGATCCCGCCGGGGGCTGTGGACGGGGAGGGAAATGTGGACAACTCCCCCACCCGGGAGGGTGAACCGGAGGGGGAGTTGGGAGTGGGGAGACGGAGGCCAAAGAGACAGCCGGGGGGGCAACCT…
182	FLAG12_WT12_peak_182	2705245	2705715	471	2705417	245.25	9.05792	1.5015	7.62822	GGCCACCTCGCCAGTACGGGCCGAAACCCTGTTCCACCTGGCCTTTAGCGGGATTGCAGCGTCCCCGCCCTCTGCTCGTGGGCAGCACCCCTCACCGGACCGGAATCCGATGAGGTACATGTGTTACCTGTTCCTCATCATGGGGAGGAGGATTCGCATCGTCAAGTCCCTTGGTTCTTTGGGGCTTCGCGAGTCCGCTCCGCTTGATGCCTCAAGCGTGGCCTGAACAGGGCAGACGCTGGACTCCGTGGATGTACGGCTCCGAGACGACTCGCTACGGTGAAAGTCGTCCCAAGTCGTCCCGCTGGGGGGAGAGCACGACATGGCCAATGAACGGCTGCGCGGCGCCATCATCGAGAGCGGCCTGACCCTAGATCAGGTCGCGGAGCGGCTCGGGAT…
183	FLAG12_WT12_peak_183	2708133	2712094	3962	2709530	359.89	42.4529	2.26976	40.3034	TTCTGGAAATGCTCTTTAGCATCCCCCCCTACCTTCTCTGTGGTCACAATCACCGGGTGCCTAGGCTGCACCAAGCCGACCTTCGCAGCGAATGAGTACGCCTCGCGAAGGCTAAATTCTTTATCCTTCAACTCAAACAGAATCACCTCTCCATTGATATCCGCAATGCAGTCCATCTCGTCACCGCCGGTAGAGTATTCCATCATGATTCGATCCTCCGGGACCCCCAAGTTGCGAAGTTCTTCAGTAAGTAGGACCGACATCCACGTGCTCTTATCTAGCAACTCTCTACCGAGGTCTGTGATAGCGACTGCCTCCTCTATACGCTCATCCTCCAATTTTCGCCCGCAGCCACAACGAACCCCTTTCTGGGACATCTCCCGAACAATCTCAGCATCA…
184	FLAG12_WT12_peak_184	2718451	2723255	4805	2719584	381.82	64.4431	2.75414	61.7722	GGTGCCGAGGATGTCGGCGCCGCGGCGGAGGCGTACCTCGTAGGCGCGGGAGCCCTTGTCGGTGCGCTCCTGGACGAGGAGGCGGTCGCCGCCGAGGGCGACGACGGAGGAGATCTTCAGCTCGGCGGTCTTCGTCTGGCCGGGCTCGACGACGCCGACCGGGTCGAAGCGGTAGGCGTACTCGGCCGTGACGCGGTTCTCGCGGGTCGAGAAGCGCAGCAGCCTGGTCGTGCGGGAGTCCTCGCCTGCGGCCTTGTCGGGGTTGAGCAGCGGGCTCTGCAGCGCCATGACGAGGTCGCCGTCGGGGAGCAGCGCGAGGCCCTCGAAGCCGCGGTTGATCTTGCGCTTGAGGAAGATCGAGGGGAGCGACTCGACGACCGGGTAGTCGGCGCCGGTCAG…
185	FLAG12_WT12_peak_185	2727001	2728153	1153	2727411	308.05	26.1058	1.95355	24.294	GTGGTCGCCCAGCGGCCGGTACGACAGGCCGAGCGCGACGACCAGAGCGAGGAGCTGGAGGACCCCAGCGAGAACGGGACTCATGGTGCGGCCTCAGAACCTCTCGGGCTTGACGAGGGCGAGGACGAGGTAGCCCAGGAGGGCGGCGGCCACCAGCAGACCGACGATGTTCTCGGCACTCACAGCTTGGCCACCCCCTTGGCGATGAAGGCCACCAGCGCGAAGACCGCGATCGTGGTGACGACGAAGGCCACGTCGGCCATCGTGAGCTCCCGGATGCACGAAGAAGGAAGAACGGATTCTCGGACCAGATGAGGAAACCTCTCCGCAGGCCGCTCGCCGCCTCCGTTGACGTGCCCCTAACGCCGCGAATGCCCGTCTTGACGCTTCCTCTACGCG…
186	FLAG12_WT12_peak_186	2733876	2735021	1146	2734276	354.91	33.1695	2.04545	31.2263	GCGGGCGCCGCGCGGGGCGCCGGACGGCCACAGTTCCTCGGTGAGGACCGTGACGGGGACGACCTGGTCGGCGCTGGCCGTGAGCAGGGCGAGGAGCTGTCGGGGTGCGGCCGCGGTCGGGGTGATCGACACCCCGTTCTCACGTACCGACAGTCCCCCCAGAATCCGGACGTCCATCTTGCCCCCTCAGTGCCTGTGCGACGTCAGCGCGCGGGATGACTCTCGATGATTAGAAAAGACCCCCGTAGGCATGTCAATAAGAAACCGGAGGGTACGGAATCCGAACCCTGGATATCGGGGTGATTCACCCCCTTTGTGGGGTTATAAGGGCGTAAGATTTTCGTCACTGGCGCAGACCAATGGGCACCGGAAGACGGTTTCCGGACTCGGAGGTACGCT…
187	FLAG12_WT12_peak_187	2744291	2744726	436	2744452	239.26	9.80339	1.54015	8.35311	GGTGTCGCCGGGGAGCAGGAGGACGGGCAGCCGGTTGACCGTGGCGAGGGCGGCGCCGGTGACGAGGTTGGTGGCGCCGGGGCCGATGGAGGTGGTGACGGCGTGGGTGGAGAGCCGGCGGGACTGGCGGGCGTAGCCGACGGCGGCGTGCACCATGGCCTGTTCGTTGCGGCCCTGGTGGTACGGCATGAGGCCGGGGTCCTCGACGAGTGCCTGGCCGATGCCGGCGACGTTCCCGTGGCCGAAGATGCCCCAGGTGGCGGTGATCAGCCGCTGCCGGGCGCCGTCGCGTTCGGTGTGCTGCGCGGCGAGGAAGCGCAGCAGGGCCTGGGCGACGGTGAGCCGGACGCTCATGCGTATCCCTCCGTGTGGTCGGGGTGGAAGCAGATCTTCCACTCC…
188	FLAG12_WT12_peak_188	2782144	2785683	3540	2784586	387.81	58.2637	2.57488	55.7424	GCCTCCGGGGTGCCGGTGCCGGGCGCGTGGGCCGGGTCGAGGCAGTCGATGTCGATGGAGATGTACAGCGGGCGGTCGCCGATGCGCTGGCGCAGCTGGTCGGCGACCTCGTCGGCGCCGCGGCGGTAGATGTCGGCCGAGGTGACGATGCCGAAGCCCATCTTCTCGTCGTCGGTGAGGTCCTGCTTGCCGTACAGCGGGCCGCGGGTTCCGACGTGGGAGAGGGCCTCGGTGTCGAGGATGCCCTCCTCGACGGCGCGGCGGAACGGGGTGCCGTGGGTGTACTCGGCGCCGAAGTAGGTGTCCCAGGTGTCGAGGTGTGCGTCGAAGTGGAGCAGGGCGACGGGGCCGTGCTTCTTGGCGACGGAGCGGAGCAGCGGCAGCGCGATGGTGTGGTCG…
189	FLAG12_WT12_peak_189	2808583	2812810	4228	2811377	398.77	68.921	2.79561	66.1628	TCGAGGAGATCAAGGCCCGCAGCGGCCGCATCCTCGCGGTCGCGCACCAGGAGCAGGCGAAGGCCGACCACACCATCGTCGTGCCGAAGAACGAGGACGAGCTGGACCCGATCCTGATGGGCATCCCGCTCCAGCTCCTCGCCTACCACACGGCGCTCGCCATGGGCCGCGACATCGACAAGCCGCGCAACCTGGCCAAGTCCGTCACGGTCGAGTAGCAGCGACTCGGGGCCTGTCCCCCCGAACCGCGCCGCCGGGCCTGTCCCCCGGAGGTTCGACCGGACACGAAGCGGTCCCCCGTGCATCCCAGGTGCACGGGGGACCGCTTCTTCTCTTTTACGAGGCTCGGTTCGCCTCCGGGGCGCTGGTGCGACTGTCGACGGTCGACCGTGCTCGGTC…
190	FLAG12_WT12_peak_190	2829727	2829956	230	2829770	176.46	3.3663	1.29531	2.16799	CTCCGGCCACCGCTCCCGCCACGGAGTCGAACGTGAAGAGCTACACCGTGGACGGCGGCCGGGTCACCTTCGACCTGGGCACGAGCTCGGCCGAACTCGTCTCGGCGACCCCGGCCTCCGGCTGGCAGATGCAGGTGTGGAAGCAGCCGAGCTGGATCCGGGTCACGTTCACCGCGGACGGCCGCGAGGTGTCCGTCTTCTGCGTCTGGCACGACACCGCGCCCCGGGTG
191	FLAG12_WT12_peak_191	2830171	2831939	1769	2831002	326.99	47.9603	2.53512	45.6851	CGGCGGGTCAGCTCGGCCACCGGCAGCTCCCGGTCGGAGGCGAGCAGCACCGCGTTGCCGAAGCGCCGCCCGCGCAGCACCGTCGGGTCGGCGGCGAGCGCCAGCTCGGGGAAGACCGCGGCGGCCGTGGCGATCTGGCCGCGCAGATGCGTCAGCGGCGGCCCGTCGGCCAGGTTCGCCGCGTAGAAGCCGCCGGGCCGCAGCACCCGCCGCACCTCGCCGAGGAACTCGGTGCTGGTCAGATGGGCCGGGGTGCGGGCGCCGCTGAACACGTCGGCGATGACGAGGTCGGCCCAGCCGTCCTGGACCTTGGCGAGCCCGGCGCGGGCGTCGGTGGACCGGACCCGGATCCGGGCCCCGGCGTCGAGCGGCAGCTCCCGGCGGACGAGCTGGACGAGG…
192	FLAG12_WT12_peak_192	2838292	2840674	2383	2839235	366.87	63.0345	2.78268	60.4	TGACGGGCGTGACCGTCGACACCGCGAACCGGCTCCAGGGACGCGAGTACGACGTGACGGTCGTCCTGCACCCGCTGTCCGGGCGGCCGGACGCGACGGCCTTCCACCTGGAGACGGGCCGCCTGTGCGTACTGGCCTCCCGGCACCGGCACGCGTGCGTGGTGGTCTGCCGGGCGGGGGTGACGGACCTGCTCGACGCGCACCCGTCGACGGAGCCGGTCCAGCTGGGTGTCGCGGTGTCCTTCCCGGACGGCTGGGAGGCGAACCACGCGGTCCTGTCCCATCTGGAGGAGCACCGGGTGACCTGGACGCCGTGACTCCGGCGCGGCGCGGCGGGCCGGGGCCGGTCAGGGGCGTGCGCGGGACCGTACGCGCTCTTGCGGGGCGCGGGACAATGGA…
193	FLAG12_WT12_peak_193	2845521	2848121	2601	2847067	385.81	44.5528	2.24891	42.3539	AGTGATAACCGGCGCGTGAACAGCACGTCAATGGTCTGAACCAGATTGAGGACTAGACCAATTCGCCGGTGAAAGGCCTCGTCAGAGCCCCGCAGCACAAAACACAACCGCCCGCCACCATCGGTGACGAGCGGTTTAAGGTTCTATTAGGGGTGACGCGGACCCCGATCCGTGCAGGAACCAACCGGCCTCCGGAACCAGGGATTTCACCGGGCCGACTCCCGCGCGGAACGAGCCGCCCCGCTTTTTCGCGGCGCTACTCCGCCGGAAGCTCCGGCAGTTCGTACGCGTCCGCGATCAGCTCGTAGCTCCGCAGCCGCGCCTCCCCGCCGTGCGCGTTGGCCGTGATCATCAGCTCGTCCGCGCCCGTCCGCTTACCCAGGTCGTCCAGACCGGCAC…
194	FLAG12_WT12_peak_194	2848192	2848397	206	2848215	191.41	4.58062	1.35501	3.3158	AGAAAGCCCCTCGCGAAAGCGGGGGGCTTTCTCGTGCGCCCGGCCGGCCGCCAGGACCCCACGGCTCCCCGCCGCTACGCCCGCAGATACGTGAGAACGGCGAGGACCCGCCGGTGGGTGTCCTCGGCCGGCGGCAGGTCCAGCTTCGCCAGGATGTTCCCGATGTGCTTCCCCACCGCCGCCTCCGTGACCACGAGCCGCCGGGC
195	FLAG12_WT12_peak_195	2848649	2849047	399	2848849	233.28	13.0413	1.68016	11.5057	GCACGTACTGGCTGAGGACGAGGACCGGCAGCGCGGGCCGCTCGGCGCGGAGCGCGACCGCGGCGCGCAGCCCCTCGTCCTGGAAACCGGGCGGCATCCGGACGTCCGTCACCACGATGTCCGGCTCGTGCGCCGCGACCGCGTCCCGCAGCGCGTCGGCGTCCCCGACCGCGGCCACGACCTCGTGGCCGAAACGGGCCAGCAGCCCGATCAGCCCCTCCCTGAGGAGGACGCTGTCCTCGGCGAGGACGACTCGGAGCGCTCGCGTGCGCTCAGTGCGGGGCATGGGATCTCCACTCGGAGGAGGGTCGGCCCGCCCGGCGGGCTCATGATCGTCAGTGTGCCATCGAGGACGGCGATCCGGTCGGCGAGCCCGGTCAGCCCGCTCCCCCCGGCCGG
196	FLAG12_WT12_peak_196	2856765	2857044	280	2856932	232.29	6.45037	1.40533	5.10741	GCTGGGCGCACCCCGGGCAGCCGCAGTCGGCCGCGGGTTCGAACTCCTCGAAGACCGGCACGCTCATGCGATTCCCCTCCACACTCGTCAAGATCTTTTGACCCTTGGTTTTGGGCGTCAGTGTCTCAACTGTCTGGACAAATCGCATTTTGACGGATCGAAGGCCTGATACGACCATCCGACAGGCCGGAGGCGACCGGTATTGGTCAGGAGCACACCCGCACGTCAGGTAGAGTTCTCTCTGTCAGCAGGCGCCGCTAGCTCAGTTGGTTAGAGCAGC
197	FLAG12_WT12_peak_197	2858351	2858680	330	2858677	180.44	2.78274	1.25134	1.62566	TGTACGTGCCGTTCTGCAGGCCGGATCTGATCGTGGTGTCACCGAAGAGCGGGGCGCCGCCGCCGTCCCTGCCGGTGAGCTCCGCGTCGGCGACGAAGGCCGGGGACTTCGCGGCGCCGGTCGTGCCCTTGCAGCCCTGGACGCGGACGTCGACGTCGGCGCCGGGCGAGGCGGTGGACGGGGTGACGGTGACCTTCACCCCGTCGTGGGCGTACGCGCCGCCGGCCGTCGGTGCCAGCACGAGCACGAGGGCCGCCCCTGCGGCACGGAGAGCAATGGGACCTGAACGCATCGTGACCTCCTGATACTGGCAGGGTCACCCGGATCGGG
198	FLAG12_WT12_peak_198	2859941	2860169	229	2859982	186.43	4.58285	1.36092	3.31796	TGAGCTCGCGGGACTGGTCGCGCTGGGTGCGGGACCAGAACTCGTCGGTGGCGAAGGACCAGCCGCGCCACTCGGTCATGCCGCCGGTGCCCATGGCGTTGTTGATGACGGACCAGCCGCTGGGCGCGGTGCGGGTGAAGCCGAGGACCCCGGCGGGGATGCCGGTCTCGTCGACGCGGCCGGTGAGCGAGCCGTGCAGGCTGTCGAAGGGGTCGGTGGAGCGTTCCTG
199	FLAG12_WT12_peak_199	2860361	2860808	448	2860625	238.27	8.0299	1.46789	6.63064	CGTGGTCGGTCGTGACGATGACGGTCCAGCGCTCGGTGGCGTACGAGGGGCGGGCCTTGATCGCGGTGAGCAGGCGGCCGAGGTAGCCGTCCTGGACGTCGATGGCGGCGGTGTACTCGGGGCTGGCGGCGCCGTGGTTGTGGCCGATCTCGTCGGTCTCGCCGAAGTAGACGAAGAGGACGTCCGGGTTCTGGTGGCGCAGGATGTCCTCGGTGATGTCGGCGATCACGAGGTCGTTGACGGCGTAGTCGTTGTTGTAGACGAGCTTGGCGTCGGCGCCGGGGGTGACGGTGCCGTGGGTGTCGAGTTCGGGCCAGTCGACGGCCGCGAAGAGCGAGAGCTCGGGGCGGACCTGGTGGAGGCGGGCGAGGAAGCCGGGGTACCGGGCGTAGTTCTTGC…
200	FLAG12_WT12_peak_200	2868627	2869523	897	2868968	287.12	29.3141	2.10704	27.4426	CCCAGGTCAGAGAGCCGATCGCGGCGGCGGCCAGCGCGGCCGCCGCAGTCGGGGTGCGGGCGTTACGCGGTCGCAGGGGGGCGGATGCCATGGGGCCGGGCCTTTGCTGCTCGCGGGCGTACGGGTCGGCCGCGACGCTGCCATGCCGGACGGGGCGGGGCGGGGAGCGACGCCGGGCCCGCCCCCGGACGGCCCGGCCGATCCGCCCGATCGGCCTACAGTCCGATCGTCCGCCGAGCCGCTCTACCGCTCGTCCGATCTCCCGCTCGCCTGCTCGCCTGCTCGCCTGCTTTACCGCTCTCCCGCTCTCCTGCTTTACCGCTCTGCTTACGGGGTTACTTTCCGAAGACCGGGGCGAGAACCAGCCACGCCGCCCCCACCGCCACCGCGTCCCGCTCC…
201	FLAG12_WT12_peak_201	2880699	2880957	259	2880815	220.32	4.27367	1.3096	3.02331	GTTCCCGGTGGCGGTCCTGCACTGGCCGGAACGGGAACTGGACGAACTGCTGACGGCGTACCCGGAACTGGAAGCGGAGTACCCCACCTACCGAGCCCACCTGACGGACATCGAAGCCTCCCTGCGCGAACTCTCCCAGGCCGGCACCCCGAACCTCGGCATCGTCCGCGCGACGGTCCCCTCCTACGAAGCCTTCGCAGCCTCAGAATCCACCAAACCGTCCAACGCGGACCTCCTCCCCCAGTACGCAACGACCCTG
202	FLAG12_WT12_peak_202	2881057	2881851	795	2881352	296.09	13.3711	1.58871	11.8261	CAGGACTGAGGCGCCCCTAGGCGCTCGGCACCAGGCCCCACGCAGCGGCCGTAAGAGTCCCGTCCCACGCAACGGGATCGTCTCCGGTGGGCCAGACGGCGGCGATCCCCAAGGTTTCCAGGTAGGGGCCGAAGACGCCTATCGGGGCGCTGAAGACAGCCAGGAGATGGGGGTCTTGCCGTTCGGTCTGCTGGTAGTAGGCGTAGCGGTACTCAAAGAGCTGCGCTACGGCCTGCCGGACGGCATCGCGGTGTCCGCCTTCAGGTACTTGTTTGGCCTCGACAAGCCACTCAAGGGACGAATTCTCGGTACGGAGGATCAAGTCGCGATGGCCGATTGAGGTGTTGATCGCCTGGTACGAGCAAGCAGCTGCGTGCGCGGCGAACTCCCGCAAGAGTC…
203	FLAG12_WT12_peak_203	2885571	2887518	1948	2886621	321.01	28.8046	2.00007	26.9415	ACCTCCGCGAAGGTGAAACCGCCGAGGCTGCGCACCTGGCCGAACATCAGCAGGATCACGACGAAGTCGAAGAAGGTGACGCAGAAGCTGGTGAAGAGCGTGAGCGCGAAGGACGCGCGGTACGTCATCGTCGAGCGGATCCACATGCCCGCGACCAGGCGGTACGTCCGCAAGGAGTCGCCGACGGGCCCGTACGCCCGCACCCCCTCAGCCACCCTGCACCACCACCTTCCGCGTCGCCGCCGCCTGGGCCGCCCGCCCGGCGCCGAACAGCACCACCGCCCAGGCGCCCTGGAAGGCGTACGCCCCCGCGAGCTCCCAGCCCTCGTACTTCCCCAGGTACACATCGGCCGGCACCTGGAGCAGCGACGCCCACGGCAGGACGCGGGCGACCTCGCC…
204	FLAG12_WT12_peak_204	2909590	2910127	538	2909847	251.23	10.1858	1.53797	8.72478	CGTAGCCGTGCATCGCCTGCACGTCGCGCTCCATCTCCTCGCGGGTGCCGCTGGAGACCACCGCGCGGCCCTTGTTGTGCACGTCGAGCATCAGCTTGTGCGCCTTGTCCTTGGAGTATCCGAAGTACGACTGGAAGACGTACGTCACATAGCTCATCAGGTTGACCGGATCGTTGTGCACGAGGGTCACCCAGGGCACGTCCGGTTCGACGACCGCGGAGACCTCCTCGGCCGATTCCGTACGTTCGATCTCAATTGGCGCGACGCTCACTCACCCCATGCTGCCACCCCGGAGGGTCCGTCGCACAAACGGGGTCACCCGCTCGCCACCCGCCCGCCACACTATTCGTCACTCTGACGATTTCTGCGCTAGCATCGCTGACATGAACGCTGCGGACC…
205	FLAG12_WT12_peak_205	2956373	2956733	361	2956593	227.3	8.38845	1.49803	6.97876	GCCCAGGCGCCGAGCGCGGCCATCATCAGGACGAAGCGGGGCAGGGCGCGTACCCGGGTGAGGAGTACGGCGAGGGCGCAGCCGACGGCGAGCGTGGTGAGGACGCAGGCGGCGGCGAAGAGGACGGTGGCGAGGAGGACCTGCCAGAACTGGGGGTCGGCGAAGAGGGCCGTGTAGTTGCCGAAGCCCTTGAAGGAGGTGGGTTCGCCGCCGCTGACCTGGGCCTGGGTGTACTCCAGGAAGGAGATCAGGCCAAGCTGGTAGACGGGGTAGACGAGGAGTCCGCCGAGGACGGCGAGGGCGGGCAGGAGGTAGAGCCAGGGGGTCCACGGGCGGTGGCCCCGGGGGCCGGCGCGGCGGG
206	FLAG12_WT12_peak_206	2958981	2959934	954	2959234	244.25	12.4278	1.63542	10.9072	TTCGCCGGCGAGTCCGGCCCAGGGGGCGAGGATGTCGCCGACGGTCACCGGCGTCGGCCGGTTCAGGACCACGCCGAGCGAGCCCTCGTCGTCGTGGTCGAGCAGCAGCACCACCGCGCGGTCGAAATTCGGGTCCGCGAGGGCGGGCGTCGCGACGAGCAGCCGTCCTGTGAGCGAGGACACCTCGGTCATGCGACACATGATCCCGCATCTTCGGCGTTCGTGGGGGCCGTCGGCGGCCCGGCGGGGCGTGATGGCGGGAAGTCGCCGACCGCCGCGGAGCGGATCGCCGTCCTTCGCAGATCAGCTCGGTGACCCTCACGGATCGGCGGGTCGGGGCGCCGTGGCCGGGAGGGGCCGGTCGGCCGTCCCGGCCGCCGAAGCGGACGGTGACGCTCC…
207	FLAG12_WT12_peak_207	2961110	2965554	4445	2963718	397.78	61.6006	2.62008	59.0006	TGACCTTCTCGTCGCCCTTGGCGACGACCTCACCGACGGTCTCGGCGAGAGCGGCCAGCACGGCGTCGGCGTCCTTGCGGGTCACCTCGGCGCGGTCGGCCAGGGCGGCCACCAGCTCACTGCGGTTCATGTTGTTACTCCCGTGTTCTTCTTGCCTGTGAGGCGTGCCACGCGGCGGAAGCCGCGTGATTGGGTACAGCGAAGCCGATGCTGCCAGGGCCTTCGGACAGTCCCCGGACCCGGGTCTAATGACAGACCCTCGCGCCCAAACACGCATCCTGCCCCCACCAGCGGCGGGAACGCCAATCCGGCACCCCCTGGGGTCACACGAAAAGCGCCGGAGCCCCGTGGTGGTGACGTGTCGTCGACTCCGCGAAAACCACGCGGAGCCGAAAAGCA…
208	FLAG12_WT12_peak_208	2976158	2976752	595	2976378	242.25	6.34229	1.39003	5.00409	ATCACCGCGCCGGCGGCGATGCGCGCGACACGGATTCGCATCTGCTTGGTCATCTGGCTGCTACCCCCAGTAGCTCATCTCGTCATGGGGCAGCGCTCGGGGCCCGGGACAGGGGCGGTGCACTGATGGACCTGCCCCCGTTCGCACGCACCCCAGAAATGCGCATGCCAGTACGTCACCCTTCCGAGTTTCCGATGAAGCGTCAAGGTCGTTGCGCGTGCGATGTCCGAAAGATCATTACTTGCCCCGCATGCGGGGATGCAACTGTGACGTAAACCCGGAACTCCGGGCCCCGTGACGCCAGTTCCCTTGTCGACAAAGCGTCCGTACGGCCCCTGTTCCGCTTGCGGCAGCGAATCCGCTCGGCGGACGGAGCCGGCCGCGCGGAACGACGACGGG…
209	FLAG12_WT12_peak_209	2980216	2982200	1985	2981229	342.94	30.3591	1.99968	28.4688	GTAGAGCAGGATGCCGGCGCCGTAGATGTCGACGGCGGAGGTCTGCGGACGGCCCTCGGCGGACTCCGGCGCCACGTACGCGGGCGTGCCCACGAACTCGTGGGTGCGGGTCAGTCCCGGGGAGTCCGCGAGGCGCGCGATGCCGAAGTCGGTCAGCATCGGGTGCATCTGGCCGCCCTGCTCGGCGAGCAGGACGTTGGCCGGCTTCAGGTCGCGGTGGACGACGCCGTCGGCGTGGCTCGCGGCGAGCGCGTCGGCGATCTGGGCGGTCAGGAGGGCGGCGGCGACCGGGGTGAGCGGGCCGCTGTCCCTGATGTACCGGTGCAGGTCGGGGCCCTCGACGAGGTCCATGACGAGCGCGAGGACATCGCCCTCGACGACCAGGTCGCGGGTGCGCAC…
210	FLAG12_WT12_peak_210	2990317	2992205	1889	2991182	327.99	41.0464	2.33327	38.9344	GTCCCCGACTACGTGCCCTTCCTGATCACCGGCATCTTCGTCTGGACCTTCACCGCCAACACGGTCATGGCGGGCACCCGGGCCATCAGCGGCAACCTGGGCCTGGTCCGCGCCCTGCACTTCCCGCGCGCCGGCCTGCCGCTCTCGCTGGCGCTCCAGCAGCTCCAGCAACTGCTGCTGTCGCTCGCCGCGCTGGCCGTCATCCTGTTCTGCTTCGGCGAGTTCCCCACCTGGAGCTGGCTGCTGGCCGGGCCGGCGCTGCTGCTCCAGGCCCTGTTCAACACCGGCGTCGCGTTCGTGCTCGCCCGGGTCGCGGCCCGCACCCCGGACGTCGCGCAGCTGATGCCGTTCGTGCTCCGCACCTGGATGTACGCGTCGGGCGCGATGTGGTCGATCCAG…
211	FLAG12_WT12_peak_211	2992481	2993931	1451	2993182	277.15	19.8184	1.82991	18.1278	TCGCCCTCATCGGCACCCCCCGGGGCCGTACCACCCGCGAGGCCTGGACCGCCGCGGCCGTCGCGGCCCTCGCCCTCCTCGCCACCCTCGCTCTGTTCTTCTCCGACTCCCTCGGCTTCCTGCGCCAGCAGGGCAGCCGCGGCATCCAGATCGAGTCGCTCGGCGGCACCGCGCTCGCCCTCGCCAAGGCCACCGGCGCCTGGCCGGGCGGGGTCGAGTTCCGCTACGGGGCCATCGAGTACGTCGGCCCCTACGTCTCCAGCCTCGGCCACCTCGCCCTGCTGCTCACCGTCATCGCCTTCGGCTGGCTCCTCCTGTGGCGCGTCCGGGCCCGTCGCTGGACCGCCGCCACCCCGCTCGACGCGGCCCTCACCGCCGTACTGCTGTTCACCGTCACCA…
212	FLAG12_WT12_peak_212	3001430	3001778	349	3001607	236.27	6.89109	1.4208	5.53186	TTCGAGCAGCTCGGCCTTTGCTTCGTCCAGCTTGGTCTGCATGTCCTCTGACTCCTGTCGCGCGCCGTTGCGTGACGTCGGTGGAAGAAAGGACACAACGCCTCGACGCGGTGATTCCGGTCGAAGACGACGTTATGCCCGAATGAGAGATGCCCGGGTCGGATTCGGCCACGGAGGGCGGCGAGCCCGGGCGGAGAGGATCGGCGAACGCACTTTCGACCCGGCCGCTGTCGCGGACCGGGCGGCAGCCGGGGGCTTCACTGCCCCCTCGGCGTATCGCGCTGATCACGGGAAAAGCCTATCGCCCCGGACCCCCGAACCGTCATGAGCCGTATGTGTACAAAAGAGG
213	FLAG12_WT12_peak_213	3008782	3011616	2835	3010289	398.77	59.3652	2.56265	56.817	GCCGCGGACGGCGACCGAACTGGGCGGCGCGAAGAACAAGGGCGAGTGGTGGGACTGGTCGGACTCCAAGATCGCCGTCGAGCGTGCCCTGATGTACGGCGAGGTGGTCGTCGTCGAGCGGCGCGGCTGGAAGCGGGTGTACGACCTGGCGGAGCGGGCGATCCCGCAGGACCTGCTCCACGACGACCTGGACGACGCCGAGTGCGTGCGCCGGCTCGTCCGGCAGGCGGGCGAGGCGCTGGGCGTGGGCACGCGCGCGGACATCGCCGACTACCACCGGCTCAAGGGCGAGCAGTTCGACGCGGTGGTCGAGGCGGCGGGGCTCGTACCGGTGACGGTGGCGGGCTGGGGGAAGCCGGCCTGGGCCGACCCGGCGGCGCTGGCCTCGGAGCCGAGGGG…
214	FLAG12_WT12_peak_214	3022865	3023869	1005	3023454	339.95	31.4015	2.03433	29.4926	CAGCCCGTGCCGGCCATCGATCACGCGTGGCGCCCCGACTCAGCGGAACACGACCGAGGCCTCCCCCGCCGCGGCACTGAAGGACCCCGGACACAGGAACGAGCCCGAGACCTTGGTGGCGGTGAAGGGGGTGTTCACGTACTTCCTGCTGGTCCCCTCCCGATTCCAGACGATGTTCGTCACCTTGTAGCGGCAGGAGACGAACGACTGCTTCCCGGTGAGGTCGATGACGTCGGTCGTCGCCGTGCCGGCGGCGTCGTCGAAGGTGAAGCCCGGGTTGTTGTTGAGCGCGGCGGTAATGCCCCCGCCGCAGGTCAGATTGCCGCCCGGCTTGTTGATCGTGGCCCGGTCGACGGTCAGCGCGCTCGGCGGAGTCGCACTGGCGTCGGCGCCGGTCCA…
215	FLAG12_WT12_peak_215	3025958	3026398	441	3026248	202.38	3.68578	1.29161	2.46811	GGCAAGAAACACACGACGCTGCACCTAAATGCATTTCGGGGAGAACCAGCTATCACGGAGTTTGATTGGCCTTTCACCCCTAACCACAGGTCATCCCCCAGGTTTTCAACCCTGGTGGGTTCGGTCCTCCACGAAGTCTTACCTCCGCTTCAACCTGCCCATGGCTAGATCACTCCGCTTCGGGTCTTGAGCGCGCTACTGAATCGCCCTATTCGGACTCGCTTTCGCTACGGCTTCCCCACACGGGTTAACCTCGCAACGCACCGCAAACTCGCAGGCTCATTCTTCAAAAGGCACGCAGTCACGACCCATTGGGTAAACCCAATGAGCGACGCTCCCACGGCTTGTAGGCACACGGTTTCAGGTACTATTTCACTCCGCTCCCGCGGTACTTTTCAC…
216	FLAG12_WT12_peak_216	3027126	3028556	1431	3027910	296.09	14.4529	1.62344	12.8826	TGTGCCAACTAATCAACGTTCCACCCATGAGCTGACCGTGCAGAACGTTTGCCTGCAATCGGTACTGTGCTCCTTAGAAAGGAGGTGATCCAGCCGCACCTTCCGGTACGGCTACCTTGTTACGACTTCGTCCCAATCGCCAGTCCCACCTTCGACAGCTCCCTCCCACAAGGGGTTGGGCCACCGGCTTCGGGTGTTACCGACTTTCGTGACGTGACGGGCGGTGTGTACAAGGCCCGGGAACGTATTCACCGCAGCAATGCTGATCTGCGATTACTAGCAACTCCGACTTCATGGGGTCGAGTTGCAGACCCCAATCCGAACTGAGACCGGCTTTTTGAGATTCGCTCCGCCTCACGGCATCGCAGCTCTTTGTACCGGCCATTGTAGCACGTGTGC…
217	FLAG12_WT12_peak_217	3028629	3029910	1282	3029174	336.96	8.68604	1.40234	7.26622	GTTCGCCACTAATCCACCCCGAAGGGCTTCATCGTTCGACTTGCATGTGTTAAGCACGCCGCCAGCGTTCGTCCTGAGCCAGGATCAAACTCTCCGTGAATGTTTACCCGTAATCGGGTGACACTCGCGTTGAGCGGGACAGTCAGGCCGGAATAAGGCCGACTGTCCACAGCGTCCTCGCTGTGTATGTTGCCTACCCGCCACAAGGGCCGGCAGGACTTTCAAAGGAACCTCGCCATCCGAAGATGGACGGGGTATCAACTAATCTGGCGTTGATTTTTGGCACGCTGTTGAGTTCTCAAGGAACGGACGCTTCCTTTGTACTCACCCTCTCGGGCTTTCCTCCGGGCTTCCCTTCGGTCTTGCGTTTCCGACTCTATCAGATCTTTCCGATCCGAT…
218	FLAG12_WT12_peak_218	3032498	3032735	238	3032616	229.29	4.39315	1.30849	3.13776	AGGACGATGAGGACCTTGCCGTCCTCGAACGTCCAGGTGTGGACCTGCGGCTTGACCTCGTCCTTGACGATGCCGGGGATCTTGGCGAGACCGGCCATGTCGATCTCGTTGTCGAAGTGACCGATGTTCCCGACGATGGCCTGGTGCTTCATCTTGGCCATGTCGGCGGCCATGATGATGTCCTTGTTGCCGGTCGTGGTGATGAAGATGTCCGCCGTCTCGACGACCTCGTCGAGGG
219	FLAG12_WT12_peak_219	3032953	3033477	525	3033282	229.29	7.74004	1.46684	6.35137	CTTCGACTTCGTCACGGCGTCGTTCACGTTGATCGCCGGGAAGAGGAGGGAGCCGGCCTGGTGCATCTCGTACAGGCGGTGGACGCCGGTGGTGGTCTCCTCGGTCACGCCGCGGATCTCGGACGCGAGCTGGGTCCACTTCTGCGGGTTCTCGCCGAGGGTGCGGTTGAGGAGACGGAGGATGTGGCCGTACTCCTCGCTGTCCGCGGTGGCCGGGTCCGGGGCGGAGCCGGCCTTCTCGAACTCGACGCCCTTGTGGACGAGGAGGGTGGCGTCACCACCGTCGTCCAGGATCATGTTCGGGCCGCCGGTGGGCGAGTTCGGCCAGGTGAGGGCCTGCTCGGTGCACCACCAGTACTCCTCGAGGGTCTCGCCCTTCCAGGCGAAGACCGGGACGCC…
220	FLAG12_WT12_peak_220	3037564	3042385	4822	3041143	394.78	61.9037	2.63857	59.2947	GTCACGCCGGCCCCTGCGGGGCGCTTGGCGCGGGCCTGGTGGTGTTGCCTCGCGTTTCCCTGGCGGGTGCGGGGCCTGGTCGGTGCGGGGCCTGCTGGGTGCGGGGCCTGCTGGGTGCGGGGCCTGCTGGGTGCGCCCGGCCTTCGGCCGGGCTTGTCGGTTCCCACCCGCACCACCCGTACAACTGGGAGGGCAGAGGTGCCGGTCTTCCCGTACGGGGTGCTCGCCGTCGGCGGCTGACCCCGAACCGCCGGGCTGCCGGCGCCGTGGCGGCCACCGTCCGAGGGACAGGCCGGCCTGCGCCGGATACCGCCTGGCGGGCGGGCCGGTGGCCCTGGGCCGGGCACCGGCTGACAAGCGAGGCCCGTGACCTGAGCCGCGTACCGCCTGGCGGGCGGG…
221	FLAG12_WT12_peak_221	3047310	3048986	1677	3047881	347.93	25.2856	1.85601	23.4885	TCGTCGTGTCCTCGTGCGCGCGGCCTGGCGCGCGGGGCCCGGCAGGCTTCGCGCCGTTCAGACGGCGGCCTTCTTCAGGCGGCGCCGCTCACGCTCGGAGAGGCCTCCCCAGATTCCGAACCGCTCGTCGTTCTGCAGGGCGTATTCGAGGCATTCGGAGCGGACCTCGCAGGCGAGGCAGACCTTTTTCGCCTCGCGGGTCGAGCCGCCCTTCTCGGGAAAGAAGGACTCGGGATCGGTCTGGGCGCACAGCGCGCGCTCCTGCCAGCCGAGTTCTTCGTCCGCGTCCTCGACCAGCAGTTCCTGGAACAACTCGGTCATGTGCGCCCCTCGTCTGTTCTGTGCGTCCCCGTGGTGTTGCCGTTGCGAACCCGGCCTAACGACACGAGTGAAATTACA…
222	FLAG12_WT12_peak_222	3077014	3077379	366	3077162	217.33	5.79443	1.39064	4.47719	CTGTTCGTCATGGCGCTGGCCCCGGTCTTCGCCTGGCTGTGGCTGTGGCTGGCCCGGCGGAACCAGGAGCCGAACACCATCGTGAAGTTCGCGATGGGTCTGGTCCTCGTCGGCGCGTCCTTCTTCGTCTTCATCGTCCCGATGAACATGGCCGGCGGCGGCGACAAGGTCTCCCCGATGTGGCTGGTCTCGATCTACATGATCCAGACCATCGGTGAGCTGTGCCTCTCCCCGGTCGGCCTCTCCGTCACGACGAAGATGGCGCCGCAGAAGTACGCCTCCCAGATGATGGGTGTCTGGTTCCTCGCCGTGACCGCCGGTGACTGCACCACGGGTCTGCTCTCGCTGGCCGGTGTGGACCTCAAC
223	FLAG12_WT12_peak_223	3083498	3083859	362	3083759	231.29	6.85989	1.42508	5.50173	ACGGCAGATCCTCTCCCTGCGCTTCGTCTCCGGCCTGACCCAGTCGGAGATCGGCACGGAGCTCGGCATCTCCCAGATGCACGTGTCGCGGCTGCTCGCGCGCACCCTCGCCCGGCTGCGCCGGGGGCTCACTCTGGAGGAATGACCTCCAGCACCTCCCCCGAGCCGCCAAAATGGCTGTGGAAAGGGCCCGTTCACGGTCTTCGGACCCGTGGCGGGCCCTTCCGCACGACCGGACCGCACGGCCGCCTGGCCTTGTTGACGCGTCGTCCGGATTGGGCCACATTGAGCCCGGGGTTCAGGGGGGATTCACATGGTTTCTGCGTACGCGGAACTGGAAGAGCGGATGCGCGAGCGGCTCG
224	FLAG12_WT12_peak_224	3094965	3096269	1305	3095809	312.04	21.097	1.79908	19.38	TGGGCGGCGACGGGCCGCTCGCCCACGTAGAGCACGGAGAGGACTCCGGAGCAGCCGGGCGTACGGAGCTCGTGGAGGCGGCGGACGAGGGTGGTGATCCAGTCCTTCGCGAACCGGTCGCGGCGGCCGGTCCTGCGGTACTGGGCGGACTTCCAGGCCATGAGGGTGCGCAGCGCCTCCGGGTCGCGCTCGTCGAAGACGAACCGCACCTCGCCCTCGCCGAGGCGGCCGAGCTTGCGCTCCTTGGCGAGGGTGGTCCTGAGGAACTTGGGCGACTGGGCGCGCAGCAGCGCCTCGTACGCGGGGTAGCCCTCGCCGACGTCGATCACGGGCGAGGCGAAGGACTCGGTGGCGGCGCCTTCGAAGACGGGCTGGTCCGCCTCCAGGTTGTCGAACTGC…
225	FLAG12_WT12_peak_225	3103428	3103993	566	3103844	262.19	8.5911	1.46218	7.17504	AGCGGGTCGAGGTGCTCACCGAGGGCGGCTTCGGCGTGGGCACCCGCTGGCGCGAGACCCGGCGGATGCTGGGCAAGGAGGCCACCGAGGAGATGCTGGTGACGGAGTGCGAACCGCCCGACCGGTACGTCACGGTCGCCGACTCGCACGGCATGCACTACGTCTCCGAGATCACCCTCACGCCCGCCGGCGAGGGGGCCACCACCCTGCGGATGGCCTTCTCCGCCCGGCCCGTCCGGGGCCGCAAGGCCGGGTTCCTCTCCCGGCTGCTGGCCCGCTTCGGCGCGAAGGCGGTCGCCAAGGCGCTCACGAAGGACCTGGCCGAGATCGCGCGCGCGGTCGAGTCCAGGACCTGACGGACGAGCTGCGGGCAATTTCCGCCAGACCCTGGCATGTTCC…
226	FLAG12_WT12_peak_226	3111455	3112192	738	3111908	290.11	13.9941	1.61726	12.4349	CGGCCTCTCCCCCGAGATCATGGGCCTCGGCCCGGTCGAGGCCTCGAAGCAGGCCCTCCAGCGCGCCGGCCTGACCATCGGCGACATCGACCTGGCCGAGATCAACGAGGCCTTCGCCGCCCAGGTCATCCCGTCCTACCAGGAGCTCGGCCTGGACCTGGACAAGGTGAACGTCAACGGTGGCGCCATCGCCGTCGGCCACCCCTTCGGCATGACCGGCGCCCGGATCACCGGCACGCTGATCAACAGCCTCCAGTTCCACGACAAGCAGTTCGGCCTGGAGACCATGTGCGTCGGCGGCGGCCAGGGCATGGCCATGGTCATCGAGCGCCTCTCCTGATCGCGCGCCTCTTCTGATCGCGCGCCTCTCCTGACGGCAGGGGCGTCAACCGCTCCGCG…
227	FLAG12_WT12_peak_227	3112544	3117471	4928	3115502	398.77	52.2418	2.39385	49.8661	CGCCGCCGGCACCCCTCGCACCCGGACTTCGTGCCGGTGCAGACCCCCGTCGTGACCGACCACGAGCGGACCGTGGCCCGGCTCCAGGAGCTCGCCGACACCGCGACCGCGCTGACCGACGTGCGCCCGGGCCCGCTCGGCACGCTCGACGTGTACGTCTTCGCCGACGGCACGACGCTCTGTATGACCCCGGGGCACCGCGAGACCGCGGAGCGCCTGGCGGAGGCCCTGCGCTCCGGTCGTACGCCGGTGCTGCTGGGCGGCTCGGGCGTCTCCGGCGCCTTCGCCCTCACCTTCTCGTACGGCGCGTCCGACGAGGAGAACGTCTACATCCTGGCGGACCGCGTCATCGCCTCGCTGTAAGCCCTGTAAGCCCCTGACGGGCCCCGCAGGGCCCTT…
228	FLAG12_WT12_peak_228	3146409	3147864	1456	3147397	251.23	6.62473	1.39352	5.27501	GCAGGCGGCTCTTGCTACGGCACGTCCTTGTCTCGACTCGTCGCCCACCACACCATCAGCTGATTCGTGGACCGCAGGCCCAGGCCCTCGCGCAGGGCCTCGAGCTCGCGCCCCACCTCTCGGTGGCTGACTTCGAGCCCCTTAGCCACGGCGGACTGCGTTTCCCCCTCGGCCAGGCCTCGGAGGATCATGCGCTGGCGCGGGGTGGTGACGGCATCCGCGACTGCCGCGCGGGCCTCCTGCCATGGGGTGGCCCTGGCCCAGTAGCCCTCGAACACCGAGCGCGCGAACGCGGCGCCGGCCACGTCCTTGATGTGCCAGCCGGAGTCGACCTCGGCCGGAACTACATGGTTCTCGACGAAAAGATCCCTGCCCGCGATAACCATGCGGGGAGGGAGG…
229	FLAG12_WT12_peak_229	3148181	3150728	2548	3149736	389.8	42.2127	2.18324	40.0702	GACGGCCCGGAGGGCAGGACGCGCCCCCTGGAGCGTCGTCTCGATCGTCTCCATGGCGTCGTCGTCCGTCTCGGGCAACAGGTGACCGTACAGGTCCGACGTTGTCTTGATCGACTCGTGCCCGAGGCGCCGCTGCACGTAGGTGGGCGAGTGGCCGGCCGAGATGAGGGCTGCCGCGTGCGAGTGCCTCAGGTCATGCGGGGTCGGGTGCTTGTAGATCGGGAGTACCCCATCCTCCTTCGCCTTGCGGATCGCCCGCTGCCATCGGTCGTAGAACGTCGAGTAGTGCAGCCGCTGCCCCTGGTCTCCCGTGAAGAACAGGCTGTCGTCGTCCAGCTCCTCGGTTCTGCGCAGTTCGTTCAGCGCCTCGATCACGGACTTGCTGACCCGGATGGTGCG…
230	FLAG12_WT12_peak_230	3191176	3191375	200	3191252	186.43	2.81267	1.24868	1.65374	GTGAGCGAGGGGACGAACCCGAGGACGCCGAGGCTCAGCAGCGGAACGAGCGCGAGCCCGATCCGGACCGGACGGCCGGGCAACACCTTGGGGCGCGCGGGCACCGCGCCCTTCTCCAAGCGGACGGCCTGGTTCACGATTCGCGGGACCTCTCGGGGAGGCGCGCGCCGGGAGCGGGGCGCACGGGTGTACGACAGGGG
231	FLAG12_WT12_peak_231	3191442	3193043	1602	3192229	363.88	47.5597	2.38827	45.2941	GTCCCGGTCGGCCCGTCAGGCGAGGGAGTGCCGGACCCAGACGTTGGGCTCGACGTAGACCGCGTAGCCGCGCGACACCTCGCAGTGGACGGGCACGAGCGCGCCCGGCACCTCGACCGGGCCGTCCGCGTCGAAGGGCAGGCCGGTCCACGCGCGCCACTGCTCGACGGAGCCCGAGACCGTCATCGAGGCCGGGGCCACCGCCTCGACGACACCGCCGGCGCGGACGTGGACGCGGAGCCACGGGTCGTGCGGCAGACCGTCGGCCTCGCGGGTGCGGAAGGCGTACTCGTGGATGGAGGTGCCGGCCTCCAGGTGCTTGCCGTTGGGGCGGACCGGGGCGACCAGCTCGGAGAAGCCGTGACGCCCGGCGTTGTCCCGCATGGCGGCCAGCATCCG…
232	FLAG12_WT12_peak_232	3193793	3194726	934	3194414	243.25	7.96701	1.45909	6.57112	CCAGCGCTCGGTGGTGTCGTAGCCGAGGGCGGCGGCCTCGTCGAAGGCCTCGGGGGCGTAGTAGAGCAGGGCGTGCAGGGGTTCGAGCAGGTGCCACATCTGGCGTACGCGTCCGGCTTCCACGGCGTGCTCCTTCGTCGTCGACCCTCATCTAGTCAGTGCCTAGATACTGCGGGGAGGCCGCCAACTTGTCAATGACTAGATGAGGGCTAGGCTGCTGCCATGACGAGCAAGGACACGGCGGGCGGGGACTCGACGAGCGAGGCCACGACGGGCGGGGACGCGACAGGCAAGGACACGCCCCGGAGCAGCTACCACCACGGAGGCCTGCGGCAGGCCGTCCTCGCGGCCGCCCTCGACGTCATCGCCGCCGACGGCCCCGGCGCGCTGAGCCTGCGC…
233	FLAG12_WT12_peak_233	3221916	3227095	5180	3225628	393.79	49.1601	2.33602	46.8528	GCCACCCACATCGCCGAGGACGCCGTCGTGGGCCCGAACACGCGCCTCCAGGACACCCGCGTCGGCAAGGGCGCCCGGGTCGACAACACCGTCGCCGTCTCCGCCGTGATCGGCGAGAGCGCCTCCGTGGGCCCGTTCGCGTATCTGCGTCCGGGCACGGACCTCGGCAGGAAGTCGAAGGCCGGCTCGTACGTCGAGATGAAGAACGCGACGGTCGGCGAGGGCACCAAGGTCCCCCATCTGTCGTACGTGGGTGACGCGACGATCGGCGAGTACACGAACATCGGCGCGGCGAGCGTCTTCGTGAACTACGACGGCGAGGCGAAGCACCACACCACGATCGGCTCGCACTGCCGGACCGGTTCGGACAACATGTTTGTGGCTCCCATCACGATCGGG…
234	FLAG12_WT12_peak_234	3254725	3255594	870	3254980	298.08	11.5246	1.52593	10.0285	ACCACGTGGGCGCCGCAGTTCATGCAGGTGGGGCTGGACAGCGGGGACGGAACCCGCTCCCCCTCGGCCTTGTAGACGACGAACGCGTGGCCGGCGGCGTCGACGTGGTGCTCGATGTCGTACGCCTGCTCCCAGCCGTATCCACAGCGCATGCAGGCGAAGGCGTACGCCTCATGGGCGACGGATATGCCGGTGCCGGTGATCTCGGTCATGCCAGCTCCTCTCCACTGATCAGTGGACGCCTTTTCCGGCCGGAGCGCATCAGCACGGGACGAACCATGGAAGGCTTTTGGCTCTTCCCTTGCCAAAGGCCCTGTGAAGAGTCCCGGCGCCGGGTTCGGCTTTGCCTTTCAGATTAGTCCTTTACCGTTTCCGTGGCTCGAAACGGCCGCATTCTTT…
235	FLAG12_WT12_peak_235	3257492	3257803	312	3257673	227.3	4.88086	1.33509	3.60159	GCTGGGTCCCGTGGTTCCTCTACCAGGAACGCACGATCTTCCTTTTCTACGCGGTGGTGTTCGTCCCGTTCCTGTGTCTGGCGGTGGCGATGATGCTGGGCGCGATCGTCGGCCCGGCGGGTTCCTCGGAAAGGCGCCGTACATTCGGCGCCGTGGCGGCGGGCTGCGTCGTTCTGCTCATCGTCTGGAATTTCATCTACTTCTGGCCGATCTACACGGGCACGCCCATTCCCCTCGACCAATGGCGCAACCGGATGTGGCTCGACACCTGGGTCTAGCAGGGGAATTGCACGAAGAGGGCGCGACCGCCGG
236	FLAG12_WT12_peak_236	3270994	3271503	510	3271220	310.05	22.3848	1.84051	20.6426	GCCCTCCGCCGCGAGGCGCCGTGCCGTGGCCGCGCCGATGCCGCGCGCCGCGCCCGTGACCAGTACCGCGTATCCGCCGAGGCGTTCCCTGAGGTCCATGGGACCGATCACAGCATCCGGCCCGGCCCGGCGCCAGCATCGCGTCACCTCGCGTCCCGGCCGGTCCGTCAATTCCGCCCGGCGGAAAGGGAGGAGAGGCCTCCTCTCGTGCAATTCGGCCAGGACCGAAAGACTTTGACATGCCCCTGGCGCGAATACCACGATCGGTATCGCCGCCGACCACGGCCTTCAGCATGTCAACCAGGGGGAATCATGAGTTCGTTGACCTCTTCGCATCCCGCCTACCAGTCCGGTGTCGAGGAAATCGCCGAGGCGCTCTCCTCCCGGAGCTACGACCTC…
237	FLAG12_WT12_peak_237	3276716	3276966	251	3276886	212.35	3.71744	1.28522	2.49829	AGTGGCGGACGCCGCGCGCCTCGAAGCCGCGCGAGCGGCGGGCGACGGACATCCGGCGCATCTCGTCGGTGATGACGTCGCCGTACCGGATCATGAAGGACGCGATCTGGACGAGCAGCGGGGGCAGTTTCAGCCGCTGGAGTCCGAGGATCAGCTCGCGCAGTTCGGTGGTGGCGGCGAGGAGCACGGAGGCGGCGACGCCGAGGGTGCCCTTGGCGAGGACGTTCCAGGCGCCCCAGAGTCCCGGGACG
238	FLAG12_WT12_peak_238	3293959	3294204	246	3294070	209.36	5.11473	1.36471	3.82409	CTGGAAGTAGTCGACGAGGGCGGGGTCGACCTGCTGGGGGGCGAGCGGCCCGGGGACAAGGGCCGCAGCGGTGACGGCGAGGAAGCTGGTCTGCACGGTGGTCTCTTCGTGGTGCTCAGGCCGGATCCAGCCCGGCGGGGTGGTGAAGCCGAGATCTTCCGGCCACCGGCCGAGCGCGTCGTGGAGAACGACCGCGGTCTCCTCAGACGGCCACCCGGGACGCGGGCCCTCCCAACGGCGCCACGT
239	FLAG12_WT12_peak_239	3309733	3310080	348	3309984	289.11	7.16439	1.38148	5.79568	GGCGTATCGGCGCTCCATGCCCGCTCGTCCGGAAAGGAGCCGGATGGCGGTGCTGAAGCGTTCCGTCGGACGGGCTTCGTTCAGCTCGTCCTGCCTGCGGAGCCACATCGGTACCAAGTAGGCGGCCCATGCCCCGACGATGACTGCGTAGATGAGGCCGCTGCTGCTCACGCCTCACACGGTAGAGGGGTTCGCGGGACGGCATCGGCCAATTGGCCCGGTGTGTCGCACGATCTGGCTGATATCACTGAACTTTTTTGTGATTGTTCAGATCGATTGCCGGTCAACTACCGACTAAATTCGAACACTTATTTTATTCTTGCCTGGTGCCAGCGGCGCAGCAGCCCC
240	FLAG12_WT12_peak_240	3313264	3315816	2553	3314135	395.78	37.7817	2.06657	35.7456	TGTCATAGCGGCGGCCCTTGAACACGACCCCGTGCACCGGCCCGCCGATCTTCTCGTCGGAGGCGAGCTTCTGCAGGGCGTCGGTCAGCTGGATCTCCCCGCCGCGGCCCGGCTCGGTCTCCCGGAGCATGCCGAAGACGGCCGGGTCCAGCACGTAGCGGCCGATGATCGCGTAGTTGCTGGGCGCCTCGCCCGCGTCCGGCTTCTCGACCAGGTCCGTCACCTTCACGACGTCCGAGTCGACGGTCGCCTCGACCGCCGCGCAGCCGTACAGGTGGATCTGGGAGGGCTCGACCTCCATGAGGGCGATCACACTGCCGCCCTCCCGCTCCTGGACCTCCACCATCCGCGAGAGCAGCGGGTCGCGCGGGTCGATCAGGTCGTCGCCGAGGAGGACCG…
241	FLAG12_WT12_peak_241	3350648	3352671	2024	3351717	371.86	38.6789	2.14285	36.622	TAGGCCACCGCGTCGAAGCCCGTGTCGTGGGCCATCTTCTTCAGTTCGAGGAGCGCGTGCTTCTCGATCTGGCGGATCCGCTCGCGCGTCAGGCCGTGCTCCTTGCCGACCTCCGTCAGCGTCCGCTCGCGGCCGTCCTCGATCCCGTACCGCATGCGGATGATGGACGCCGTCCGGTGGTCGAGCTTGTCGATGAGGTCGTCGAGCTCCTCGCTGCGCAGCAGCGTGAGGACCGACTGCTCCGGCGAGACCGCCGACGTGTCCTCCAGGAGGTCGCCGAACTGCGTCTCGCCCTCGTCGTCCACCGACATGTTCAGCGAGACCGGGTCTCGGGCCCAGTCCAGGACGTCGACGACCCGCTCGGGCTTGGTGTCCAGCTCGGCCGCGATCTCCGCCGGC…
242	FLAG12_WT12_peak_242	3362822	3365483	2662	3364465	376.84	45.3341	2.29272	43.1186	CCGATCTTGTACGGGCTGCCCAGCCGGACCATGGTGTCCCGGACGCTCTTGAAGTACGGCAGGATGTGCGAGGTCACCTCGTCGTTCACCGCGTCGTAGTCGACGGCGAAGTAGATCCGCGCCCCCGGCTTGAAGCCGTGCTCCTCCGCCTTGAACGCGGCGTTCATACAGTCGGTGACGCCCTGGGCGACGCTGTAGTAGTCCACCGACCGCGCCCAGGTCTGGTAGATCGGGAAGCAGCGCAGACCGGCGGCCTTGATGGTCTCCAGCTCGCCGGGCTGGATCTCCTTCTCCGGCAGGTCCGTGGTGGACGGGTTGTAGAGGTAGCGCCCGACGATCGAGTAGCCGGCGGCCTTCAGGGCCTGGGCGCGGGCCGGGGTGATCTTGGTGACGCCGTCG…
243	FLAG12_WT12_peak_243	3365985	3366883	899	3366667	273.16	14.2385	1.65156	12.6736	CGCCAGGTCTTCGTCCATCCTCGGCACCCAGCCGGGCTCGGGGTCGTACGTGGTGGCAGCCTCCCAGGGACCGAGGCCGCCGGCCAGCAGCCACAGGAACGCGCCGAGGTCGCGCGCCACCACTCCGGTCTCCCCTTCGGAGCCCAGGAAGACGACAGGCTGTTCGACCAGCTCTCGCCCCGGGCGGATCAGCCAGAACGCCGCGTACCCGCCGGTGCCGTCCTGGCCGAAGACGCGGAACGCATCGCCGTTCAGGTCGCCGTTGCCTGTCCACGCCCGGAACCAGTCCGTCGTCTCGTCGGCGCTGAGGAAGGACTCGCGGGGTTCGAAGTCGACACCGTCCTCACCGAAGCGGGCGAGCCGGACCTTCATGGCGGCGGCGAGCGCGGCGGGGAACTG…
244	FLAG12_WT12_peak_244	3404052	3404371	320	3404210	223.31	5.63093	1.37615	4.32036	TCCCGCTGCCGCCACCGGACCCGCTGCTGCCGTGACCCGTGTGGAAACCGGTGAGCGCGAGCACCACCACCGTGAGCGTCGCCGCGAGCTTCAGGCGTGTCCGGACCATCGCCACTCCCCCGTCGTCCCCTGTCGTGTTCGCGCCACTTTAGCGGCGCGAAGCGGCCGCGTGGCGGGCCCCCCTCACCCGGCGTAGCGTCGGGAGCGAGAGCCGGACCGCCAAGGAGGCCGCATCGATGATCCGCAACATCGCCGGTTCGGTGCTGGCTCTCGCCGGAGCGACGGCCGCCGTCTGGAGCCCCTTCCGTGCCTGGTACGAC
245	FLAG12_WT12_peak_245	3407641	3409449	1809	3408664	366.87	42.5201	2.25135	40.3692	TCGGGCGATCGGCTCGGAGGCCGGCTGGGAGGCCGGCTCGGAGAGCACGGCGAAGCGGGCGCCCTGGTTGTCGTGGAGGACCGCGATGCGGCCGTGCGGGGTGTCGAAGGCGGGAGTGGCGACCCGCCCGCCGAGCCGGACGGTGGTCTCGCAGGCCCGGTCGCAGTCCTGGACGGCGAAGTAGACGAGGACGTGGCCGGGCATGACGGCGGGGAAGTCGTCGGTGATGACGGCGCGGCCGCCGAAGGCGCTGTCGTCGCCGGGCCGGGAGCCGGGCGGTGACCAGACGCGGTAGTCGAAGGCCGCGTCCCTACCCTCCGCCTCGGGGTCGGCCTGGCGGCCGAGGTAGCCGAAGACGGTGGCGTAGAAGGTGTCGACGGCGTCGGGGCGGCGCGTGTA…
246	FLAG12_WT12_peak_246	3430544	3430906	363	3430852	240.26	5.22095	1.34034	3.92662	CTCGCGGACCCCGATGAAGCCCTGCGGCAGCTCGGGCTTGAGCAGCCCGCCGATCTTCTCGCTGATCTCGCCGTACGACTTCAGGCCGAGGGCCTTGAGCAGGCGGCGGTCGGTGCCGAAGACGTTCATCGCGAGGGGCATCGAGGCGCCCTTGACGTTCTCGAAGAGAAGCGCCGGACCCCCCGCCTTGTTCACCCGGTCGACGATCTCCCCGACCTCCAGGTACGGGTCGACTTCGGCCTTGATGCGCTTGAGGTCGCCTTCGCGCTCGAGGGCCCTGAGCAGCGAGCGGAGATCGTCGTAAGCCATAGGGGCCAGTATCGGTCACCGGCTACCCTTGACCTGTCACCGGGGCCGCCGAAA
247	FLAG12_WT12_peak_247	3445255	3449767	4513	3448778	382.82	49.0728	2.36635	46.767	CGTCGAGGGGCACGGTCAAGGCTCATGTGAAAAGTTTCGCATGGGCGTTTGGGGGATCTTGGGCACCCCCCTACGTGCCCGTAAAGCCCCTTGTCAAGATCGCCTAAGCGGGAGGCGTGGAAGCGGACGTCGAAGCGCCCGACGCGGGCCGGAGGAAAGCGTTCCAGCCGCCCGCGGGCTTCCGTCCCACTTCCAGGCTCCGCAGCTTCTGGAGGATCTTCGGGTCCTGGACGTCGAGCCAGTCCACGAACTGCTTGAAGGAGACGAGCCGGACGTCCTTCTTTCCGGCCATTCCCTTGAGCGCCTCCTCGACGGCGTCCATGTAGATGCCGCCGTTCCACTGCTCGAAGTGGTTGCCGATGAAGAACGGCGCGCGATTCGACTCGTACGCGCGCGTGA…
248	FLAG12_WT12_peak_248	3450385	3450914	530	3450655	271.17	12.6866	1.60097	11.1594	CGAGGACGTGGTTCCCGGCGAGGGCCTGGGGCCGTTCACCCGGGCCGACGGCGACCTCGGCGGCGACGGCGTCGTAGTGCCGCCGGACCCCCTTCATCCCGGCGTAGAGCACCGGCATCGCGATGACGACGAGCCAGGCGCCGTGGGTGAACTTGGTGATGAGGACGATGACGAGGACGACCGCCGTGAGGCAGGCGCCGAAGGCGTTGATCGCGAGCCGGCGGTGGATGTTGTGGCGGTCGGCCGCCCCGGCGGGCGTGGCGAGTTCTCGCCGCCAGTGCTTGACCATGCCGGCCTGGGAAAGGGTGAAGGAGACGAAGACGCCGAGGATGTACAGCTGGATGAGGCGGGTCAGCTGCGCGTCGAAGGCGACGATCAGGACGATCGCGGCGAGGGCGA…
249	FLAG12_WT12_peak_249	3453214	3453549	336	3453371	221.32	8.28554	1.50215	6.87843	CACCCCCAGGTCGCAGAGGGCCGCCCCGGCCCGTACGTACGCGACGACCCGACGCGGCACGCGGGCCGCCCCCAGCTCCGTACCCCTGTCGTCCGTGAATCCCCATGCCTGCGTCCCGGACATACGGCTGCTCCCTCCCCGGCCGGAATGTGCCTCTTCCGCCACCTTGGAGGGGTTGCCCGGCCCGCACAAGAGGGCCTGGAGCCACGGCCGGCCACCGGAACGAACCGGTCCGGGACCAAGGTCCCGGACCCCCCTGCCGAAAGTCCCCCAGGGTGGTGTTAACTGAACAGGTCGGGAGGAAGCAGTAGGAATCGTCGGTGCCGTCGTGCCCGC
250	FLAG12_WT12_peak_250	3462840	3463111	272	3463012	214.34	5.34359	1.37125	4.04383	TCTACGCGGGCGTGGCCGAGCCGCTCACGGCCGACGATGTCGCCGACACCATCACCTGGGCCTGCACCCGCCCCCCGCACGTCAACATCGACCTCCTGGTCGTCCGCCCCCGGGCCCAGGCCTCCAACACCAAGGTCCACCGCGAGCTCTGACGCCACGGCGGCAGGTTCGGGCCAACGGGGGCATCACGGGTGTATCGGGGCTGATCAGGGCTGATCGGGGCGTATCGAAAAACACATACGCCACCGCAACAGCCGTCCGGCTTGGGTAGC
251	FLAG12_WT12_peak_251	3481273	3481840	568	3481657	272.16	12.0501	1.57715	10.5385	GGAGCCGAGGTAGCTGAAGTCCTTGCGCAGCTTCGCGGAGTTGACGCCCGCCGCGGCCGCGAGCTCTTCGGAGGAGACCGTGGGTACGGAGCGCTCCGAGAGCGCGGTGAGTGCGCGCAGATACAGCGGAAGCCGGGCGACGGTGGCCTCGGGAATTCCTCGGCTACGGGTCGCCGGTCGGTGAGTTCGGCCAGTTGCCACGGTGCTCCTGCGGGATGAGCGGGGCTGCAGGCGGCCACATGTCCCAAGACCGCCCCGTCGAATGCAGGCTATGTCTTTGTGAACGCGTGCACAAAGATGGTGTCCGTTTTGTCTGGCCAAAGTGACCGGGGTCACGCGGCTGGTTCCTATCGTCGTGGAACCGCGGAGCGTGTCAGCGCGTTGAGAACCCGAAGGGGG…
252	FLAG12_WT12_peak_252	3489316	3489562	247	3489440	205.37	3.81945	1.29693	2.59407	GACATCCCGCCGCCGACAAGGCGTCTGCGAGCGCGACGTAGAAACCGAGCAGACGGTGCGGATGACCCGTCCCGAGGAGCACCGGAACCCGCCGCGCGGCCGCCGCAGCCAACCGCGCGGCGAAGGCGTCGAGCCCCCTCAACGTCCGCTCGGGATCGATCACGTCGGGCCCCGTCCGATGCGTCGGATCCCCCGACACCCCGCACTTGTCGGCCATCAGCCGCAACAGATCCGCCTCGCCCCACCC
253	FLAG12_WT12_peak_253	3491675	3492303	629	3492110	256.21	11.8807	1.59481	10.374	CGAACAGCGAGAGGTGCCAGTGCGCCCCCACCCAGGCCAGCGAGGCCCCCGCGATCCCCCCGAAGCTGTACGAGGCGTGGAAGCCGAGCATGATGCTCCGCCCGTACGCCCGCTGGAGGCTCACCCCCAGCATGTTCATGGAGGCGTCGAGCGCACCGACCGCGAGCCCGAAGAGCCCCAGGGCGAGCGCCGCCTGCCACAGCGCGTCCCCCATCCCCACGGCGAGCAGCGCCAGCAGCACGAACGGCTGGGCCCAGCGCAGCACCACCGCCGGCCCCACCCGGGCCACGACCTTCTCGGTCACCACACTGGCCACACCGGCCAGGATCGGCACGGCGGCCAGGAACGCGGGCAGCAGCCCGTCCGAGATCCCGTACCGGTCCTGGATGGCCGGTATTC…
254	FLAG12_WT12_peak_254	3492866	3493210	345	3492917	265.18	6.0877	1.35808	4.7587	CGAGCCCCTGAACGCAAAAATGCCTCAACCCCCGGACCAGGTCCAGGGGTTGAGGCTAAAAATTGTTCGGCGGCGTCCTACTCTCCCACAGGGTCCCCCCTGCAGTACCATCGGCGCTGAAAGGCTTAGCTTCCGGGTTCGGAATGTAACCGGGCGTTTCCCTAACGCTATGACCACCGAAACTCTATGAAGTTGAACTCAACCGGAAAATGGGAGTTCGTTACTTCAGAACTAACACAGTGGACGCGAGCAACTGAGGACAAGCCCTCGGCCTATTAGTACCGGTCAGCTCCACCCATTACTGGGCTTCCACATCCGGCCTATCAACCCAGTCGTCTACTGGGA
255	FLAG12_WT12_peak_255	3496716	3498187	1472	3497244	289.11	18.4098	1.76038	16.749	ATGCTGATCTGCGATTACTAGCAACTCCGACTTCATGGGGTCGAGTTGCAGACCCCAATCCGAACTGAGACCGGCTTTTTGAGATTCGCTCCGCCTCACGGCATCGCAGCTCTTTGTACCGGCCATTGTAGCACGTGTGCAGCCCAAGACATAAGGGGCATGATGACTTGACGTCGTCCCCACCTTCCTCCGAGTTGACCCCGGCGGTCTCCTGTGAGTCCCCATCACCCCGAAGGGCATGCTGGCAACACAGGACAAGGGTTGCGCTCGTTGCGGGACTTAACCCAACATCTCACGACACGAGCTGACGACAGCCATGCACCACCTGTATACCGACCACAAGGGGGGCACTATCTCTAATGCTTTCCGGTATATGTCAAGCCTTGGTAAGGTTCTTCG…
256	FLAG12_WT12_peak_256	3502142	3503807	1666	3502918	294.09	18.6765	1.75945	17.0097	TGTGCCAACTAATCAACGTTCCACCCATGAGCTGACCGTGCAGAACGTTTGCCTGCAATCGGTACTGTGCTCCTTAGAAAGGAGGTGATCCAGCCGCACCTTCCGGTACGGCTACCTTGTTACGACTTCGTCCCAATCGCCAGTCCCACCTTCGACAGCTCCCTCCCACAAGGGGTTGGGCCACCGGCTTCGGGTGTTACCGACTTTCGTGACGTGACGGGCGGTGTGTACAAGGCCCGGGAACGTATTCACCGCAGCAATGCTGATCTGCGATTACTAGCAACTCCGACTTCATGGGGTCGAGTTGCAGACCCCAATCCGAACTGAGACCGGCTTTTTGAGATTCGCTCCGCCTCACGGCATCGCAGCTCTTTGTACCGGCCATTGTAGCACGTGTGC…
257	FLAG12_WT12_peak_257	3506645	3507031	387	3506939	218.33	3.12785	1.24618	1.94539	GGAACAATCCGGCCGCCGAGGAGAACATCGCGGCTCTGATCGACCTGTGGCAGGAGACGGGGCGGCCGGTCGTCTTCGTGCGGCACGACTCGCCGGCGGGCTCGCGTTCGCCGCTGCGGGCGGGGTACGCGGGGAACGCGTTCAAGGACTTCGTCGAGGAGCGGCGCGGGAAGGGTGCCGGGCCGGAGCTGCTGGTGACGAAGAGCGTGAACTCGGCGTTCTACGGGGAGCCGTCGCTCGACGGGTGGCTGACGGGGCAGGACATCGCGCAGATCGTGATCGTCGGGATCCAGACGAACATGTGCAACGAGACGACGGCCCGGATGGCCGGGAACCTCGGGTACGAGGTGCTGTTCCCGCTGGACGCGATGCACACCTTCGACCTGG
258	FLAG12_WT12_peak_258	3509983	3511703	1721	3510748	369.86	49.1964	2.41038	46.8882	CGATGAAGCCGATCATCTTGAGGCTGCGCAGGGACTCCTCGCGGGCCGGGTCGGCCGGCCTGCGGAGGTAGCCCTCCCAGGTCTTGCGGAAGGCGATGGCGCTGCAGACCGCGAACATGATGACGACCAGCATGTTGACGATGCCGCCGACGGCCGCGATCTGCAGGCCCTCGTAGGCGAAGCGCAGCACGAAGCAGGCCGCGACGGCGGCGGCGAGCGAGCCGGCGGCCAGGCCGACGCGGCGCAGGGTGTAGTTGCCGCTGTGGTCGACCCAGGTGGTGCCGAAGAAGCGGACCTCCTCGGGCTGGGGCCCCGCGGGAGTCCCGCCGGTCGGGCCGCCGGTCGGGCTGGGGGTCTGCTCTTCGTCGCTCACGAGGTCGATTATCCCCGGGGCGGCGG…
259	FLAG12_WT12_peak_259	3514931	3515264	334	3515100	216.33	3.03593	1.24191	1.86032	CCGGCCGATGTCCGCGCCGGGTACACCGGAGGCGCGCATAAGGGCGCGTGCGCCCGCCATGTTGCGGCCGTGGGTGACTGTGCGGGACCTCAGCTCGGGCATCGTCGCTCGCTCCTCGTGATGGGTGTGCTTGTCTTCGAGCGTACGCCGGTGCTCCAAGATCTGGACAGCTCGTCCGGATGGCGGACGGTCTGTTCAGCTTTCGGTCAGCGGTCGCCCGGCGGGCCTCAGGCCTCCGTGAGGTACCGCTGGAGGGTGGGGGCCACCATCTCCACGATCCTCTCCGGGTCGGCCGAGGCCATCGGCTCGACCTGGATCACATACCGCAGGATCG
260	FLAG12_WT12_peak_260	3527603	3529035	1433	3528216	365.87	43.7194	2.2844	41.5396	GGTCGGCCGAGCGGGTGGATCCGATCGCGCTGCTCAAGGGCGACCCGAAGATCGGTGAACGGCTGAAGACGGATCTGAAGCCCTGTGTCGCGGACGCCTATCCGGTGGACACCTCCTACGGCAATCTCACCAACGCGGCCGCGCCCGACGTCGTCGTCAACGTGATGACCTGCGGTGACGCCGTGGGCATCGGCACGTACGTCTACCGGAAGCAGAGCGACCGGTACGAGAACGTGTTCATGGCCGAGGACGCGGCGGTGTACGGCACGATCGACCGGGGCGAGCTCGTCGTGACCAAGCAGGTGTACGCGAAGGGTGACCCGGTCGCGTACCCCTCGGGCGAGGACGTGATCACCTACCGCTGGTCGGGGAACGGCTTCACCCAGCACGACTGGGTCC…
261	FLAG12_WT12_peak_261	3548638	3548925	288	3548736	210.35	4.78538	1.34619	3.50975	GCTGGTGCGTTCACGGTGGGGACGGCCTTCCGTTCCAGTCCTCGGCGGGTACCGGACGATTTCTGGTCATGCTACGCCAGCGTTTCGCGCTGCTCCGTGGCTGTCCACAGGGTGTGGGCGGTGGTGTGATGATCGCTCCATGGAACCTGTGGACGATGTGGACACCGTGAACGCCCCGGACGCCGTGGACCCGGAAGCGGCCCGGCACCACCGGGCGAAGGTCTGGGGCGGCGCCGAACGCACCCTGTGGCGCACCCAGGTGGACGGCCCGGTGGGCCCGCGGCTGCG
262	FLAG12_WT12_peak_262	3556317	3558840	2524	3557592	389.8	42.2127	2.18324	40.0702	GGTCGAACTCCTGCCGGGGACGCTGGTCGCGGACATGGTGGCGATCCTGGGCTCCCTGTTCTTCGTCGTGGGCGACATCGACAAGTAGCCCCGCCCCCGGCGTGGTGTCAGGAGTTGACCGCGCCGCGGAGTTCCGCGACGTCCAGCTGTTCCGTCTCGTCGTGGGCCGTCAGGTCGATGACCTGGCCCACCGCCTGCGACGGCCGCGGAGCGAGCGGGTCGACCGGGGTCCCGGTCGGGCTGATCGGCGTGAGGAGCGGCGCGCCGAGCGCCGCCTGCGCGGCGAGGGCCTCTTCGAGGACCTCCTCGCCCACGACGTCCGCGAGATCGGTGTTCTGCACGGCCTCGATGGCCGCCGCGGCCTTCTGCGTACCGAAGAAGTCGAAGCCCCCCTCGGGG…
263	FLAG12_WT12_peak_263	3563981	3564559	579	3564401	227.3	6.66929	1.42102	5.31822	CGCCCTCCAGGCCTCCCCCGGCCTCGGCATCGCGCGCGTGTCCCTCAACTTCGCCATGTTCCGCTCCGCCCTCGCCCGCGGCGAGAAGATCGGCGCGGGCCCCGTCCTGCGCGTCTGGCGCGGACTGCTCGTCTTCCTCTCCCGCTGGTTCCAGATCGAATCGCTGTACAAGTTCAACGCCAAGTTCCGGCCCCGCTGGGAGCCCCGCTTCGTCGTCTACCGCACCAGCCGCGACCTCCCCCGCATCGGCTTCGCCGCCATGCAGGCCGAAGGCTTCGTGAACTTCTCCCTGCCCCGCCCCTTCGCCCGCAGGCGCCCCGCCCCCACCCCCCGGCCCTGCGCGCACATCGTCCCCACCCCCTCGGAGCACGAGGTCCGCGCGGCCTGATCCCGCCCCCG…
264	FLAG12_WT12_peak_264	3564652	3565007	356	3564864	220.32	5.47567	1.3716	4.17005	GTCCGCGGCCTCGCCGCCGAAGGCGTCACCGTCTCCGTCGACACGATGCGGGCCGGCGTCGCCGCCCGCGCCGTCGAAGCCGGCGCCGTCCTCGTCAACGACGTCAGCGGCGGCCTCGCCGACCCCGCCATGGTCCCCGCCGTCGCCGCCGCCGAGGTCCCCTTCGTCGTCATGCACTGGCGCGGATTCAGCCAGGACATGAACAGCCTCGCCGTCTACGACGACGTCGTCACCGAGGTCCTCGGCGAACTCCGCACCCGCCTCGAAGCCGTCGTCGACGGCGGCATCGACCCCGAACGGATCATCGTCGACCCCGGCCTCGGCTTCGCCAAGCTCGCCCCCCACGACCTGGCCCT
265	FLAG12_WT12_peak_265	3576290	3576747	458	3576505	276.15	16.4707	1.72164	14.8527	GGGCGGCGGCCCCACCGTCTTCTTCGTGGCGGCGCTGGGCGCGGTGCTCGGCGACCGGCTGGCGTGGCTGTGCGCGGGGCGCGGGCTGCCGGAGTTCTACCAGTTCCTGGTGGCGGCGATGCCGCCGGCCGCGATGGGGGTGCTGCTGACGCTGCTGCACGCGGATCTGCGGCCGTCGGCGGTGATCACCGGTGGCCTGTTCGCGCTGATCCCGGGGCGGGCGCTCGTGGCGGCCGTGCAGGACGGTCTGACCGGTTTCTACATCACGGCCTCGGCCCGGCTCCTGGAGGTCGCGTACTTCTTCGTCGCGATCGTGGTGGGCGTGCTGTCGGTGCTGTACATCGCCGTGCAGTTCGACGCCCAGCTGAACCCCGAGGGGACGCTGAAGGCGGTGGAGCG…
266	FLAG12_WT12_peak_266	3577553	3577809	257	3577788	217.33	3.30908	1.25767	2.11536	GCACGATGGGCACGAAGCGGGCCAGGATCAGCGACTTCGGGCCGTGCTTCTCGAAGAACTCGTGCGCCTTCTCGACGTTCTCCTGCTTGAACAGCTTGGAGTCCGGTCGCTTGAAGAGCGCCGGGCCGACCTTCCGGCCGAACAGGTACCCGACCTGGTCACCGATGATCGCGGCGGCCACCACCAGGGTGCAGACCAGCCAGAGCGGCGTGTCCAGCTTTCCGGTGGTCACCAGCAGGCCGGTGGTGAAGAGCAGC
267	FLAG12_WT12_peak_267	3588488	3588821	334	3588662	237.27	4.11383	1.28794	2.8719	CCGCTCGCTCCGCCCGATTCGCCTGCGGTCACGGCTCCAGCCTCCCCTTACGGTGTCGAGCCCCCGTCGAGCCCCGGATTCTGCCACCAAACGCTTCAGCGCGTACACATTCGATTACGGAAAGACGGCGACTTCCGGGCAGACGTGGAAAGTTCCCCTCCAGGGCCGGACGACTTATGCACAGATTAGGCACGGGGGCGGACAGGTCCGGCGCGTGCACGTGCATCTGCCCTTGCATCCAGTGGTCGCATTCGGAACCATGGACCCCGCGCAGCCGCGTACTCGTTCGTGTTGTCGTGTTGTCGCACCACAGTCGCGATTCCCGGGAGTGCCT
268	FLAG12_WT12_peak_268	3601988	3602214	227	3602129	232.29	5.57042	1.36424	4.26179	CGTTGTCCGAGGAGACCACCCACTCGACCCGATGGACGCCGCGTACCTCGATCGCCCAGTCGATGAGCAGCCGCGCGGCCCGGGTCACCAACCCCTTGCCGGCACCGGCCGGTTCGAGCCAGCAGCCCGCCTCGGCCGTGCCGTCCTCGGCGTCCAGCTTCCGGAGGATCACCGCGCCGACGAGGGTGCCGTCGAACCAGATGCCGTGGATGCGTCCCGTGTCGGCG
269	FLAG12_WT12_peak_269	3608858	3611658	2801	3610650	394.78	32.612	1.94968	30.6791	TCGGGTAACCCTGGAGTATGAACACTCTCAGCGCAGCCCAGAACCTGGCCGCGGGAGTCTGGCAGTCAGGCCTCGGACAGTTCATCGGCGGACTCGTCATCGTCGCCGTGCTGATCGCGGCGGTCTGGCTGGGCTTCCGGGTCCGTGACCGCGAGTCCAAGACGCCCGAGCCGGAGGAACAGCCGCAGCGTCCCGAGACCGACCGGCTCCCCGGCGAGATGTCCGAGTACCGCAGGCCGGCGGAGATGCCCCAGACGGACGGCGAGCACCGGCTCATGCCCTACCAGCTGAAGGACAGGTCGGAGCCCTCGCCCGAGCCGCCGACCGAGGAGAAGCGCAAGTGGGGTGGCATCTCCAGCGGCGGCTTCGGCAGCGGGGGCACGGGCCACGGCGACTGAG…
270	FLAG12_WT12_peak_270	3627845	3629780	1936	3628548	361.89	44.5428	2.31728	42.3441	CGCTCGCCTCGACGACGTAGCCGGGGCCGAGGTAACCCTTGATCGTCTTCGCCTTGGCAGGCGACTCGACGATGACGAGTCGGCGGCCGCCGTGTGCGGCTTCGCTGGTCGGGGACAACTTCGCTCTTCTCTCCGGTTCGACACTCTCTGGGCACGTACGGCGCTGGCACGCACGGCAGCGGCACGGACGGTGACGCTCCCGTCGCTGCGGAGTGTGACGGTACAACCCGCCCCCGTGTCAAACGGCGAAAGCCCGCAACGGCCACTCGAACGGTAACCCGAGTCCTGGCATTCCTGCCGCCCGGACTCCCGGTCGGGCGGGGCGCGCCAGGATCGGGGGGAGAGGACGGGAGGGATCAGAGGCGGCCGAAGCACCAGACGCCGAGCACGAGGAAGACG…
271	FLAG12_WT12_peak_271	3631764	3632250	487	3631967	247.24	10.9249	1.57253	9.44409	GCCGCTCACCGGGGGCGTACTCCGCTTCGACGTGCTTGGTCAGTTCGAGCACCGGGGGCTGCCAGCGGCCCCGGCTCTCCAGTCCCGCGAAGAGCGCGTCGACCCCCTCGGTCGCGAACGTCCTGGCGCGGACGAGCACTTCGTCCTCGACGAGCCGGCGCATCGTCGGCCAGTACGGCTCGATCGCGCCCTCCCAGTAGGCGGCGTACGCGTCGGCGAGCGCCGCGCAGGCGGCCTGCGGGTCCCTCAGATACGGCTGCACGAACGGCGCTTCGGCCATGCCGGGGTAGCAGACGGCGACCTGGGCGCGGACGAACTCTGGGTCGGTGGACCGCAGCGCGGCGAGCTCCTCGTGGACGTGGGCCGTGCCGAACGGCCGGGGCAGCAGGAAGTCGGAGA…
272	FLAG12_WT12_peak_272	3646657	3648149	1493	3647663	345.94	21.565	1.76109	19.838	CACTCCTTGCCGCGCACAGCCGCCTTCTTTGACCTGGACAAGACGGTCATTGCGAAGTCCTCGACGCTGACCTTCAGCAAGTCCTTCTACCGGGGCGGACTGATCAGCCGCCGTGCCGCCCTGCGGACGGCGTACATCCAGTTCGTCTTCCTGGCAGGTGGGGCCGATCACGACCAGATGGAGCGGATGCGCGAATATCTTTCCGCGCTCTGCAAAGGCTGGAACGTCGCCCAGGTGAAGGAGCTCGTCGCCGAGACCCTTCACGACCTGATCGACCCGATCATCTACGACGAGGCCGCCTCCCTCATCGAGGGTCACCACGCCGCCGGCCGCGACGTCGTGATCGTCTCGACCTCCGGCGCCGAGGTCGTCGAGCCGATCGGCGAGATGCTCGGCGCC…
273	FLAG12_WT12_peak_273	3652451	3653283	833	3653051	259.2	10.1858	1.52701	8.7248	TGGTGATGGTGGTCGGCATCCAGATGGTCAGCATCACCCGCATCCGTACCGTCACCAGACACCGCGAGGTCGTCGTCTACGCGGTGACCCTGACGGGTGTCGTCCTCATCGGCATCCTGGAGGGGGTCGCCCTCGGGATCGCCGTGGCCATCGCGGTCGCCCTGCACCGGCTGACCCGCACCCGGATCACCCGCGAAGAGCGGGACGGGCGCCAGCTGCTGCACGTGCGGGGGCAGTTGACCTTCCTCGCCGTTCCCCGGCTGAGCCGGGCCCTGCATCAACTCCCCCACGGCTCCGACGTGGTGGTCGAGCTGGACGGATCTTTCATGGACCACGCCGCTTACGAGACGCTGAGCGACTGGACCGCCGGGCACCTGGCCAACGGCGGTACGGTCGAGA…
274	FLAG12_WT12_peak_274	3653582	3653784	203	3653610	238.27	4.5125	1.30747	3.25059	TGCACGGCATGTACTTCCATGTGGGCGAGGCGCAGGCGTACCTCCTCTCCGGGACGGACGAGGTGCACTCGTACGACGACGTCTTCACCCAGGTCATGCCGACGGAGCCGCTGGAGACGGCCCGCGCGTCCTAGGACAGCGGGGCGGTCCGCCGCAGGGCGGACGGGCCCGCGCGTCCTGAACCTTCCCTTCCCTCCGTCCGT
275	FLAG12_WT12_peak_275	3662428	3662639	212	3662533	239.26	7.33775	1.43698	5.96286	TTTCGACACGCCGTGTTCGCCCACGGCGGAATTACCTTCGCCCGACACTCTTTCAGCCCCCTTGGCCTGCGCTCTCACCGGCGAGTTGGACACCCGGCCAGCCTAGGGGCCCCCGCCGACATCCGCCCCGGGCGTGGCCGATCAGCGCCCAATCGGGCCCCTGACGTACGGACGGGCGGCTCGGTGCGTCAAACTTGTTGTGATTGATCGCA
276	FLAG12_WT12_peak_276	3664214	3664427	214	3664263	235.28	4.4252	1.30539	3.16828	TCGTACGCGCTGATCACGTACGTCATGCTCACGATCAACGAGAACAGGCCGGCCAGGACCGCGCCGAGGGCGCCGAACTTCAGCCCCTTGGAGTCGTTGGCGCGACCGACGAAGTAGAGCACCACTGCGGCTATGACCAGCAGGATGGCGATGACGAACACGGGCGTTCCCCCCGAAAGCTAGGCCAGAAGTAAGCGGAGCGTAAAACACAGGT
277	FLAG12_WT12_peak_277	3670034	3670434	401	3670220	280.14	11.3343	1.54133	9.8425	ATTCACCGCTGCCAGTTGGGACGTTACGGAAGGTGGGCACAGCGCAACACCCCCTTCGGGCCCAATCTTGGATGGCCCGAACGGACTATGCGTGCGCGTCAGATCACCCAGGGGAGTGATCGAAGGACATGCGTGTGATAGCGGACATATCGCCTGGATGTGTCCTTCCTCGACGGGGCCACTTGGGGCACCGTGTGACGCATGAGTCGGAATCGGACACGAGGTTCCCGTGTTTCGGGGTCACGGGAATTCATGCCGATGTCACACCCGGGTCTTGATGCGAGACCGCACTGCTGTGACAGTTGGGAGCAGCTTAGGCCAAGGCATATACGTGTGTCCGGCGAATGAGAACGTCGGCGCCTCGCGCCGCCCAGGGGGACCGGGCCCGCCGTTCGTGGC…
278	FLAG12_WT12_peak_278	3675015	3675848	834	3675241	296.09	4.37554	1.26421	3.12084	GGCCTTCTACGTCCTGGGTCTGGCGATCGTCGGCCTGGACCACGTCCGACCTGCGGTGCGGCCCCACGAAAACCGGATTTCGTCTCAGCGCGCGCGTGGGCTAAAGTAATCGATGTCGCCGCGACGTGAAGCACAGAGCAGCGACATCGGGGTGTAGCGCAGCTTGGCAGCGCGCTTCGTTCGGGACGAAGAGGTCGTGGGTTCAAATCCCGCCACCCCGACAGCCGTAACAGCAGGTCAGGCAGTTACTGAATTCAGTAACTGCCTGACCTGTTTCTGCCTGCGCGTCCATCTGAGCGACTGGCTGTGACCCGCATTCCCCGGTAGCCCGGAGGACCGTCAGCGGTGGCCCAGCACGTTGACCACCCGGCCGTTCGGGTCACGGACGAAGAACCGGCG…
279	FLAG12_WT12_peak_279	3684419	3685090	672	3684798	302.07	22.8532	1.8708	21.1015	GGACGGGGTCCTCGCCGTCGAACAGGTCGTCGACGGGCAGCAGGGCGAGGGGGGCGAGCCGTTCGAGGACCGCCGGGATCTCGGCGGAGGGGAGCGTTCCGGAGGAGCAGACCTCGCGGACGGCTTCCAGGCCGAAGGCGCCCTCGAACACGGAGAGCCGCTCCCACAGGAGTCGTTCGGCGGGGCCGCAGCGGGTGTAGCCGTGTTCGGCGGCGGCGAGCTGGTCGGGGCTGACCGGTTCGCCCCACAGGATGTGTCCGGTCTCCGGTGGCCGGCGTCTCTCCGTGCTGCCCATCCCCCGCCCTCTCCCCGTCCGTGACGTGTGCCTGAGTCGACGTATGCCTGAGTCGATGGCGAACAAACGCCATTGCGGCTTGAATGCAGACGCCCCGGTCCACA…
280	FLAG12_WT12_peak_280	3695408	3695947	540	3695653	309.05	20.6729	1.79219	18.9641	TCCTCGACCACACAGATGACGGTCAGGTCGCGGCGCGGGTCGCGGCAGATGTTGCACTGCTCCTGCTGGGCGACGTTGCCGCAGACCGCGCAGAACCTGACCTTCTCCTTGACCTCCAGGAGGGCGTGCGCGAGACGGCGGACGTCCGTGGGCTCGGCCTGGAGGATGTGGAAGGCGATCCGCTGCGCGCTCTTGGGACCGACGCCGGGCAGCCTGCCCAGTTCGTCGATGAGGTCCTGAACCACGCCTTCGTACACGGAACGCCCTTCCAAGGGAGTGCTTGATTCTTACGGTAGTGGCTTAAAGCGAGGCTAAGAAGCCCACGGGAGGTGGGGGCCGGAAGCCCCCGCCCCGGAGCGGCTCAGAAGCCGAGGCCCGGCATGCCGCCCATGCCCTGGG…
281	FLAG12_WT12_peak_281	3705156	3705566	411	3705339	221.32	4.76827	1.33477	3.49332	GTAGGCGAGGTACGACCACAGGACACCGGCCTTGTCGACGCCGAGGAGGTCCGCTTCCTTGGCACCGCCGATGCTGCCGGGCGAGACGAGCATGCGGTACGTGTTCCAGCCGCCGCCGATCTCGTTCTGGTGGTACTGCAGGTCGTCCGAGATCCAGCTGAACGACAGGGTCCCGTTCTTGTTCCAGTACCAGGAGCCGTCGCTCCACCCGTCCTTGTCGTCGTCCACGGGGATCGTGTCGGCGAAGGCGTCGAATTCCACGTCGACCAGGTCGCGCGGGCCGAAGGCGCCCGCGCGGTTCGGGTGGTAGAGGTACAGCTTCTTCGTCTGCTTGTCGACGGCCGACATCGAGAAGCTGGGCGTCTCCACCGGGGCCTCCGCGGCGGCCGACGCGCTCGC…
282	FLAG12_WT12_peak_282	3705641	3707663	2023	3706532	361.89	38.2416	2.15721	36.1944	AGGCCGTGCCCGCGGTGGCGGTCAGGGCGACCGTGGCGGCGGTGGCGGCGAGTGCGCCGCGGAGTGTGCGCCTACGTCGGATGATCATGAAGGTTCCCCCCTGGGATCGCTCGACTCGACGGCGGCGCACGGTCGTGCGCCACCGTCGTCCAGCAGCCTCTCACGCGGCTCCGACACCGCTCGGGGCGGCCCAGGGGAAGCCCGGTCCCCTCAGATCAGGAGCACGATCCGGCCCGGCCGGTGCCCCGCCTCCGCCCGCCGGTGCGCCTCGGCCACCGCCTCGAGCGGCATGACGTCGGCCACCCGGGTGATCAGCTCGCGGGCCGCCACCTTCTCCAGGGTCTCCTTCAGCCGCGCGGCGTCCGGCGTGGCCCGCACGGGCTCGACGCGGATGCCCCG…
283	FLAG12_WT12_peak_283	3708827	3709078	252	3708940	217.33	5.4199	1.37194	4.11757	CAACGCCTGGGACCGCGAATGCCAGGAGGGCCTCTCCCGCTACCTGGTCGTCGACAAGCTGAAGGGCAAGGACCGCCTCCTCGTCTACCCGATGCTCGACGGCGAACCGAACGAGTACTACCGCTCGTAACGGCCCCGGCGCCCGCCGGGTTCAGGCCGTACGCCGACCGGTACCGGCCGCCGCCCGCGCGTAGGCCGCGACCAAGGGGCGGGTGTCGTCAGCGCGCCAGGCGAGGACGAAGTAGGTCGGGG
284	FLAG12_WT12_peak_284	3745733	3746069	337	3745885	247.24	6.92552	1.41045	5.56526	CCGCGTTGATCGCGTCCCGGCTCCGGTTGGTCAGTTCGGCGTCCACGTGGGGTGCTCCTCCTCGACGTCGTGGTCCCTGGTGAGTCCTCTTCCTTTATGACCCTTCCAGCGTACACAAAGTTGAGTCTATTCCGCTCAAGGTGTGGGAAGGGGCTCCGCCCCGGGTAGTTTCCGGACATGGCGACCGACCCGAGGAACCCCTCCGACTCGTACCTCAGCTTCTGGCGCGAGTACCACATGTGCACCCTGACCACCCCGCGCCCGAACGGCACCCCGCACGTCGTGGCGGTGGGCGTCACCTACGACCCCGAGGGCGGATACGCGCGGGTCATCACCA
285	FLAG12_WT12_peak_285	3746509	3746749	241	3746559	215.34	4.37315	1.31929	3.11855	GGGGTGGCGGTGATGGTCTCGGGCTCGATCAGCTGGTGGTCCCGCTGGTCGAGATTGACGAAGATCATGCCGTACCGGATGGCACAGCGGATGGGCTGTGGCGCGCCGCGGGGGCGGCGCAGGCAGCGGTAGGCGCGGACGTCCTCGTCCTGCTCCCGTGCCACGACGATGGGCTCTCCGAAGAGGGTGACCTTCAGCGCGTCACCACGGTGGGGGATGGCCGTGGCGAGGTCGACGAAGT
286	FLAG12_WT12_peak_286	3746846	3748134	1289	3747468	298.08	18.5737	1.74902	16.9087	GGAGGGCTCGGACGGCGAGGCGAGTACGGTCCGCGCGGGAGCGATCTCCCACGAGGGCTCACCCGGTCCCGCCACCACGTCGTGCGCCGGAGTGCTCTCCCACGAGGGCTCGCCGGGCCCCGCCACGGAATGCGCCGGGGTGCTCTCCCACGAGGGCTCGCCAGCGGCGAGTGCGCCGAGAGCAGCCGCCGCAACGGCTATGGCGCTAAGTGCACGAACCATCCTGGTCATGGCCGATCTCCACCTCTTTTGATCACTACCTCCCCCCCGCGAGTAAGACGATGGCTCACTCCCGCCCCTTTCCACCAGCCAACCCGGGCATCATGTTCCTGTAATTCATGACCCTGAGGGGGGTGCAAATGAGGCGAGAAGGCGACGAGTCCGGCCATAAGCACAGTC…
287	FLAG12_WT12_peak_287	3750183	3751300	1118	3750731	315.03	19.7913	1.75572	18.1012	AGAGGGCGCGGGCGTCGTCGTACTCCTTGCGCTTCTTCGGGTCGCCGAGGATGTCGTTCGCCTCGGAGATCTCCTTGAAGCGCTCCTCGGCCTTGGCGTCGTTCTTGTTGGCGTCCGGGTGGTTCTCGCGGGCGAGCTTCCGGTACGCCTTCTTGATCTCGGCCTCGGTGGCGTCCTTGGGGACGCCGAGAACCTTGTAGTAGTCCTTCTCGACGAAGTCCTTCGTGCTCATCGACGTCCCTCCTTCCGGACTGCTCCGGTGATCTCCGCGTCACCCCTCCTCGGGGGCACCGCTCTCCTCGTCAGCGGACGACTTCGCGTCGTCCTTGGCCGGGGCCGCGCCCGGCTGGGGCTCGGCGACGGCCACCCGGGCGGGCCGGATGGTCCGCTCGCCGATCC…
288	FLAG12_WT12_peak_288	3752945	3754690	1746	3754079	354.91	28.7425	1.93218	26.8816	CGATTCCTCCAGCTGACGTACTTGAGTGGATCTGACTCAAGGATGCACGACGAGGCCGAGCCCGTCAACAGACCTGAGTCGAGGGGACTCAACTCTTCACCGCCCCGGCCGCTCAGAGGGCGTGCCGTTCCCCTGTTTGACCGGATTCGCATGAGAGGGTCCGGACATATCCCAGGATTACCGCCGAAGGGTGTGAGCGCATGACGGCGAAGCACATGACGGCGAAGCGCGCGGTCGATGTGGCGGGCGGCCTCCTCCTGCTCCTCGTGCTCGCGCCGCTGATCGCCGGAACCGCCCTGTCGATCGCCCTCGGCGGCACCGGCGCGGTGCTCCGCCGCCGCGAGGTGGCGGGTCTTGAGGGCCGCCCCTTCACCATGCTGACCTTCCGCACCCGGGGCC…
289	FLAG12_WT12_peak_289	3788440	3788680	241	3788510	224.31	6.20192	1.40257	4.8681	TCTTCCAGGTCACCGACCCCAACGGGGTGATCGTCCAGTTCGTCGAATGGGTCACCCCGCCCGCCCCGGTGGACGCCTGAGGCCCCGCCGCCGTCAGGCCGGGGCCGCCGTCAGGCCGGGCCCGGGGCCGACAGCTGGAGCGTGGCGAGTTTCGGCGGGTCGGTGACGATGTGGATGGCTGTGATACGGCCTTCGGCGACGGTGAAGGCGATGGCGGAGAGGGGGGTTCCGTCAGGGCGCC
290	FLAG12_WT12_peak_290	3828549	3828759	211	3828668	208.36	3.51598	1.27658	2.3083	GAGCTGCTCGCCGGAGCGGGCCTGCTGCCCTCCCCCACGCATGAACGGGTCCGCAACATCGTGGCCTCCCCGGCCGCCGGTCTCGACGGACTCGGCGCCGCCGACGTGCAGTTGTGGGCCCGCGAACTGGACGCCCTGCTGTGCGCCACGCCCTGGGCGGCGGCGCTTTCCGGCCGTTTCCTCTTCGTCCTCGACGACGGCCGCGGGGACG
291	FLAG12_WT12_peak_291	3864209	3865203	995	3864806	299.08	17.6308	1.71827	15.9873	GAACACTAGCGTGCGCCCGCACGCCCAGTCCCGTAACGACGGGAAAAGCCACCCTTCTCAGTGCGGCGGCGTCACCCACGACAACATCCGCCACACCACCCGCTTCACGGTGGTCGGCAACCATCTCGCCCAGCACGACGAGCTGTCGCTGACGGCGATCGGCCTGGCCGTCCACATCCAGTCGCTCCCCACCGGCGCCCAGGTCGACATCAACAGCCTCGCCCGGCGCTTCCCCGAGGGAAAGACCCGGATCGCCGGCGCCCTGCGCGAACTGGAGGCCCACGGCTACCTGCGGCGCACCCGCTTACGGACCGAACAGGGCCGCATGATCACCCGCACCGTCTCCTGCAACCACCCGGGCCGGACGGCCGGCGAGGACGGACCGAGCCACCCGCCCCG…
292	FLAG12_WT12_peak_292	3865895	3866765	871	3866434	260.2	6.72845	1.38936	5.37554	GGGCGTACGCGCGCTCGCCCAGCGAGGAAACGGTTTCGCGCAGGCGGTCGGCCTGTCGGCCGGATCGTTCGCGGAGCAGGAGCGGTACATCAAGGACTCGATCAAGATCGGCGTGAACTCCCTCAACGGCAACCCGCACCTCACCGAGGACGAGGTCAAGCAGCAGCGCTGGGACACCATCCGTGACCAGCAGGCGTGGGACGGCGCGGACTGGAGCGGCGAGTCGTTCAGTACGGCTCATGACGAGGTCGAGCAGACCTGGAAGAACACCGCGTACGACGTCGAGGACTCGATGCTCGACGGCCTGGAGCGCTCGGGCGCGATCGCCCCGGAGACGCGGGACGGAGCCGACCAGCGGCTCAAGGACCTGCTCGACCCCGACCAGGCGACCGTCGAGCA…
293	FLAG12_WT12_peak_293	3869181	3869678	498	3869486	262.19	7.03064	1.39996	5.66586	ACGGCCGGATGCTGCGCTACGACCACGACTCGGCGGGCCGTCTCGTCTCCCGGACCAACGGCATGGGCCAGCGCATCCGGTTCGTCCACGACAGCCTCGGTCGGATCGTCGGCAAGGATGCCGAAGGAGCCGTGAGCACATACGAGTTCGACGTCTTCGACCAACTGGCGACGGCGATCGGACCGGACGCGACACTCGAACGGTTCCGGGACCGCTTCGGCCGTCTCGTCTCCGAGACCGTGAACGGCCGCACGCTCTCCTTCACCCACGACGCGGTGGGGCGGCGAACCGGCCGCACGACTCCGGGTGGGTCGACGAGCGCATGGGTCTATGACGCGGCAGGGCGCCGGACGGAACTAGCCACTTCAGGTCACGTTCTGACTTTCACTCATGACCCTC…
294	FLAG12_WT12_peak_294	3892014	3893292	1279	3892608	354.91	23.8561	1.80664	22.0863	GACGTACGCCTGGTTCTCGACGGCCCGGGCCCGGGCGAGCAGGCTCCAGTGGGCACGGCGCAGGGCGGGCCAGCCGGCCGGGACGACGAAGGCCTGGGCGCCGGCGTCCACGAGGCCCCGGAAGAGCTCGGGGAAGCGCAGGTCGTAGCAGGTGCCGACGCCGATGGTGAGGTGCGGCAGGTCGACGGTGACGAGGTCCTCCCCGGCGGCCATCATCACCGCCTCGCCCTTGTCGAAGCCGAAGCGGTGGATCTTCCGGTAGGAGGCGGCGAGTTCGCCGTCGGGGGAGAGGACGAGCGAGGTGTTGTAGAGCGCGCCGCCCTCCGCCTCGACGAAGGAGCCGGCGTGCAGCCAGACCCCGGCGTCGCGGGCGGCGGCCGCCATCGCCGTGTGCGTGGG…
295	FLAG12_WT12_peak_295	3903805	3905193	1389	3904673	316.03	23.0353	1.84748	21.2809	CCGTGGGTGATGATCACGTTCGCCGGCTTGATGTCGCGGTGCACGATGCCGTGCTGGTGCGAGTAGGCCAGCGCCTCCAGGACCCCGGAGACGATGATGAGCGCCTGCTCGGGCCCGGGGGCCTCGGCGCTGAGCAGCAGGTCGCGGATGGTGCGGCCCTCGACCAGCTCCATCACGATGTACGGCACGGGGCGGCCGCCCACGAGGTCCTCGCCGGAGTCGTACACGGCGACGATCGCGTGGTGGTTGAGGCCGGCGACGGACTGCGCCTCGCGGGTGAACCGGGCCTTGGAGACCGGGTCTTCGGCGAGGTCGGCGCGGAGCAGCTTGACGGCGACGGTGCGGCCGAGCCGCACGTCCTCCGCGGCGAACACCTCCGCCATGCCGCCTCGGCCCAGA…
296	FLAG12_WT12_peak_296	3945891	3947277	1387	3946630	325	23.1804	1.84181	21.4229	CCAGGTGGTCCGTCCGTGAACAAGCCGCTGCGCCGGGTCGCGATCTTCTGCGGCCTGCTCGTCCTCGCCCTGCTCCTGCGCGACAACTGGCTCCAGTTCGTCCGCGCCGACGAGCTGAACGCCCACCCGAAGAACCGCCGGGTGCAGATCGAGCGCTACGCGAACGAGCGGGGCAACATCATCGTCGACGGCAAGCCGATCACCGGCTCCGTCGACTCCAAGGACACGTTCTACAAGTTCAAGCGGACCTACACCGACGGCCCGATGTGGGCCCCGGTCACCGGCTACGCCTCGCAGGCCTACGACGCCAACCAGATCGAGAAGATCGAGGACGGCATCCTCACCGGCAACGACGACCGGCTCTTCTTCGACCGCACCCTCGCCATGTTCACCGGCGAG…
297	FLAG12_WT12_peak_297	3948446	3948715	270	3948575	243.25	6.97037	1.41661	5.60871	TACCCGCCGGAGGACCAGCCGACCACGGCGCTGCGCCAGGCCGACCCGGCCGGTCAGACCTCGATGCTGCCCCCGATCAACGCGGACGACGGCGGCTACGGCTACGACGACCGCCCGGACCGCCGGCGCGGTGGCCAGAAGAAGTCGAACACGTCGACGATCCTGCTGGTCCTCGCGGGCATCCTGGTCCTCGTCGGTGCGATCTTCATCGGCGTCTCCCTCTTCGACGACAAGGACGGCGCCCGGCAGGTCACCGTCCCGCAGCTGGTG
298	FLAG12_WT12_peak_298	3954202	3954483	282	3954236	242.25	4.16597	1.28706	2.92161	TTTTCGCCATCGGTCTGGTGTGGATCGTGGTCTTCTACGTCACCGACGGATCCATGCCGATCGAGTCGCTCCGGAACTGGAACATCGTGGTGGGCTTCGGCTTCATCGCGGCCGGCTTCGGCGTCTCCACGCAGTGGAAGTAGCGGCGATCTAGCGCCCCCGCAGGCCGCTCGTCAAGCTCTCCCCTGAACTTATCCACAGCGTTGTGCACAGCACTGGATAACTTACGAAGATCTGTGGATAACTCGTTCGAGGTTGACGCCGGTATGACCGGAATCACCC
299	FLAG12_WT12_peak_299	3957988	3958229	242	3958117	232.29	3.07384	1.23431	1.89605	GTTCGCAGTGGCGAACCTAGGGATGGGGAGAAGAAATGGACGCAGCGCAGCAGGAAGCCACGGCGAGAGCCAGAGAGCTTCAGCGCAGTTGGTACGGAGAGCCGCTGGGGGCGCTCTTCCGTCGGCTGATCGACGATCTCGGGCTCAATCAGGCCAGGCTCGCGGCCGTGCTCGGACTGTCCGCGCCCATGCTGTCCCAGCTGATGAGCGGCCAGCGGGCCAAGATCGGCAACCCGGCCGTC
300	FLAG12_WT12_peak_300	3966666	3967569	904	3967280	310.05	18.2407	1.71848	16.584	TCGTCGGTGAGCGTGATCGTCAGGCCCTTGTTGAGGAAGGCCATCTCCTGGAAGCGGCGCGAGAGCGTCTCGAAGGAGTACTCGGTCGTCTCGAAGATGTCCGGGTCGGCCCAGAAGGTGACCGAGGTGCCGGTCTCGTCCGTCTTCTCGTGCTGCGCGAGGGGCGCGGTCGGGGCGCCCATCTTGTAGTCCTGCGTCCAGCGGTGGCCGTCGGTCTTGATCTCGACGGAGACCTTGGTGGACAGGGCGTTCACGACCGAGACACCGACACCGTGCAGACCGCCGGAGACGGCGTAGCCGCCGCCGCCGAACTTGCCGCCCGCGTGCAGCACGGTCAGCACAACCTCGACGGCCGGCTTGCCCTCGGAGGCGACGATGCCGACCGGGATGCCGCGGCCG…
301	FLAG12_WT12_peak_301	4018833	4021530	2698	4020070	389.8	21.8817	1.70655	20.1486	TGGCCGTACAGGAGGTTTTCGCGGGGATGCCCTGGTGGGTGAAGTGGGTCGCCATACCCCTGCTCGCCCTGATGGTCTTCGGCGGACTGATCACCAGCGTCCTGGCCTTCGTGGTCGGGCTGCTCTTCAAGGTCCTGCTCTTCGTGGGCCTCGTCGCCGGACTGATCTACGTCGTACGGAAGTTCACCTCCTCCGACCGTTCGCGCGAGGAGTGGTAGCACACGCTACCGATCGGTATGAAGCCGACGGAGGGTATTAGCCCGGCCGGGGGAACGCGCTGGTCGAATCAGGGCATGGGCCCAGGGGCTGCCACTAGAGTGGAATCCCTCCGCCGCGTTGGGGACTACAGGCGTAGACCTCCGTACTGACCAGCGGTTTCCCAGGCCCGGCGGGCGCGCG…
302	FLAG12_WT12_peak_302	4024345	4025999	1655	4025070	382.82	42.012	2.19603	39.8739	CAGCTCGTCGTCCGGGCCGACGAGCAGCCCGCCCGCGCTCACCTCGGCCGGGCTGTTGCGCAGGGCCGTGACGAGGAGCCCGGCGGCCGCGCAGAGCAGTCCGGCCGCGGCCACGGCGCCGAAGACCAGGCCGGCGGTGAGCAGGGTCGCCCCGAACGCCACCGTGGGGGCCATCACGTGCAGGACGGCGCCGACCAGCAGGAAGATCACGGCGGCCGCGCCCGCGAGGACGGGCACCAGGACGGTGAAGATCGCGACCACGCCGGCGCCGGGGCCGGGCCGGTCGGTGGAGACCGGTGCCCGGGCGCCGAGGGCCGCGCGGTGCTGCTCGCGGACCTTCACGAAGTGGTCGTACTCGCTCGCCGCCGCGCTGGTGACCAGAGTCGTCGCGTTCAGCGT…
303	FLAG12_WT12_peak_303	4026393	4026952	560	4026659	310.05	19.5179	1.75633	17.8327	GGGCACGCGGGCGTACGGCGGTACGCGGAAGTCACGCAATGTCGCCGTGCGCACCACGGGCTCCTGCCCGGCCCCCTGAGTCATGGACCCCTCCACCACCGTCGCGATGCCCTGCACATCGCGGACCGGCCTGGTCGGGGTGGTCCGCGGTGTCGTGCGCCCATCATAGGAATGAGGGTCCTCCTGTGTGACGCACCAGGGGTGGTGAATCCGGGTCCACTCCGGGTTCACCGGTTGTTTCGCCCGAATTGAGAAGGTCGAGTTCAGGGTTGAGTCCGGTTTGAGTCCGGTGAGGTGGCCGGTTTCGCCGCCCCGACCCACGGGCGGGGGCGGGGACGGCTGGTTCGGTGGAGCCGGTTGGCGGGGTGTCAGTCCTTCGAGGGAGAGCGTGGCGGGCTG…
304	FLAG12_WT12_peak_304	4035828	4036296	469	4036109	239.26	6.24819	1.38881	4.91293	ACCGAGGGCCGGACGACCGTCCTCATCACCCACCGGCTGCACGGCCTCGACGCGGTCGACGAGGTGCTGGTCCTGGACGGCGGCCGGACCGTGCAGCGAGGCCCGTACGCGGAACTCGCCGAGGCGGACGGTCCGCTGCGGCGGATGCTGGAGCAGGAACGGGAGACCGACCTGCTGGCCGTCGGCCCGGGCGCGCCCACGACCGGGGCCACCCCGGCCCACGATCATGACGGGCGGCCGACTTTTCTCGCCAAATAGGACTTACTAGGCTCAAGCCATGACCGCCGCCGCGTCCGACGCCTCGGACCCCCTGGAAGCCGCCACTCAGGCCACCCGCAGCCTCCAGGGGCTGTCCACGGAGCTCACCGCCCGAGTGCCCCAGCTCCTGGAAGCCATGCG…
305	FLAG12_WT12_peak_305	4037056	4037300	245	4037205	212.35	3.45535	1.26992	2.25237	GTGCTCGGCGCGCTCGCGACGCCCCGGGTGCGGGGTGCCCGGCAGTTCACGGAGGCGGAGCGGACCCTGGCCACCCAGTTCGCCTCGCAGGCGGCGCTGGCCCTGATGATGGCCGACGCGCAGCGGGACCGGGAGCGCCTCGCCGTGTACGAGGACCGCGACCGGATCGCGCGTGACCTGCACGATCTGGTCATCCAGCGGCTCTTCGCCACCGGCATGATGCTGGAGAGCGCTCAGCGCAGGTC
306	FLAG12_WT12_peak_306	4037830	4039926	2097	4038786	390.8	48.6318	2.33213	46.338	GCTAGCTCGTGGCGGACACCTCGGCCACGAGCTGCTCGATGACGACGGCGACCCCGTCGTCCATGTTGCCGACGGTACGGCCGGAGGCGGCGGCGATCACCTCGGGGTGGGCGTTGCCCATGGCGTACCCGCGGCCCGCCCAGCTGAGCATCTCGATGTCGTTGGGCATGTCGCCGAAGGCCACGACCTCCTCGGCCGTGATGCCGCGCTCGGCGCAGCACCGGGCCAGCGTGGACGCCTTGGAGACGCCGAGCCCGCTGATCTCGATGAGGGCGGTGGGGCTGGACCGGGTGAAGGAGGCCTGGTCCCCGGCGGCCTCCCGGGCGACGGCGAGGAACACGTCGGGGTCGAGCTCCGGGTGCTGGGCGAGCAGCTTCAGGACGGGCGCCGCGGCGCCGG…
307	FLAG12_WT12_peak_307	4045411	4045778	368	4045598	256.21	5.97658	1.36091	4.65223	TGCCACCCGCCGTCCCGTGTGAGCGCCCGACTGCGCTACGCGTCCGTAACTTGACACCGATGAATGTGACAATGCCCGGCGGCTGCGTCAAGGGGTCCGACGGCACCCTGTGGAAAACCCACCGGCGGACCGTCCGGCCGGGCCGGTGGAAAAGACTTTCGTCGCGACCTCCCCTACTGGCTTGTAATCCTCTGGTCGGACAAGGATCGAGCCGTTGGGCTGACGACCGCTGTGGCGCACACCACTACCGTCGAAGGCGTGACTGTGATCGCGACCGAAAGCCTCAGCAAGCGGTTCCCCCGGGTGACCGCTCTTGACCGGCTCTCCCTGGACATCGGACCCGGTGTGACCGGACTCGTGGGTGCCAA
308	FLAG12_WT12_peak_308	4047165	4047476	312	4047358	218.33	4.22466	1.30864	2.9779	GGACTGCTCTCCGTGATCCTGCTCTCGCTGCTCTTCGGCGGCATCGGCCTCGTCATGGCGGCCCTCACCCCGCGCCGCGGCTTCGGCGTCGCCGCCGTGATCGCCGTCCTGACCATCTCGTACGGAGCGGTCTCGACGCTCCAGGGCATCGCGTACGGCACGGACAATCTGGGCGCCATCTCCTGGCTCGGCCTGTTCTCGCCGATCACGCTCATCGACGGCGTGCAGACCGCCTTCCTCGGCGCGCCCTCCTCCTTCCCCGGAGGCGAGGGACCGGGCGCCGGTGTCGGCGCGGTCTATCTGCTGGTCGTC
309	FLAG12_WT12_peak_309	4065565	4072019	6455	4067683	398.77	27.1348	1.81715	25.3033	CTGGGTCTGGTCGCCGGTGAGGTACGCGTACTCGGTGGAGGCGCGGAAGCTGTACTCGGTGTCGTTCGACCGGGTCTTCAGGTTGCCGGCCGGGATCACCAGGCGCTCGCCCGGGAAGCGGGCGGAGAGCGCGGCGCGGCGCGCAGCGGTCTTGTCGGCCTGGGCGATCGGCTCGAGGCCGTGCAGCTCGGTGTCGGCCCAGCCGGACTTCATGTTCTCGGCCAGCTCGTCGGAGACGCCCGGGTACAGGCCGTTCTTCCGCTGCTTGATCGCCTGTTCCTCAGTCTCTTCCGGGGTCTCCGGCGTGAGCTCCTCGGCCACGGGTCTGCCTCCTCTTGGTACGACACTGAACCCCCACCATCGTACGGTCGTACGGAAGGGGGCCCAGGGCCGGAAGAC…
310	FLAG12_WT12_peak_310	4083740	4084249	510	4083970	276.15	14.3272	1.6497	12.7605	AACGGCTCCCTGCTCCCCCTCCTCGCCCCGCTGCTGCCGCACCTGCCGACGATCGAGCACATCGTGGTCGCGGGTCCCGGGGACCGTTCCGTGCTGGCGGGCGCGGCCCCCCGCGTACACGAGTACGAGGAGCTGATCGCGGGCCGGCCGACCACGTACGACTGGCCGGAACTGGACGAGCGCTCGGCCGCCGCCATGTGCTACACCTCCGGCACGACCGGCGACCCCAAGGGCGTGGTCTACTCCCACCGTTCGATCTACCTGCACTCGATGCAGGTGAACATGGCCGAGTCGATGGGTCTCACCGACAAGGACACGACCCTGGTCGTGGTCCCGCAGTTCCACGTCAACGCCTGGGGACTGCCGCACGCCACCTTCATGACCGGCATCAACATGCTC…
311	FLAG12_WT12_peak_311	4111145	4113472	2328	4112199	378.83	35.6529	2.05316	33.6606	GCAAACTCGGTTCCAGCAGAATGTCACATGTCGGCAACACGCTGTAGTGACTTGTCGACAAGGCGTAGGTGCATATCCGCAGGAAACAAGGGGTGTACGGCATTTGGGGCGCCGTGGAACTGCTCCGAACCGGTCTACCCGTTCCGGTTACGCCTCGATTCTGTTTGCGGATCTCAAACGTGCGAAGCTCCGGGCGAGGAGCCTTGACACATGCATCTGCGAGACGCCGAGTTCCTGGCTGATCTGAGACTGGGTCAGATTGCTGTAGTAACGCAGCATCAGAATCCGCTGCTCCCGCTCCGGCAGTTGGACGAGCAGGTGCCGGACGAGGTCGCGGTGCTCCACCCCGGCCAGGGCGGGGTCCTCGTAACCGAGCCGGTCGAGCAGCCCGGGCAGCCC…
312	FLAG12_WT12_peak_312	4146397	4147622	1226	4147185	338.96	25.8746	1.88865	24.0673	CCGCAGCTACGTCTGCACCACTCCGGAGGAGATCGACGAGGCGCTCGACGCCTTCGGCGCTCCGTACGTGGTCAAGGACGACGGTCTGGCCGCCGGCAAGGGCGTCGTCGTGACCGACGACCTCGCCAAGGCGCGGGAGCACGCGCTGGCCTGCGACCGGGTGGTCATCGAGGAGTTCCTGGACGGCCCCGAGGTCTCCCTCTTCGCGATCACCGACGGCACCACCGTCCTGCCGCTGCAGCCCGCGCAGGACTTCAAGCGCGCGCTCGACGGCGACGAGGGCCCGAACACCGGCGGCATGGGCGCCTACTCGCCGCTGCCGTGGGCGGACCCGAAGCTGGTCGAGGAGGTCCTCGGGACCGTCCTCCAGCCGACCGTCGACGAGCTGCGCCGCCGCGG…
313	FLAG12_WT12_peak_313	4155497	4158459	2963	4157687	374.85	34.1292	2.02503	32.167	GGGTGAAGCGGATGCGGGCGGGCCGGGCGGCGGTGACCTCGGCGGGGGTGCCGGTGAGGACGATCTGCCCGCGGTGCATGATCGCGAGCCGGTCGGCCAGGATCTCGGCCTCCTCCAGGTAGTGGGTGGTGAGCAGCACGGTGGTGCCGCCGTCGCGGAGGGCGCGGACGAGGTCCCAGGTGTCGCGGCGGCCTTCGGCGTCGAGGCCGGTGGTGGGTTCGTCGAGGAAGAGGACCTCGGGGCGGCCGAGGAGCGCGAGGGCGAGGTCGAGCCGGCGCCGTTCGCCGCCGGACAGCTGCTTGACCCGGACCTGTTCGCGGCCGCCGAGTCCGGTGGCGTCGAGGGCTTCGGCGGCGGGCCGGGCGTTGCTGGTGCAGCCCGCCCACATCCTCACGGTTT…
314	FLAG12_WT12_peak_314	4162050	4162871	822	4162440	311.04	22.2824	1.83555	20.5419	CAGCTGATGGACGGCCCGGACCTGGACACCGCGCGGGGCGTGCCGTTCAGCTGGCGCGGGGTCGGCGTACCGAGGAACGGCGAGACGTTCGCGGTGCCCGGCGGGGTCTACTCGGCCTGACCCCAGAAGGCGTCGGCCTCGTCGATGTCCTCGACGCACTCGTCGATGTCGGTGATCTTGCCGCCGACGATGGTGAAGAAGAGGCCGCCCTGCATTTCGATGCCCCGGTTCCCGCGGTCGCCGTGCCACCTGTGCACCGACATGGCATGGCCCCTGCCGTCCGCGTAGACGCCCTGCAGTTCGACCCGGAACGTGCCGTGGGTGAGGTCCATGAGCCGCTTGTAGTGGTCGAGGACGTTGCTGACACCCTTGAAGTGGCCGGACATCTGGCTGGATCCC…
315	FLAG12_WT12_peak_315	4164342	4164712	371	4164564	287.12	8.32074	1.42632	6.91275	CGACGGAACGGACGGCCAAGCGCCCCCGGCCTCCCGGTGAACGGGCCTCTCGGGGTCTCCCCGGGGTGCCCTCCGTCACATCGTGAGGGGCCTCCGGTGCTGGTACGAGCGTCCGCTCGGGAGGGTTCCGGAGCCGGAATCCCTTACCGTGCCTGCCTCGTAGGCCCCTCCAGGCCGGAAATGATCATTTCGTGCGATCGCACGAGCGGGACCAGGCCTGCATTTCCTCAATTCGGACCAGTGGTCGAGCCCGTCTACACTCGGAAACGTGCCACGTGGTGACGGTCGACTCAATCACGACCTGCTCCCCGGCGAGAAAGGCCCCCAGGACGCTTGTGGCGTCTTCGGTGTCTGGGCTCCGGGTGAAGAGG
316	FLAG12_WT12_peak_316	4169027	4171635	2609	4170469	393.79	35.3297	2.01422	33.3428	CTTGCTCGTGGCCACCCTGCTCCGAGTGGAACAAGGTGTGCAGTACGTCAGCAGGAACGCCGGTCACATCGGTCACGGTGGTGACTCCCAAGTACGAAGCGGCGGTTGCGGCCCTCCCTACGGGTGGGGGAGGACCAGTTCGGCACGAGGGTAAGTCCTACCTGGGCGTAGATCGGCGGCAGTGCTCAGGATCACCCCCTCCCGGAGTACCTCCGTGGAAGGATTCGCGACATGTCGGTCGCCTCCTCGGTCCTCATCCCCTACGCGTCCTATCTGCGGGTGTACGAGCCGCTGGCCGCGTTCCCCGAGCCGGAGCGGACCCACTGGGCCCGCTACGCCGGCCGGCCGGGCGCCCCGGGGGCCCAGGAGGAGCTGCGGCGCTCGCTCGCGGATCTGCTG…
317	FLAG12_WT12_peak_317	4200465	4203682	3218	4202376	395.78	58.1345	2.54347	55.6159	CTCGCGCGGCGTCACGAGACGCAGGTCACGCCGCTGACCTGCCGGTAACCCCCCGGACACGTCACGCCGGAGTGACCAGGAGCGGCCTCGCCCGCTCCCGCAGCTCCATCACGCGCGGCTCGTCCCCGTACGGCTCCAGGCGGTGCAGCAGGTCCCGTACGTACTCCGTCGTCCGCGCCGAGGAGATCCGCCCGGCCACCTCCACCGCGCGCGTGCCGGCCGCGCAGGCCGCGTCCAGGTTCCCCGACTCCAGCTCGGCGACGGCCGAGACCACGAGCCGCAGCCCGTGCGAGCGGACGAACTCCTCCGTCGGCCGGGACAGCGCCTGCTCGGTGAAGCGGCGCACCTCGCGCGGCGCCTTCAGGTCGCGGTAGCACTCGGCGGCGTCGGCGCAGAACC…
318	FLAG12_WT12_peak_318	4216982	4217346	365	4217155	309.05	5.62123	1.30822	4.31094	GGGGTTGACACGCCCCTGCCGGATGCGTAGTGTTCTCCGAGTTGTCACAGAGCTGGAACGGTTCTTCGACAACCACTCCGCCGCTGAGAGCGGCACCTCTTACTCCGCACGATCTCCCCACCGGGATGAATTTCGGCATGCCGAAATTCAATTCGAATGGCTCGATTATGAGCCGCCGGGGAAATCCGCTAGAGTTCGAGACGTCGGAACGGCCCAACAGCCGCAAAGACAAACCCCGCTGACTGGGAATCAGACGCCGAAAGGATCTGATAGAGTCGGAACCGCCGGAAGGGCCCGGAGCGAAAGCGAACGGGACTGGAAAGCACCGAGGAAATCGGATCGGAAAGATCTGATAGAGTCGGAAA
319	FLAG12_WT12_peak_319	4217781	4219311	1531	4218437	312.04	16.8525	1.67401	15.2259	GGATAACACCGGCTTCCGCATGGGGGCTGGTTGAAAGCTCCGGCGGTGAAGGATGAGCCCGCGGCCTATCAGCTTGTTGGTGGGGTAATGGCCTACCAAGGCGACGACGGGTAGCCGGCCTGAGAGGGCGACCGGCCACACTGGGACTGAGACACGGCCCAGACTCCTACGGGAGGCAGCAGTGGGGAATATTGCACAATGGGCGAAAGCCTGATGCAGCGACGCCGCGTGAGGGATGACGGCCTTCGGGTTGTAAACCTCTTTCAGCAGGGAAGAAGCGAAAGTGACGGTACCTGCAGAAGAAGCGCCGGCTAACTACGTGCCAGCAGCCGCGGTAATACGTAGGGCGCAAGCGTTGTCCGGAATTATTGGGCGTAAAGAGCTCGTAGGCGGCTTGTC…
320	FLAG12_WT12_peak_320	4219970	4220201	232	4220057	229.29	5.25755	1.35197	3.96203	TAGTACCGTGAGGGAATGGTGAAAAGTACCGCGGGAGCGGAGTGAAATAGTACCTGAAACCGTGTGCCTACAAGCCGTGGGAGCGTCGCTCATTGGGTTTACCCAATGGGTCGTGACTGCGTGCCTTTTGAAGAATGAGCCTGCGAGTTTGCGGTGCGTTGCGAGGTTAACCCGTGTGGGGAAGCCGTAGCGAAAGCGAGTCCGAATAGGGCGATTCAGTAGCGCGCTCAAG
321	FLAG12_WT12_peak_321	4222287	4222555	269	4222443	239.26	5.7307	1.36513	4.41559	TGAGAAGGGCTGTCCCTAGTACGAGAGGACCGGGACGGACGAACCTCTGGTGTGCCAGTTGTCCTGCCAAGGGCATGGCTGGTTGGCTACGTTCGGGAGGGATAACCGCTGAAAGCATCTAAGCGGGAAGCCTGCTTCGAGATGAGTATTCCCACCTCCTTGAGAGGGTAAGGCTCCCAGTAGACGACTGGGTTGATAGGCCGGATGTGGAAGCCCAGTAATGGGTGGAGCTGACCGGTACTAATAGGCCGAGGGCTTGTCCTCAGTTG
322	FLAG12_WT12_peak_322	4231352	4231778	427	4231439	228.3	5.50266	1.36487	4.19616	GATCGTGCGCTTGTCCCGGGCCAGGGCCTCGGGCGAACGCGACGACACCGTGATGTACCCGACGAGGTTCACTCCTGCCGCGCCACTGGCGAGATCTTCACCCCGCTGGTCGAGCCGGCCGTGGGCGGCGATGTCGCGCGGGTCGACCGTGCGGTTCATCTTGGCGGCGCGGCTCGCGTCGGCCTCGTCGTTGGTCTTCTCGGTGAGCATCCGCTCGATGGCGACCTCGGTGGGCTCCAGATCCATGGTCACGGCGACCGTACGGATCACGTCCGGGGTGTGGACGAGCAGCGGGGCGAGGAAGTTGACGCCGACGGGGGTCATCGGCCACTCCTTCACCCAGGCGGTGGCGTGGCACCAGGGGGCGCGGGTGGAGGACTCGCGGGTCTTCGCCTGGAG…
323	FLAG12_WT12_peak_323	4233851	4237715	3865	4236835	393.79	42.5427	2.18115	40.3912	CGGGCGAGGGAGGAGAGGGGGTCGACGGCGGAGGTGGGATCGGTGACGGGCGCGCCACCGCCACCGGTCTGCCCTTGCTCGCAGAGGTCCCGTGCGGGGCCACGAATCAGGCCGCAGTCGCTGTTGCCCGCACTCGGGCTCGGGCTCGGGGTGGGTGTCGGTGCCGCGAAGGCATGTCCGGCGAACAGCACGAGGCCTGTCTGGACCGCGCCCAGCGTGGCGACGATCCTGGTGCCGCGCGAGGGGCGCTTACCGGGCATAGGTGAAGCCTCCGAACTGGCCGACAGCGTCGCGCATCTCCTGTGCGGTGGACGCGCGCTGGTCGCGGGCGACGGGAACAGGACCGTCCTTCTGGGTGAGGGCGGTCACCTTCCAGTCGCCGTCGACCCACTGCAGTTC…
324	FLAG12_WT12_peak_324	4237799	4240130	2332	4239746	295.09	15.2558	1.65046	13.6679	GGATCTGCGGGCCGGGCCCGTCCAGCCGCAGCTGCAGCGCGCCAGCGCGAACGCGCCGCGCTCCGTGGTCGTGGTGGCGTGAGGGGAGGCCTGTGCGTGCACCCCACCACGGTACTGCGCCGTGACGGCACGCCCCGACCGTCGTTATCCGGATCGGGTGTCCCCGGGCCCGTGGGGCGGGGGAAGCGCGGGTCCCGGGCGAACAGCGGTGAGGCGTTGGGGGTTGGCAGGCGATGGTGGTGCAGCGGCACGGACGTCCCGGAGCTCGCGGGAGCGGGGCGCTCGCCGTCACCGTCGCCCTGGTCGGCTCCCTCGTCGGGACCACGGCGGTCACGGGGTGCGCCGCCCCCGAGGACCCGGGCCCGCCGGCCGATCCGGCCCTCGCCGTACGGAACGCCC…
325	FLAG12_WT12_peak_325	4246819	4247047	229	4246956	248.24	9.01051	1.49566	7.58193	CCAGCGCGCACGTCATGCCGGTCTCCTCCCGAACCTCACGGACCGCGGCCGCTCTCGCGCCTTCGCCGGACTTCAGCTTGCCCTTGGGGTGGGACCAGTCGGACCACTTCGGTCGGAAGACCACGGCGATCTCGATGCCGTGGCCGGAACGCGACCGCCGCCAGAGGACGCAGCCCGCGGCGAGGATCGGGGACTCGGGGACGCTCATGGAACAGGTGCCGTCGTGCTG
326	FLAG12_WT12_peak_326	4248528	4249912	1385	4249137	327.99	26.7525	1.93524	24.9282	TCCTTGGTGATCCGGGAGACCAGCCCGTCGCGCAGCGACTTCGGGGCGGTGAGCAGCCGACGGTAGGTCTCGCGGCGGGAATAGCCGGAGAGCCGGTTGAACAGGTCGGAGAGGTCCGCGCCGACCTGCGGGTCGGCGGTGAGCAGGCCCAGGTCCTCGTAGAGGCGGGCCGTCTTCGGGTGGTAGTTGCCGGTGCCGACGTGCGAGTAGCGGCGCAGCAGCTCGCCCTCCTGCCGTACGACGAGCGACAGCTTGCAGTGGGTCTTGAGGCCGACGAGGCCGTACACGACGTGGCAGCCGGCCTCCTCCAGCTTGCGCGCCCACTTGATGTTGGCCTGCTCGTCGAAGCGGGCCTTGATCTCGACGAGGACCAGGACCTGCTTGCCGGACTCGGCGGCG…
327	FLAG12_WT12_peak_327	4253642	4253999	358	4253880	242.25	4.72576	1.31489	3.4539	TGCCGTCCGGGTTCGAGGGCCGGCGCCGCGTCGGAAGTCATGGACCCGAGCCTACGGCGACACGCGGCCGCCCCGGGGAAAGGCGAAGGCAACTGTCTCGTAACCCGCTACCCCCTGTTGCGCTACGCGCGTTGACTCTAGGCTGCACCCCCGTACGGGGAAGTACGTCAAGGCCTCGAAACGGGGCAAGGGGACTAGGGGAGAGATGGCAGCGAAGCCGAGGAAGAACAAGACCGCGCGGCGGGTTCTCGCCGCGGGGGCGGGACTCGTGACGGTCGGGGCGCTCGTCGCCGCGATGCCGTCGGCCGGGGCCGGCGTGGACACCTTCGCCGGGCACGGCAAGGACTGGGGCCGGATG
328	FLAG12_WT12_peak_328	4260152	4260522	371	4260345	243.25	5.15571	1.33471	3.86376	GGTCAGTTGTCCCCGCCCGCGCGCAGCTGGGCCAGGTCGGCCTTCACGGTGTCGACCGGGATGGCGAATCCGAGGCCGACGCTTCCGGCCGTCGAGCCGCTCGAAGAACTGGGCGAATACATGGCCGAATTGATTCCGATGATCTCGCCCTTCATATTGATCAGCGCGCCGCCGGAATTCCCCGGATTGAGCGAGGCGTCGGTCTGCAGTGCCTTGTACGTGGTCTTCGACGAGCCGGTGTCGCCGTTGAACTGCTGTCCGCCGAACTCGAACGGCCAGCCCTGCCGCGGGTCGTACTGCTGCTGCCCCCGCTGGTCCCCGCCGTCGTCGTCCTTGGCGACGGTGACGTCCCGGTCGAGCGCGGAGACGAT
329	FLAG12_WT12_peak_329	4271326	4273308	1983	4272271	389.8	40.6786	2.14725	38.574	GCTCCGGCTCCCCGCCCTGCCGGCGGACCGGCCGCGCCCCTTCACGGAGGGCAACGACGGCGAGATCCACCACGCCGACCTGCGCGAGCTGTTGCTGCCCGCACCGGTCGGCGCCACGCCCGACCCGAAGCTGAACGGCGGGTTCGTGTCCACGGACGCGTACCTGGCGCTGTACGGGAAGGAGTCCCGCGGCGAGCTGAAGCGGCACCTGGCGGACTCCACCCTGCGGCACGTCGCCGCCCGCGGCTGGACCACACCCGACGGCACCAGGACCAGCATCCACCTGCTGCGCTTCAGCTCGGTGGCGTACGCGGGCGCGTTCAAGGACGAGGCGCTGGAGGCGGACGGGATCTACGGCCCCAAGGCACTGCCGGACGGGGTGGCGGGCGCCGTCCTGGA…
330	FLAG12_WT12_peak_330	4273378	4275512	2135	4274582	362.88	39.7268	2.19207	37.6455	CGCGGTGTCGTCGCCGTCACCGGTGACGACCGGCTGAGCTGGCTGCACCTGCTCGTCACCCAGCACATGACCGATCTGGCGCCCGGGCAGGCCACCGAGGCGCTGATCCTCTCCGCGAACGGGCACATCGAGCACGCCCTGTACCTCGTCGACGACGGTGCGACGGTCTGGGCGCACGTCGAGCCGGGGACGCGCGAGGAGCTCGTCGCGTACCTGGAGTCGATGAAGTTCTTCTACCGCGTCGAGGTCGCCGACCGTACGGACGACTTCGCGGTCGTCCACCTCCCGGCCGGCTCCATCGCCGAGGTCCCCGAGGGAGCCGTCGTACGGGAGACCCCGCACGGCCGTGACCTGTTCCTGCCCCGGGCCGACCTGGAGTCCTTCGCGGGCTCGCACGGG…
331	FLAG12_WT12_peak_331	4279548	4282599	3052	4281391	335.97	33.8524	2.11026	31.8956	CGCCAGGCGCTGTCCGACGCGGCCGTCGCGCTCTTCATGGAGCGCGGCTTCGACGCCGTCTCGGTCGCCGAGGTGGCCGCCGCCGCCGAGGTCTCCAAGCCGACCCTCTTCCGGTACTTCCCGGCCAAGGAGGACCTGGTCCTCCACCGGTTCGCCGATCACGAGGACGAGTCGGCGCGGGTGGTGACCGCCGGACTCCGCGCCGGTACGGCCCCGCTCGACGCGCTGTACGCCCACCTGCTCGACGGTCTCGACCGCCGCGATCCGGTCACCGGACTCTGCGACCACCCGGCGGTCCTGTCGTACCTGCGGCTGCTCTACGGCACGCCCGCCCTGGTAGGCCGGCTCCACGCGTACCGGATGCGGTCGGAGGCCGCCCTCGCGGACGCGCTGGCCGCC…
332	FLAG12_WT12_peak_332	4299037	4299846	810	4299479	345.94	28.686	1.94907	26.8259	GGTTGAGGGCCCAGTAGTTGAGGGCGTAGGCCCGGCGCACGTCGTGGGCGGGGACCATGTCGGCGATGGTGGCGTTGATGGAGGGGCGGACGGCCTGCATGGCGGCGCCCATGAGGAGGACGACCGTCGCGATGGCCCAGGCGCTGGTGACGACGGCGAGGGCGGCGGCGCAGGCGGCGGCCGCGAGGTGCATGGTGACCATGGTGGGGCGGCGGCCCCAGCGGTCGGTGAGCGTGCCGCCGAGCGGGGAGCCGGCGATGCCGCCGAGGCCGTGGAGGGCGACGACGAGTCCGGCGAACCAGGCGGAGTGCCCGAGCTCGACGGTCAGGTAGAGGGAGAGGAAAGTCAGGACGAAGGCCCCGGTCCGGTTGACCAAGGTCGACAGCCAGAGCCACCAGA…
333	FLAG12_WT12_peak_333	4305081	4307250	2170	4306307	392.79	48.7891	2.33012	46.4917	GTTCGACCTGCTGGAGATGCTGCTGCGCAACGCGGGCCGCGTGCTGACCCGCATGCAGCTGATCGACCGGGTGTGGGGTGCGGACTACGTCGGCGACACCAAGACCCTCGACGTCCACGTGAAGCGGCTGCGCGCCAAGATCGAGCCGGACCCGGGCGCCCCGCGCTATCTGGTCACGGTCCGCGGCCTGGGCTACAAGTTCGAGCCGTAGGCCGTGGGCCGCTGATGAACGTGTGAAGGGGCGCCCCCATCCGGGGGCGCCCCTTCATGTGTTCCGCGTGCGTACGGTCAGTGGCCGGCCGCGTGGCTCGCCTCGCCCGACGGCTCGCCGGAGGCCTCGCCGCCGTGCTCGGCGCCGTGCTCGGCCTCGCCCGACGGGCTCGCCGAGGCGGAGGGCTT…
334	FLAG12_WT12_peak_334	4310314	4312292	1979	4311610	347.93	35.5331	2.12373	33.5426	CGGCTCGTGCTCGAGCAGCGCGAGTCGGCGCGCGAGCGCAAGGACTGGGCGACCGCGGACGCGATCCGCGACCAGTTGAACCAGTCCGGCCTGGCCATCGAGGACAGCCCCGACGGGCCCCGCTGGACGCTGGGCAACCGTTAGAAGACGTGCCGCTCGGGCCTCCGGGCGGCACACTTCACTTACAGACTTTGTACGTCAGCAGAGGAAACAGGTAGTCATGGCCGGGAACAGCCAGCGCAGGAACCGTCGCACGTCCAACAAGAAGGGTGCGACGGTCGGCAGCGGTGGCCAGCGGCGCAAGGGCCTCGAAGGCAAGGGCCCCACACCCAGGGCCGAGGACCGCAAGGGCCACAAGGCGTACCGCGTCTCCAACGCCATGGCGCGGCAGGCCGCCAA…
335	FLAG12_WT12_peak_335	4342021	4342758	738	4342671	261.2	3.08492	1.21952	1.90493	GGCAAGACCAAAAAACAAGGTCGCAGCCACGCCTTCAAGTTTTCGATACTTCAAGAAGTCCCCGTACCCGGCAACCTGGCGAGCCACCGCAGACTGCAGCTTCTCAGGGTAGAGGGGGAGATCGTTGCCGAATTCCCGGGACCCGATCTTCATTTCGAACATCGACTTGCGAACCCTGATCACTTCATCGAGCGTCAGTGGAATTACACCCTTAGTCATAGACCAACTCCGAAGGCGTAGGTTTACAGGTACCGGATATCCGCACAGTCGCTCTGACCTGTGCAGGCTTGCGAACCTTTCTATGCCTCGCGAGTGTAAGAGGTCGGCCCGTCGATGATGGAGAAAATCTCGGTAGCGACCCAAAGAGTCATACCGCCTCGCCCCACCGTTCCGACTTGA…
336	FLAG12_WT12_peak_336	4369083	4369738	656	4369558	309.05	28.2356	2.0133	26.3833	GTCGACGGCCCCGGTGAAGCCCTCCGAGCAGCCCAGCAGCGAGCCGAGCAGCGAGGAGACTCCGGCCGAGCTCCCGAAGCAGAACGCGGCCACGCTGAAGCTCGGCGGCACGGCCATGCTCGCCAAGGACGTGAAGGGTGCGGAGGGCGCGGACGGCACGTACGTCGGCGGCTTCAACCAGGTCGGTTCCTCGGTGACGTGGAAGGCGCAGATGCCGACGGAGGGCAAGTACCGCCTGACCGTGCGCTACGCGATCCCCGCCGTCGACGCCAACGCGACCCTGACGGTCAACGGCAAGCCGAACACCCAGCCGATCGGCCTGAAGAACTTCATCCACTCCTCGGACCCGAACCTGGAGAAGAACTGGCAGACCACCTGGGCGCCGGTCGACCTCAAGAA…
337	FLAG12_WT12_peak_337	4378826	4379145	320	4379011	267.18	14.6316	1.67527	13.0581	CACCCACAGGCTGTCCTGCGAGGAGACGGCGCTCAGCCCGGAGACCAGGCCGCCGCCGCCCCTGCGGGCGTCGAGCTCGCCGTCCTCGCCGCGCACGTACGAGACGGGGCCTCGGTTGGATGCCACAAGAACAGAAGCCATGTGGCGAACCTAGCCCGTCCCGTAAACGCTCAAACGTACGTATACGAGACGGGCGGATCCGGCCACGGAGGGTGGCCGGACCCGCGGGGGGTCAGGTGTCGCGGCGGCCGCGCATCGCGGCCTTCGCCACCACGCCCGTCGCCGCCAGCGCGAGGCCGAGCGCGCCGAGCAGCCACAGC
338	FLAG12_WT12_peak_338	4380383	4382340	1958	4381299	326	28.0709	1.97629	26.2208	CGACCTTGATCACCGGGGCGGTCGTCGCGGGGTCCCCGGGCGAGGGTTCGACGTCCGCGCCGGAGATGTCGCAGCGCTTCAGTGAGGCCCCGCTCGGGCCCCGGTACGTGCCGTCGTTGCCGCCCCAGAACAGCCGGGCGTAGGCGACCTCGGCGCCCGCCGGGATCTTCACGTGGCCGGTGCTGGAGCCGTAGTCGGCCCCGGTGCCGCCGGCGTCGATCCGCCGCATCACGAAGGTGTTGTTGTTGTCCGAGCCCTGGCCGCTCGCCGCCGTCGCGCAGCGGGCGGCCAGGTCGGCGGGGGCGGTCGGACAGCCCATGACGGTGTTGCCGATCGTCGTGAAGTCGCCGTACACCGACGCGTCGTACCGCTTGCCGAAGGGCTCGACCACGTCCGCCG…
339	FLAG12_WT12_peak_339	4383610	4384376	767	4383976	306.06	11.6234	1.52009	10.1236	CGGGCATCGCCGCCCGCGTCCTGGACGACCAGGGCAAGCTGCGCCGCTTCGTCAACGTCTACGTGAACGACGACGACGTGCGCTTCGAGCAGGGCCTGGAGACGGCCACCCCGGCCGGCGCGGGCGTCTCGATCATCCCGGCCGTCGCCGGCGGTTGCTGAGTCACTCGGCTCGTCGTCTGTCCCGTCTTTCTTGAATTGCCCCTTCCGCGTCAATAAGCGGAAGGGGCAATTCTGCATGGTTGAGCGCGGTAGAGTTGGGGAAGTCCCCTCCGCTGCTCATGCCGGACGCATATGAGAATGCGTCCCCGCGCGACAAGAAGCAGCCAAAGTGTGTGCGCGTTGTGTACCTTCTGCGCGCTTTGCCGGGCCCGACTTGCCCCGGGATTCAAGGGATTCT…
340	FLAG12_WT12_peak_340	4396885	4397833	949	4397608	293.1	20.4189	1.81542	18.7157	CGTGGTCGAAGGCCACCCGCAGCGGTTCTATGACGTCGCCGGTCGAGCCGGAGTGGGTGATGGCGATGGCGACGTCGCCGGAGCGGAGCTGCACGGCGTTGGTGACGGCGAGGTGCGGGTCGCTGTGGGCGTGCGCGATCAGGCCGATGCGGAGGAGTTTCTGGCCGAGGTCCTGGGCGACGAGGCCGGAGGCGCCGATGCCGTAGATGTCGATGCGGCGGGCGGTGGCGAGGGCGGCGACGGCGGCGCCGAGCTGGACGGTGTCGAGTCCGGCGGCGGTGTCGGCGAGGGTCTGCTGCTCGTCGTAGGCCAGCTTGGCGACGACGTCGGCGATCGGGTCGTCGACGGCGATGTCGGCGGTGACGGCGGGCGCCCGGCCGGACTGCTGCTGGGCGGCGA…
341	FLAG12_WT12_peak_341	4404896	4405155	260	4404999	262.19	6.29475	1.36937	4.958	GGACCAGATCCTGCGCTGGCAGAAGTACTGGCACGACCAGCTCGAAGCCGACCCGGACCACATCCTCAAGCCGAAGCAGGCCCTCTTCGACAAGGCGAAGACGGACCTCGCGGACGCCCGGGGCAGGATCCGGGCCCTGGTCACCAAGGCCAAGGAGCAGGCCGCCCTGGCGGCCGCCGCGTCGCAGCGCGCGGTGACCGGACAGCAGCAGGCCTGGGCCATCGCGGACGCCACCGAGGTGCCGCGCGGCCGTGGCCTGA
342	FLAG12_WT12_peak_342	4443555	4443874	320	4443698	264.19	6.44704	1.37403	5.10423	GAACTCGATGTCGTCCGGGTGCGCGGCCACCACGAGCAGTGACGCGGGGGCGGTGCGTTCGGTGGGGTCGAAGTCCTCCATGGGGCCAGCCTGTTGGGGGGCCGGGGGTGTCGCAAGGCCAAGCCGTGGCGTGAACGCGACATGGCACTTACGCGCCATTCAAAAATTTGGTAGATTCAAATCATTGGACAGTCCGGGTGATTGCTTGGAGGGTGACCGCGATGTGCAGGATCTTCGGCTCCTTCGCCGCCGGGACGGCGGCCGGCACGGACCGTCCCGAACCGGCCCCGCTCATGGCGGTCTCCGCCCGCCAGCGCCAC
343	FLAG12_WT12_peak_343	4476514	4476957	444	4476903	214.34	4.69592	1.33752	3.42522	CCCCCGAGGAACTGAAGGAGGCCGGCGCGGACGTCGTCCTGCCGGACCTGACGGACTTCCGTTCCTGGTGGGAGGGCTACCTGGCCTGAACCGGTCCGGTCGACCCGCTCCGGGCCTGCCGCCGCTGGGCCGCGATGGACCGCAGCACCCCGGCCGCGGCGACCGCGAATCCGACCCCCATCAGCATGGAGACGGTGTACGCGACCGTGGGGAACGGGTCCGTGCCGAGGAACAGCGGAGCCACGGTGACCAGCGTCGCCACCGCGCCGACGGCGAAGAGGATGACACCGGCCTTGATCAGGCCGTCACCCGGAGCGCTGTCGTTCGCCGGTGCGGCAGGGGTTTCACTACGCATCCGGCCAGGGTAGTTCCCAGGCCGTAGGAACACATCGGCGACGT…
344	FLAG12_WT12_peak_344	4488631	4491560	2930	4490335	390.8	45.7841	2.26472	43.5581	TCGTTGAGGTGGTCGATCTCGGTCAGCGCCGGGTCGCCGGCGGGCAGGAGGACATCGGGGGCGCCGAGCAGCCACGTCGAGTTCTCGCCGTCGCCCTCGCTGAACGCCGCCCCGCTGTACTTGCGGGCCGAGGAGAACGGCAGGGCCTCCGTGCAGCGCCACTCCACGGTGTCGGGGTAGGCGTCGATGATGGCCTGGAGGGAGGCGTTGGGGCGGGGGTCCGATTCCCCGAGGGCGCCGAGGACCTTGCGTACGTACGTCTCGTCCGCGCCGTTGAGGGGCCGCAGTTCGGTGACGTCCATGCCGCCCTCGGTCAGCGTGCCCGTCTTGTCCAGGCAGACGACGTCCACCCGGGCGAGGCCCTCGATCGCGGGCAGCTCCTGCACCAGGCACTGCTTG…
345	FLAG12_WT12_peak_345	4491653	4492953	1301	4492172	239.26	3.57114	1.25792	2.36075	GCCACGATGGTCCCGTCCCAGGCGGCCACCCCCGCGCTCCTCGCGGTCGGCTTCCTCATCCTGGCCGGATCGGTCAAGGACATCGACTGGAGCGACTTCACCATCGCGGTGCCGGCGTTCCTCGCGATGGTGATGATGCCGTTCACGTACTCGATCACCAACGGCATCGGCATCGGCTTCATCGCGTTCAGCGTGCTGCGCCTCGCGGCCGGCCGGGGCCGTGAGGTCCCGGTGGCCATGTACGTGGTGTCGGCGGTCTTCGTCTTCTACTACGCGATGCCGGCGCTCGGCCTCACGTGATCGCGGGGTGAGGCGGGCGCGCGCCCGCCTCACCGTCCGCCTCCCCGTAGAACTTCTCCGTCTCGTCGACGGCGGTCTTGAACCGCTCGTCGAAATCCT…
346	FLAG12_WT12_peak_346	4495513	4496306	794	4495948	280.14	11.9273	1.56188	10.4197	GACCCGTAACCGCATCATGGCCGGCGTGCTCGTACTGATGTTCGCCATCATCGCCCTGGCCTCCGTCGCCGGCCAGTAGCACCGCCGACGCCCCCCAGGCGCCCCGTCGCCACCTCGTGGGAACCCCCTTGCTTCGAGCGCACTCGAAGCAGTTGGCTTGACGACCATGAAGTACACGCAGCTCGGACGCACCGGACTCAAGGTCAGCCGACTCGTCCTCGGGACGATGAACTTCGGACCCCAGACGGACGAAGCCACCAGCCACGCCATCATGGACTCGGCGCTGGACGCGGGGCTCAACTTCTTCGACACCGCCAACGTGTACGGCTGGGGTGAGAACAAGGGCCGGACCGAGGAGATCATCGGGTCCTGGTTCGCCAAGGGCCACGGCCGCCGGGA…
347	FLAG12_WT12_peak_347	4496837	4497044	208	4496909	207.36	4.71937	1.34566	3.4477	GGCCGCCGCCACTTCGAGCGTGCTGGTGGGCTTGAACGCGACCGCGACGGTGGTGTTGTCGTCGCCCCAGCCGCACACGGTCCGGCTGTCCACGGTCGTGCACCGGATGTCGACGTCCGAGCCCGGCGGACGGATCACTCGGGGCGGGTCGCTGACGCTCTCCCTGCCCGTGACGGTCATGGCGCGTATCAGCGAGTCCCGATCCGCC
348	FLAG12_WT12_peak_348	4503174	4503594	421	4503479	239.26	6.79673	1.41332	5.44038	TGGCGGCCTTCGCGAACTTGGAGGAGAACTCGCCGAAGGTGAGGTGCTGCGACTTGTTCTCGATCAGACCGTGGGTCGCGACGTCCCAGAAGGCGGTGGAGCCGCCGTTGCCCAGGATCACCTCGTAACCCTCGGGGAGCGAGAAGAGGTCACGGATGCCGGTACGTACCTCGCCGACCAGGTTCTTGACCGGAGCCTGGCGGTGGGACGTGCCGAGGAGAGAGGTGCCGGTGGCGGCCAGGGCGTCCAGCGCCTCCGTACGCACCTTGGAGGGGCCCGCGCCGAAACGGCCGTCGGCGGGCTTGATGTCAGCGGGAATCTGGATATCAGCCACGAGGCGGAGAGTATCGGGTCGGGAAGGGGCCGGTCGCCGGATGTCCGCCCGATGAGACGAGGACT…
349	FLAG12_WT12_peak_349	4510018	4510454	437	4510175	259.2	10.0444	1.52165	8.58758	GAGGCGGGCGACAAGCTCCTCGTACCGTCGACGATCGGCCTGGGCCTCGCGGTCGCCCTGATGTCGTCCGTCCTGCCGTACACCCTCGAACTCCTCGCCCTGCGCCGCCTGCCCGCCCCCACGTTCGCCATCCTGATGAGCCTGGAACCGGCCATTGCGGCGACGGCCGGCTTCCTCATCCTCAGCCAGGCCCTGTCCCTGACGGACGCCCTCGCGATCGCCCTCGTCATCGCGGCGAGCATGGGAGCGGTCCGCACCCAGGCGCGAGCGACGAGGCGAGAGCGAGAGCGAGGACGGTCGGCGTAGGAGCTAGGCGCGAGGCGCTAGGCGTCGGGGGCGAGGCCGGCGTCGGGGGTGAGGTCGGCATCGGGGGCGAGGACGTCCTGCCGGCGATCCCGC…
350	FLAG12_WT12_peak_350	4563659	4565503	1845	4564217	315.03	25.7398	1.92701	23.9345	CGCAGAGCGACTCGACCAGTTCCATGACGTGGCTGGAGAAGACGACGGTGGCCCCGGAGGCGGTGTACCGCTCCAGGACGCCCCGGATGGTCTGCGCGGAGACCGGGTCGACGCCCTCGAAGGGCTCGTCGAGGAAGAGCACCTCGGGGTTGTGCAGCAGCGCCGCCGCGAGCCCGATCTTCTTCCGCATGCCGGTCGAGTAGTCCACGACCAGCTTGTTCTGCGAGCCGGTCAGGTCGAGGACGTCGAGGAGCTGCGCGGCCCGCTTGTCGACCTCGGCGCCGGGGAGGCCCCGCAGCCGCCCGGTGTACGCGAGGAGTTCACGGCCGGAGAGCCGCTCGAAGAGCCGCAGGCCCTCCGGCAGGATGCCGATGCGGGCCTTGACCTGGGCGACCGACT…
351	FLAG12_WT12_peak_351	4570540	4571171	632	4570760	282.13	18.7625	1.78519	17.0942	CGGGATGCAACATCGAGGACAGCCAGCAGTTCGGAGACCGCGACACCGGGCTCTTCTTCATGCGGGTCCACTTCTCGGCCGAGGCCCCGGTGAACGTCGACAAGCTGCGGGCCAGCTTCGCCGCCGTCGGCGACTCCTTCACGATGGACTGGCAGATCAACCGCGCCGACCAGCGCATGCGGATCGTCCTCATGGTGTCGAAGTTCGGCCACTGCCTGAACGACCTGCTGTTCCGCTCGCGGATCGGGGCGCTGCCCGTCGAGATCGTCGCGGTGGTGTCCAACCACACCGACTTCCAGGAACTCGTCGGCTCGTACGGGATTCCCTTCCGGCACATTCCGGTCACCAAGGACACCAAGGCGGCGGCCGAGGCGGAACTCCTCGACCTGGTCCGCGAGG…
352	FLAG12_WT12_peak_352	4572773	4575621	2849	4574940	344.94	38.2466	2.20343	36.1993	GTCCCGCCGCTGGAAGTACGCCAGTTCGAGCGCGGCCCTGAGCGGGGTCGGCATGGACGTCACGATGTAGTCCGCGCGGGCGGCGACGGACGCCCGCCGCACCTTCTGCTCCAGCTCCTCCGCGGAGCCCCGGCCGGTCTCCGCGTACGCCGTGGCCTCGGCCTGCCGCAGCCGGTGGACGGCCTGCCGCTGCGTCAGCTTCGCCACCCACGAGCGCAGGTTCCCCTGCTTGGGGTCGTAGGCGTCGGGGTTCTCCCAGATGTAGCCGAAGACCTCGCGGGTGATCTGGTCGGCCGCGTCGTCGTCGTCGAGGACCCGGTGGGCGAGGTTGTGCACCAGCGCGGCGAACCGGTCGTACAGCTCGCCGAGCGCGGCGGCCTCGCCGCGCGCCAGCCGCTG…
353	FLAG12_WT12_peak_353	4599259	4599616	358	4599463	270.17	9.34463	1.48179	7.90721	CCGGCCCATCCCCCCGGACCCGAGGACCCCGAGCAGCCGAAAGGCGCCGATCTGCCGGGGATCGCCCGGTTCGAGCGGCATGGCCCCACTGCCTTCGAGGCTGCCCGGATTAGAATTATTTTCCAGTTCCCCCTGCATGGGGCACACAGTAGCCGAGGCGGTTTCCGATCTGAATCGGAGCCAAGTGGTTGTTGCCGTACTGTGGTTGAGCGGCTGCGGGTTCCCTCGGGCGCCGGATCAGGCCAGCGTGGCCACGAGGTGGGGTGCGGCCTCCGCCAGCGTGCGGAAGTGCCGGTGGGCCCCGGGGTGCGGGGCCTCGGTGTTGACCGTCCAGACCGTCATCCCGGCCGCCAGGCCC
354	FLAG12_WT12_peak_354	4605865	4606276	412	4605965	237.27	7.16853	1.43191	5.7997	CCCCGCTCCGACGCCTCGCGGATCTGCTTGTCCACGAACGACTCGAAGCTGACTCCCGGCGGTTTGCGTTCGGTCATGTGTCCAGACTACGTACGTCCGGCCGGAAAAGGGCAGGAGCCCCGCTCGTGCCCGAAGGCACGGAGCGGGGCTCCTTGGGTACTGCTCTAGTCGTGCTTCGCCGACCCAGGCACCTTAGGCCGGGGAGACGTTCTCCGCCTGCGGGCCCTTCGGGCCCTGCGTGACGTCGAAGGTCACGAGCTGGTTCTCCTCGAGCGAACGGAAGCCGTTCGCGTTGATCGCGGAGTAGTGGACGAAGACATCCGGGCCGCCGCCGTCCTGGGCGATGAAGCCGAAGCCCTTTTCAGCGTTGAACCACTTCACGGTTCCGGTAGCCATGAG…
355	FLAG12_WT12_peak_355	4623260	4624870	1611	4624110	353.91	40.3195	2.23214	38.2234	CCTTCGCCTCCGTCTTCCTCTACTCCGGGTCGATGTCGACCTCGAAGATCGTTGAGGCGCAGGCGGACCGCTGGTTCGTCATCCTGCTGCCGGTCTCGTTCATCATCTACATCGTCACGATGGTCGGCGAGACCAACCGCGCCCCGTTCGACATGCCGGAGTCCGAGGGCGACCTCGTCGGCGGCTTCAACACCGAGTACTCGTCCATCAAGTTCGCGATGTTCATGCTCGCCGAGTACGTGAACATGGTGACGGTCTCGGCCGTGTCGGTGACCCTCTTCCTGGGCGGCTGGCGGGCCCCGTACCCGATCTCCACCTTCTGGGAGGGCGCGAACCACGGCTGGTGGCCGATGCTCTGGTTCGTCGTCAAGGTCCAGCTGCTGCTGTTCTTCTTCATCT…
356	FLAG12_WT12_peak_356	4643743	4644127	385	4643940	294.09	8.10012	1.41194	6.69927	CGGAGATGTTCATGTGGGGGCTCCGGATTCCGAACGGGGATGGGACGGAACGTGCGAGACGCCTCGGGCGTGAGTGCCACGAGGCGCTGGAGCTGTGCGTGTGCGTGTGCGGTGTTCAGTTGTCCGAGGGATCGTTTGTTCTGCTGTGCGTGCTGAATGTTCAGTGAGATTTTGACTCCGCGTCAAGAGCGGAAACCGGTCAGGGGTGTTCGCTCACCGGACAAGCGCCTCGGCCGGCCTGCGCCGCTGCCCTACGCTGCTGCCCGTGAGCGGAATAGACCTCGGCAACGGAATCGTCGGCGCCATCCTCGGAGTCGTCTTCGCGACCCTCTTCCAGCAATGGACCCAGGACCTCTGGTTCAAGGCCAGGCGCCGCTCCGCCGGT
357	FLAG12_WT12_peak_357	4646354	4647994	1641	4647145	373.85	37.3651	2.1059	35.3382	GGCACGGGTGGTCAAGACGCTCAACACCATGACCAACACGGTCATGGTCGAGCCCGGCCGCGTCCCGGGCCACCACAACGTCTTCCTCAGCGGCGACGACGAGGACGCCAAGGCCGTGGTCGCGGAGCTGCTCGGTTCCTTCGGCTGGGCGTCCGACCGGATCATCGACCTCGGTGACCTGTCGAGCGCCCGGGCCACCGAGCAGCTCCTGCCGCTGTGGCTGCGGCTCTACGGCAAGTTCGGCACCGGAGACTTCAACTTCGCGGTCGTCACGGCCCCGGGCGTCTGACCGGCGGGACTCACGGCGCCTCCGGTGCCTGCGGTACCCGCAGATGCTCCAGGAGGCCCGCCGACTCCGGGTACGGCTCCTCTCGGGGCAGCAGCCGGCCGGCGGCCTCC…
358	FLAG12_WT12_peak_358	4675539	4676883	1345	4676245	331.98	25.4825	1.89192	23.6823	CCATGCGGGCCCGCCCGGTCAGCGAGTTCGAGGCGCCCGCGCTGTACAAGATGGTGCGGGAGCTCTCCACGCAGGCCCGCCAGCCCATGCCCCGGCTCTACATCTCGCCGACCCAGGCGCCGAACGCGTTCGCGACCGGCCGCAACCCGCGGAACGCGGCGGTCTGCTGCACCGAGGGCATCCTCGCCATCCTCGACGAGCGCGAGCTGCGCGGGGTCATCGGCCACGAGCTGAGCCACGTCTACAACCGGGACATCCTGATCTCCTCGGTCGCCGGAGCGCTCGCCTCCGTGATCATGTTCCTGGTCAACTTCGCCTGGCTGATCCCGGTCGGCCGGTCCAACGACGACGAAGGCCCCGGACTGCTCGGGATGCTCCTGATCATGATCCTGGGACCGG…
359	FLAG12_WT12_peak_359	4679889	4680141	253	4680037	237.27	5.78113	1.36937	4.4643	CCTTCTGCCCCGGCAGGGACAGCGAGCGCAGCACGGCACGGCCCCCTGCGGCGAGCCGCCCGACCAGCAGCATCTCGCCCAGGGGGCCGTCGACGTACGCGTACACGGTGGTGTCGTTCATGCCTCAAGTGTGCGCGGCCGACCCACCACCGGTCCGGCGGAATTCGGACACGAGCCTCGACGGGTCAGCGGTAGTTCACGAACTGGATCGCGAAGTCGAAGTCCTTGCCCTTGAGCAGCGCCTGCACGGCCT
360	FLAG12_WT12_peak_360	4685182	4685399	218	4685246	236.27	6.15412	1.38756	4.82295	CGCCCGTCCTCGCACATCGTCTTCGCACATCGTCTTCGCACGTTCCCGGCCTTTTCGTGGGCGCAGAAGTTAGTAATCAATAACTAACCGGAGATCTGAGGGGCAGTAATGAGTCAGCCAGCAGCCCGCCGCGGTTCCGCCGCCTGGGCCCTCGTCATCACCAGCGTCGCCGGCTTCATGGCGGCCCTCGACAACCTCGTCGTCACCACCGCCCTGCC
361	FLAG12_WT12_peak_361	4692372	4692826	455	4692640	300.08	13.9375	1.60147	12.3794	TCGACATGCCTGATGCCGATGACGAGGCCGCCGAGTCGAAGAAGAAGTCCCGCAAGGGCGGGAAGCGCGGAAAGAAGGGCCCCCTGGGCCGTCTCGCGCTCTTCTACCGCCAGATCGTCGCGGAGCTCCGCAAGGTCGTCTGGCCCACGCGCAGCCAGCTCTCGACGTACACCACCGTGGTGATTGTCTTCGTCGTCATCATGATCGGCCTTGTCACCGTGATTGACTATGGCTTCCAGGAAGCAGTCAAGTACGTCTTCGGCTGACTTTTTGTTCCACCCCATCTGTATCGCAGGAAGAAGCAGCCACCGTGTCTGACGCGAACCTGAACGACGCCTTCGAGTCCGAGTCCGTCGAGGACGAGCTGGACATCGTCGAGGCCGCCGACGAGGACCAGGC…
362	FLAG12_WT12_peak_362	4697353	4698478	1126	4697625	282.13	7.90839	1.41566	6.51394	CAGACCGGGGGGCCTTGACGAACCGCACGCAGCGCGCAATTCTCAGGACGCGTCGTCACAACGATCCGTTTCCGAGGCATGGATCGACGGCTGAACGGGCAGTATCGAGGTGCGCCACACGGCGCGAGGTACCGCGGAGTTGAGAGCAACGAGGGTCGCGAAGAACTCGCCCTGGACATCAGTGAGCCAAGTGGCTACACTGACCCTTTGCGCTGCCTGTTAGCTGCCCCCTGCCCGTCACCAGGGGCATACCTTCGCATCCGCTACTCGGACCGACCCCGTCTGACCTGGCTTTTTGGCCATATCAGGAAAAGTCTGCCGTGAAGCGATGCAGGGGACCGGTACGCGCGTAGTGAGTCCGAGCCCTCGGAAGGACCCCCTCTTGGCCGCCTCGCGCAA…
363	FLAG12_WT12_peak_363	4708365	4708733	369	4708561	248.24	13.4804	1.66802	11.9333	GTGACCGGGTCGCGGTAGACCAGGATCTGGTGCTCGAAGCCGTTCTCCGTCGCGGCGAGCTGGTCGAGCGCCTCCAGGTAGACGGTCTCGTCGCCCTTCCGCCACGAGGCGGTCTTCTGGAACTTGGGGATCTCGTTGCCGAAGGTGATCCCGAGGCGGCGGGGTTCCTCGCCCGCGGGGGCGTCGGGGTAGGTCTGGACGTCGAGTTCGCGCCAGAGCCGGCGCGCGATCTCCAGCTGGTCGGTCGGGGTGTCGTAGGTGATGTCGGTACGGATGCGGCGGCGCCCGGCGTACGAGTCGAAGGTCGCGGCCTGGATGCCGAGGGTCAGCACGCCGCGGCCGCTGGACTGCAGGGTGCTGGTCCAGACG
364	FLAG12_WT12_peak_364	4715031	4718381	3351	4716086	384.82	46.9987	2.31027	44.7451	GACAGCGGCAGGACGGCCTCGGCCTCGCCGGCCTCGGCGAGGATCGCCGGGACACCGCCGCTGCGGGGCATCACGACACCGCCGGTGGCGAGCATGGGGATGGTCGGGATGTTGACGCCGAAGGTCTTGCCGCCGACGAGCGGCACCCAGCCGGGGACGCTGACCTTGACGCCGTTGACGGCCCTGATCATCCGGTTGATCATCCCGATGACGGCGTTGATCGGACCGGACACACCGCTCTTGATGCCCTCGAAGGCCCGGGACGCGATGCCCTTGAGGCCGTTCCAGATGGAGGACATCTTGTCCTTGACCGCCCGGAAGGCGTTCGGGATGGCGCTCTTGATCCAGTTCACCACCGGGGTGATGACGGCTTTGATGCCCTTCCAGACGGCGCCGACG…
365	FLAG12_WT12_peak_365	4719248	4719768	521	4719409	222.32	6.23214	1.40627	4.89733	TCAGGAGTGCGAGCAGGCCGTCCACGTCGTTGTCGTCGAGCGTGCGCAGCGCCTTGGCCGTCGCGCGGCTCAGTTCGGTCGGAAGGGTGTAGCTCTCGCCGTCCAGCTCGAAGGACCAGGCGCGGCCGTGGGCCTCCTGTCGCTGGGCGCGGGCGGCGTTGACGTCGAAACGGGCCATGGTGATGCGTACTCCTTGGATCGGGTGAAGGCCGGTCGAGGGGGGAGGGGCGGGGCGGGACGGCGTGCGCCGTCCCGCCCCGGGTGGGGAGGGGATCAGACCGCCGCGCCGTACTGGCTGTCCTTCATGAGGAAGGTCGCCAGCGGCTTGCCGTCGCCGTTCGACATGGCCGAGAAGGTGATGCCCAGGGTGGACGCCGCCTTGCGGGCCAGCTTGATGTC…
366	FLAG12_WT12_peak_366	4723845	4724331	487	4723981	269.17	3.7739	1.25079	2.55213	GAGTGCATGCGATAGGTACGCTCAAGCCTTGTGCCTGGGGTGTGCCTGGGCTCGCGTGCGTGTCCTCAACCGCAAGGCGAGTCATATATCGGCCACCGCGATCCGCGCCCTTCCACCTCGGTGGAGGGTTCCGCGAGATTCGACACACCCGACCGCGTGGGTCGGTGAATGTTCCAGGTTAGTTTCACCGACGGCACACAGAAACCGGAGAAGTAGTGCCTACGATCCAGCAGCTGGTCCGGAAGGGCCGGCAGGACAAGGTCGAGAAGAACAAGACGCCCGCACTCGAGGGTTCCCCTCAGCGTCGCGGCGTCTGCACGCGTGTGTTCACGACCACCCCGAAGAAGCCGAACTCGGCCCTCCGTAAGGTCGCGCGTGTGCGTCTGACCTCCGGCATCG…
367	FLAG12_WT12_peak_367	4725392	4725684	293	4725528	213.34	3.83635	1.29123	2.61011	TCCGCTGCGTCGACATGATCGTGGACCGCCTCGGCGCCGTCCCGATCGTCATGCAGCTCCCCATCGGTGCCGAGATGGACTTCCAGGGCGTTGTCGACCTGGTCCGCATGAAGGCGCTTGTCTGGTCCGCCGAGGCCAGCAAGGGCGAGATGTACGACGTCGTCGACATCCCCGCCTCGCACACCGAGCTCGCCGAGGAATGGCGCGCGAAGCTGGTCGAGACGGTCGCGGAGAACGACGAGGAGCTCATGGAGCTCTTCCTCGAGGGCGTCGAGCCCACCGAGGAGCAGCTG
368	FLAG12_WT12_peak_368	4725997	4728362	2366	4726880	372.85	43.5564	2.26029	41.3818	GGCACCGCGGTGCTGAACTCCGTCAAGGGCAAGAAGGAGCGCATCGGCAAGATCTACCGCATGCACGCGAACAAGCGTGAGGAGATCGACTCGGTGGGCGCCGGCGACATCGTCGCCGTCATGGGCCTCAAGCAGACCACCACCGGTGAGACGCTGTGCGACGACAAGAACCCGGTCATCCTGGAGTCCATGGACTTCCCGGCGCCGGTCATCCAGGTCGCCATCGAGCCCAAGTCCAAGGGTGACCAGGAGAAGCTGGGTGTCGCCATCCAGCGTCTCGCGGAGGAGGACCCCTCCTTCCAGGTCCACTCGGACGAGGAGACCGGCCAGACCATCATCGGTGGTATGGGCGAGCTTCACCTCGACATCCTCGTCGACCGCATGCGTCGCGAGTTCAAG…
369	FLAG12_WT12_peak_369	4732579	4732906	328	4732754	255.21	8.99357	1.48616	7.56538	CCCGGCTCGCGGTCATGGCGACCGTGCCCCCTTGGTTGGGAAATCCTCTGGGATTTCTGCGTAGAGGGAGTGCGACACGCCCGACCGCGTGGGTCGGAGATACGACAACGCTTCTCCGTAAGCGAAGCCGATCGGGTTCCAGAGCGTTAACGAGACAAAGGACTACTAGTAGCCATGGCGGGACAGAAGATCCGCATCCGGCTCAAGGCCTACGACCACGAGGTCATCGACTCCTCGGCGAAGAAGATCGTCGAGACGGTGACCCGCACTGGTGCGTCGGTCGCGGGCCCGGTGCCGCTGCCCACTGAGAAGAACGTGTACTGCGTCA
370	FLAG12_WT12_peak_370	4733044	4733349	306	4733059	235.28	3.62662	1.26351	2.41354	ATCGAGATCAAGCTCTGAGGTGACGCGCGAGATGGCTAAGAACATCAAGGGCATCCTGGGCGAGAAGCTCGGCATGACGCAGGTCTGGGACGAGAACAACCGGGTTGTCCCGGTCACCGTCGTCAAGGCCGGCCCGAATGTCGTGACCCAGGTCCGTACGAACGACATCGACGGCTACGAGTCGGTCCAGATCGCCTTCGGCGAGATCGACCCTCGCAAGGTGAACAAGCCCCTCAAGGGTCACTTCGCCAAGGCCGACGTCACCCCGCGCCGCCACCTGGTGGAGCTCCGCACCGCTGACGCCTC
371	FLAG12_WT12_peak_371	4734571	4735048	478	4734674	232.29	4.92825	1.33306	3.64579	CACGATCAACCGCCAGGGCAAGCGCAAGCGCACCAAGGCCGGTTTCGGCAAGCGCAAGGACACCAAGCGCGCCATCGTGACCCTTGCCGAGGGCAACCGTATCGACATCTTCGGCGGTCCGACCGCCTAAGGGCGGTCTGGATCGTCCGGAATCGGACGAGGACTGAGAAATGGGAATCCGCAAGTACAAGCCGACTACGCCGGGCCGCCGTGGCTCCTCCGTAGCCGACTTCGTCGAGATCACGCGGTCCACGCCGGAGAAGTCGCTGGTCCGCCCCCTGCACAGCAAGGGCGGCCGTAACAACACCGGTCGTGTGACCGTCCGTCACCAGGGCGGTGGCCACAAGCGTGCCTACCGCGTGATCGACTTCCGTCGTCACGACAAGGACGGCGTGCCGG…
372	FLAG12_WT12_peak_372	4760293	4760544	252	4760352	205.37	4.67534	1.34529	3.40549	CACGCTGCTCCAGCCGCTGGTCTCCACCGTGCCGCTCCAGGTCTTCGCCTGCGAGCTCGCCACCGCGCGGGGCAACGAGGTCGACCAGCCGCGCAACCTGGCCAAGTCCGTGACCGTGGAGTGAGTGTGCGAGGGTGAACAGATGATCATCGGGGTGGGGATCGACGTGGCCGAGATCGACCGGTTCGCCGCGTCGATCGAACGGACACCGGGGCTGCTGCAGCGCCTCTTCGTCGAACGCGAACTGCTGCT
373	FLAG12_WT12_peak_373	4849129	4850783	1655	4850204	329.98	35.1892	2.1633	33.206	CCCGGCCAAGGACGCGGACGGCCTCCACCCGACCAACCTGGGCCGCCTCGTCCTCAACGAGCCCGCCCCGCTGCCCTGCACGCCGAACGGCGTCATCACGCTGCTCCGCCGCCACGGCGTGGAGATCAACGGCGCCGAGGTCGTGGTCGTCGGACGCGGCGTCACCATCGGCCGCCCGATGCCGCTGCTGCTCACCCGCCGCTCCGAGAACGCCACGGTGACCCAGTGCCACACCGGCACCCGGGACCTCGCCGCGCACCTGCGCAACGCCGACATCATCGTCGCGGCGGCCGGGGTGCCGCACCTGATCAAGCCGGAGGACGTGAAGCCGGGCGCGGCCGTCCTCGACGTCGGCGTCTCGCGCAACGGCGAGGGCAAGATCGTCGGCGATGTGCACCC…
374	FLAG12_WT12_peak_374	4859999	4860220	222	4860090	208.36	3.13818	1.25364	1.9553	AGAACCGAGGCCGCGCCGAAACAGACGGACGAGGCGAGCGCACAAATCATCCCGAGAAGCACGAAACGACTCTAGGCGCTGCGGCCGGAAACCACCGGCCTACACTGTGCGGTCGCGACTGCGAAGGGGAGGGTGAAGGCCATGCGGAGGCTGAGGTCGAGCACGGTGGTGCTCGGCGGGATGGGTGTGCTCGCGGCGACGATCACCGCGTGCGGCTCCGAG
375	FLAG12_WT12_peak_375	4874248	4876708	2461	4875703	378.83	30.0324	1.91835	28.1482	TCACCCAGGACCACACGCCGAACGCGAGCAGGAACCAGGAGACGCGGCGGCTGAGCTTCATGGGACGTCCTTCGGGGTGGGTGGCCGTGCCCAGTCAGTATCGAACGGGCCTGCCGTGGGCCTGCGGCGGGGTCCAGGTAACCCGTGAGGTCGGGTAGAGCCGCGCTTGCGGTGGGAGAGGGGTTCGGGGCGTGGTGGTGTTTCTGCTGGTTCTGATCGTGGTGCTCGCGCTGCTCGGTGCGGTGCACTGGTACGTGTGGCGGCGGCTCGTACGGGACGTCACGGTGCGCGGGAGTCTGCCGCGCCGGCTGGGGACGGTCGCCGTCGTGGTGCTGCCGCTGCTCTCCTTCGCCGCCCTCGCCTCCTCCCGCGCCGGCGCCCCCTTCGTGCTCCAGCAGG…
376	FLAG12_WT12_peak_376	4886790	4887233	444	4887064	250.23	11.2412	1.58006	9.75233	CGTTGAAGCCCGCGAGGCCGCGGAGCTGGGGGCCCCTGGTCTGGGCCGGTATGGCAGGCGTGTCCGTGGAGCCCGGCGTACGGCAAGGGACGTGGGTGTCGCTGGTCAGCGTGGGCTCCGGTACTCCGGGACGGGTGGGCCCGATCGCGCGGGGGGACGGGCGCGATGGGGTGGGTGTGACGCAACGTTATCGACGGGACGGGCGAAGTGTCCGACGGATGCGCGAATTTCACCCGGAAGGGAGAGTTTCGGAACAGGTGATGGACGAATAGGTTCCGGTCACGGCTTCGGCGTGTCCCCCGATTGGCCGGACCGACCGCCGTACGGGAGGATTCCGAATGATGCGGTACTCCATACGAGACAGACGAGGCCCTCACCAGGGCCCCGCACTCCTGGCGA…
377	FLAG12_WT12_peak_377	4887870	4891089	3220	4889534	394.78	61.1888	2.62109	58.5987	CCGACAGCCACCCCGAGATCGTCTCCGCCCAGCACCTCAGCAAGGCCGAGGTGCGCCGCGTCCTCGCCCTCGCGCAGAGCCTGCACATCACCGTCGTGCCCGAGATCGACTCGCCCGGACACCTCGGCGCCGTCCTGCGCGCCCACCCCGACCTCCAGCTGCGCAACGTGCAGGGGACCCCGCGCCAGGGCGCCATCGACATCTCCAAGCCGGCCTCGGCCCGGATCGTGGACGACCTGCTGCGCGAGTACTCCGCCCTCTTCCCCGGCGGCTGGTTTCACGTCGGCGCGGACGAGTACCAGGCGCTGACGGTCCGCAGCCCGTCCGCCTCCTACCCCCAGCTCGCCACGGCCGCCCGCCAGAAGTACGGGCCCCAGGCCGGCGTCCAGGACCTGGCGG…
378	FLAG12_WT12_peak_378	4899860	4900159	300	4900024	261.2	12.4693	1.60856	10.9479	GGTGTCGGGAGCGTATGTCTGCACGTTGAAGAACGGCACGACGACGGAGAGCTTGACCACCCGGTCGACGCTAGGTGTCGCCCCGGCATTCCCCCCGACCGTTGGGCAGCTATTCGGTGAACACCAAGCGGCGGGCCGCTTAACCGCCTTTACCCGGGAAGGAATTCAGCCCACTGAAGTCCGGTTCCCGACCCGCTTCAACAGGCGGAGAGGCTCTGTTCACCGTTTGTTGTGGCCCAGTTGGGCCGAAAAGCGGAATGCCCTTCTAGCGTCCTCGGCGTGCCAGCAAGTACCAGAGAA
379	FLAG12_WT12_peak_379	4904928	4907842	2915	4906119	393.79	62.1704	2.64887	59.5563	ACCCCTGCGCGTCGAACTGATCGCGTTCCGCAGGGACTTGCACATGCACCCCGAGCTCGGGAACCAGGAGTTCCGTACGACCGCCGCGCTCAAGGCCCGCCTGGAGGCGGCCGGCCTCGCGCCCAAGGTCCTGCCGGGCGGCACCGGACTCATCTGTGACATCGGCACCCGCGACCCGGGCAGGCCCATGCTCGCGATCCGCGCCGACCTCGACGCGCTGCCCATCCCCGACGTCAAGACCGTCGCCTACCGCTCCACCGTGGCCAACCGCGCACACGCCTGCGGACACGACGTCCACACCACCACCGTCCTCGGCGCCGGACTCGTCCTCGCCGAGCTCGACCGGCAGGGCCTCCTCCCGGCCCCCGTGCGGCTCCTGTTCCAGCCCGCCGAGGAGGT…
380	FLAG12_WT12_peak_380	4907911	4908119	209	4907911	210.35	2.44721	1.20773	1.31522	CCAGCACTTCATGCTCGCGGACAACCTCACCGTCCTGGAGAACGTCGTCCTCGGCGGCGAGAAGCTCTACGGCATCGGCGCCAAGGCGCGGCGGAAGATCCAGGAGATCTCCGACGCGTACGGCCTCGGGGTCCGCCCGGACGCCCTCGTCGAGGACCTCGGCGTCGCCGACCGGCAGCGCGTGGAGATCCTCAAGGTCCTCTACCGCG
381	FLAG12_WT12_peak_381	4914672	4915216	545	4915055	217.33	8.94412	1.53776	7.51706	GGGACGCGAACACCTCCCGGTCCACGCGGCAGTAGATCCGCTCGCTGTCCACCAGGACACCGTCGCAGTCGAAGATCACCAGTTCGGCGGGTTCAAGAGTCATGGCCCCGACCCTAAGGCGGGGGTGATCACCGATGACTTTGGGTCCGCGGAGCGGTCCTCCACCGTGTGGACACCAGCCAACCGCTTGTCGTGACCCTGACCGCCCGGCCAGGCCGGGACGAGGTGACCCGGCTCTGTGCCGAGCTCGGGGCCGCCCCGCCGGGGGACGTCGTGTGCGAGGTCGGGGCGGTCGCGCCCGCCGACCTCGCCGCCGTCGACGCCCTCGCCCGGCTGAAACTCGCCGCCGGACGCCGAGGGCACCGCATCCGGTTCCACGGAGCGGGGCCCGAGCTGCGG…
382	FLAG12_WT12_peak_382	4944050	4944301	252	4944148	216.33	7.30674	1.46452	5.93268	GGCTTCGCACCCGCCGCAAGCCCGGTCCGGGCCAGCGTCATGCCGAGGGAGGACGGCAGGGAGACCTCAAGGCGCTTGCCGCCGACCTCGACGACGATCGTCTCGCGGCCGGCCTCGTCCTCGTCCGCCTCCGCGCCCGCCGGCGCGAACGGCTTGATCTCGTTGACGAACTCCGTCTCGATCCACCGCGTGTGGACCCGGAACGGGTCGGCGGTGAAGTCGGGGTCGGTCACCACGGCCTGGTGGAAGGGG
383	FLAG12_WT12_peak_383	4978845	4979647	803	4979225	268.17	16.1408	1.72548	14.532	GCGCTCACCACGTCGAACTTGATCATCTCGGCGCTGATCTTGCTGTCGACGACGTAGTACCAGGCGAACCAGCCCATCAGGCCGAGGAAGAGCACGCCGAGCACCGCACCGGTGATCTTGAGCTTGCGGTCGGCCGCCTCGTCCGCGGAGCGCCCGTAACGCCCCTCGGGCAGCTGCTCTCGCACCGCGCTCATGATCGATCCTCTCGAAGCCGGGGGTGGCGGAATTTTCACTCCCCCGATTCCGTCACTATAGAGACCACGCTCCGCGTCGAATCACTGAGGATCGAGTCTTGACTGAGCAGCTGCGACTGATGGCCGTTCACGCCCACCCCGACGACGAGTCGAGCAAGGGTGCGGCCACGATGGCCAAGTACGTGTCCGAGGGGGTGGACGTCAT…
384	FLAG12_WT12_peak_384	5002473	5003748	1276	5002998	332.98	26.5624	1.9194	24.7425	CTCGCCACCGTGGAGAAGGCGGTCGCCGGTCTGCTCGCCGCGGTCACCTCCGGTGACGCCGGCGGAGTCGTACCGCAGGTCACGGCGACCCTGACCTCGCTGGTCAACCTGGCCGTCGCCACCGTCCTCGGCAGCGGCCTGCCCGCTCCCGACCTGGCCGGACTGCCCCAGCTGCCGAGCCTGCCGGTCGCGGTGCCCGAGCTGCCGGTGGACCCGCCGGCGCTGCCCGTCGACCCGCCGGTCGCCGCGCCCGAGCTGCCGGTCAAGCCCCCGGTGTCGCTCCCGTAGTCACCTCGCGGTCCCTGTGCCGGTCCGGCGTTCCCGCCGGGCCGGCACAGGCGTGCGCGGAGGTGCCCGGCCGGGGCCGACCGGCGCGCGATCGGCAAATAGCACCGGTCC…
385	FLAG12_WT12_peak_385	5004050	5005595	1546	5004604	273.16	22.3574	1.92258	20.6155	GACGAGCCCGGTGAGTGCGAGGAGCCCGAGCCCGGCGAGGAGCCGGAGCCCGGCTGCGAGGAGCCGACCACTCCGCCCACCACCACGCCGCCGACCACTCCGCCGGTCACGCATCCCCCCACCACGCCGCCGACCAACCCGGACGAGCCCGGTGAGTGCGAGGAGCCCGAGCCCGGTGAGGAGCCGGAGCCGGGTTGTGAGGAGCCGACGACTCCTCCCACCACCACGCCGCCGACCACCCCGGACGAGCCCGGTGAGTGCGAGGAGCCCGAGCCCGGCGAGGAGCCGGAGCCCGGCTGCGAGGAGCCCACCACCCCGCCGAGCACCCCGCCCGGCCACCCCGAACTCCCCGACACGGGCAGCGACGCCGCCCTCATGGGAGCGGCCGCCATCAGCGCC…
386	FLAG12_WT12_peak_386	5008294	5008509	216	5008374	213.34	6.71625	1.44048	5.36373	GGCGAGTTCACCTTCGCCCTCCCCGTCCTGCACATCGGGATCATCGGGATGCTGATCCTGACCCGCTGGTGGGAATTCTGGACGAGCTGACGTGAACCGCCACCTCACCTGGCCGCGGGCCGCACTCACCGTGCTGCTCGCGGCCGTTCTCGTGCTCCTGCTGCCGTACGACCGGATCGCCCCCGGCGACCGGCACGGCGGGAACCGGGCCGCGCC
387	FLAG12_WT12_peak_387	5017590	5018929	1340	5018029	289.11	23.4636	1.91872	21.7008	AGTGGTCGGGCTCGTGCCAGTTGAAGCCCGTCCCGTGCACCACCATGATCTTCTCGGCCCGCAGCAGGTCGAGGACCATCTGCCGGTCGTCCTTGATCTTGTAGACGTTCGGGTCGAGGCGTGGGAACAGGTACAGCGCGCCCTTCGGCTTCACGCACGTCACGCCCGGGATCTGCGTCAGCAGCTCGTACGCCGTGTCCCGCTGCTCCAGTAGGCGCCCGCCCGGCAGTACGAGGTCCTCGATCGACTGCCGGCCCTGGAGGGCGGCGGCCACCGCGTGCTGCGCCGGCATGTTCGCGCAGAGGCGCATGTTCGCGAGGATCGTCAGGCCCTCGATGTACGAGGACGCGTGGTGCTTCGGGCCGCAGACCGCGAGCCAGCCCGAGCGGAAACCGGCCA…
388	FLAG12_WT12_peak_388	5028542	5028783	242	5028646	213.34	4.87706	1.34807	3.59799	GTCATGGACCGGTCAAGATACCGAGTTCGGCCATACTGTCCCGCGTGGGGACCCTCATCGGTAGATACGTCATCGAGCACAAACTAGGCGAAGGCGGCATGGGCACCGTCTATCTGGCCCGATCGCGCGGCGGGCGCGCCGTCGCCGTCAAGGTGGCCCGGCCGGAACTCGCCGCCGATCCGTCCTTCCGCGCCCGCTTCCGGGCCGAGGTCGCCGCCGCCCGACAGGTCGGCGGCTTCCAC
389	FLAG12_WT12_peak_389	5043268	5043565	298	5043429	214.34	4.09811	1.30509	2.85838	GACCGCCCAGACCGTCAGGAGGATCCCGCCCCTGGCGAGGATCGCCAACTCGTACATACGCCCAACGATCCACGGAAGGGGGACACTTCGCACCCCCTGTGGAAAACCTCCCGAAAGCCGTCGTCAGGAAAGCGCAAAAGAGGGGGGACAAGCCCGCCGTGCGGGAGCATTCTGGACAGATGGCGACCCCGAGCGCGGACAGAACGCCGACTGTGCAGAGCGTGCAGTTGGTCAGTGATCTCGTCGCACACATCCCCGAGTTCCGGGACGTGTACGAGAAGCACGTCTTCCATCAGGG
390	FLAG12_WT12_peak_390	5046150	5046480	331	5046331	222.32	7.79989	1.47891	6.40963	CGTGACGGCATCGCCCCGCTCGACCGGGCGACCCGCTCCTGACCTGCGCGGAAGCCAGCCGCAGGGCGGCCCGCGGCGGCGTGCCGTCAACGCCGCGCCCCGTCGGACCGGTCCCTCTTCGGAGGGACGGAACTCCGCCGCCACGCCGGGGCGCAAACCCGCCACGGGGGGCTGGATCCCTTGTCCTGACTGGGATCCGGCGAATTCGGCGGGGTTCGTTCGGCGTACCTGGCGCGCAACACGACTAACGAAGGGTTATGGTGGAAACCCCCCCTCGGGCCGGTCCGTATCCCCCCCACGGACCGGCCCGTTTTCTTTGCCCGGGGGCGCC
391	FLAG12_WT12_peak_391	5053812	5054089	278	5053986	217.33	6.34891	1.41773	5.0105	CCGCCTGGTACGCCTCGGGCTTCAGGTTGGCCTGGGCCTCGGGCTCCAGCTCCTTGAGGACCTTCGGCGAGCGCGAGGCGATCGCGCAGGCGAGGACGGTGCCCCACAGCTGCTGCTGCGGGAGCTCGCTGTTGCCGATGACCGAACCGAGGTTCAGCTTCAGGTCCTTGGCGAAGTCCGGTATGGCGGATTTCAGTTCGTCGAGGGCCATGTCAGCTCACTCGCCCGACAGGAGCGCGGCGGCATCGAGGGTGCCCTCGCCCTTGTTCCAGTTGCAG
392	FLAG12_WT12_peak_392	5058307	5059536	1230	5058867	254.22	15.9889	1.74807	14.3828	TCACCCGCGGGGCGGTGACGAGGGCGCGGGCGACGGCGACCCGCTGGCCCTGGCCGCCGGATATCTCGCCGGGGCGCTTGTGCGCGGTGTCGTCGACCTCCAGCCGGGCCAGCCACTCGACGGCCTTCGCCTCGGCGGCCTTCCGCTTCTCGCCGCCCAGGCGGAGCGGCAGGGCGACGTTCTCGACGCAGGTCAGTTCGGGGACGAGCTGGCCGAACTGGAAGACGAAGCCGAAGTCGGTGCGGCGCAGGGAGCTGCGCGCGGTGTCCGAGAGCGCGGTGAGTTCGCGTCCGTCGTAGGTGATGGTGCCGGCGTCGGGGCGCACGATGCCGGCCAGGCAGTGCAGCAGGGTCGACTTGCCGGAGCCGGAGGGGCCCATGACGGCGACGACCTCGCCGG…
393	FLAG12_WT12_peak_393	5061826	5062084	259	5061949	188.42	4.9847	1.38182	3.70024	ACGGGGCCCGGCCCTTCCTCGTATCGCCGCTCCGGATGGCCCGAATCACGGGGTCCGGCCTTTCTCGTACGCCTCCGGTCAGCTCCGGGTGGCCAGTTCGAACCAGACCACCTTGCCGCCCGAAAGCCGGGTCGCCCCCCAGCGCCGCGCGAGCCGGTTCACCAGGAACAGGCCGCGGCCGCCCTCGTCGGTGTCCCGCGCCCGCCGCTGCCGGGGCAGCTGCGGCGAGTCGTCGCCGACCTCGCAGCGCAGCACGTCC
394	FLAG12_WT12_peak_394	5063865	5064544	680	5064090	214.34	8.36706	1.51648	6.95789	CTTCGTGGGAGGTGGGATGCTCCGTCACGCGTGGGATTCCGTCCGTCCGGGCCGGTGGTGCGATGCACTCGCTCTTCTCGCCGATGCCGCGCCTTCGGCGGGGATAAACCCCTTGTGTGCAGCGGATGTGGAGGCTTCGTGAGCCGTGGCAACGGCGGGGGTCGGAACACCCGGGCAGACGTCCGGCACTGCTCTCCCCCTCGTGGATGACTTCAGGTCAGGTCCTGCGCTGCGTTCGGTCGTTGGTCCGCTCGTCGGGTCGGTCCGACGTGCCGTTCGGCCCCCCTCCGCCGTGCGGAGGACGATCCTACGTTTCAACCCCGGGGGCGCATCAAGGGTCTCACGGCGCCGTGTGCGCCGGAGTGCGGTCCCAGTCGGCCGGCAGCTCCGGAACCCGCC…
395	FLAG12_WT12_peak_395	5064701	5066883	2183	5065857	341.95	39.3432	2.24149	37.2719	GGCCGGACGCATTCCGTGCCGGGCGCCATCCAGACCGCGAGCAGCTCGGGGGTGTCCTGGACGACCGTCACGGGTCGGCAGATGTGCACCTCTCCGGTGCCGTTGCCGCGATAGCGCCAGAGGATGTGATCCCCAGGCGCCCAGTGCTGGGAGCCGCCCGATCCTGTCATGCGCAGATCTTAGGGGCGCGCTCCCACCACCGCAGCGGCACAGATCACGGATGAGTCATCCGATGTCCCCTCTCACGGGCGGGTCATGCGGAGCACGTCCAGCGCCTCGTCCAGCTGCTCGACCGTCAGATCGCCCCGCTCCACGTACCCGGACTCGATGACCACCTCCCGGATGGTCTTCCGCTCGGCGAGGGACTTCTTGGCGACCTTGGCGGCCTCCTCGTAGCCG…
396	FLAG12_WT12_peak_396	5072468	5073140	673	5072923	250.23	12.0412	1.61045	10.5299	CCCGCCCCCGCCAGGAGCCCGCCCCGGACTACGCGTACGGCCCGGAGGGCGTCGACGGTCCGCCGGACAACCTCGTCGCGATCTTCTCCAGCACCACCCGTAAGGGACGCTGGCGGGTGAGCCGCCGGACGAACGCGTTCGCTCTTTTCGGGAACATCGAGATCGACCTGACCGAGGCGATCTTCGCCCAGCGGCTGACCACGATCAACGCCACGTCGATCTTCGGGAACGTGGAGGTGCGCGTCCCCGAGAACATCAGCCTGCGCGGCAGCGGCAGCGGGGTCTTCGGCAACTTCGAGGTCGTGACCCTGGAGGGCGTCGACCCGCAGGCCCCGGTCGTCGTCATCAACGGCTACTCGGTCTTCGGGAACGTCGAGGCCCGGCCCAAGCGCGGCAAGT…
397	FLAG12_WT12_peak_397	5075283	5075668	386	5075519	201.38	6.09361	1.42521	4.76439	GAGCGGCTCGCCGAGATGGCGGCCTCGCTCCAGTCGAAGAAGGTCTGAGGCGCGGGAAAACCGAGCCGTAGGAAATCTGAGCCGTAGGACTGGCCGTAGGAAATCCGGCCGTAGGGATACGTGAGAAGGCCCCGCACTCGTGGAGTGCGGGGCCTTCCTCGTGCTCGCCGTCAGGCTCAGACGGTGGTGACGACCTCGTCGTAGGCCAGGCGCGGGGAGCGCGGGAACCAGGCGTCCTCGCCCGGCTTGCCGATGTTGACGACCATCAGCGGGGTGTGGTCGGCGTCCAGGAACTCCTTCTGGACACCGGCGAAGTCCAGGCCGGTCATCGGGCCGGCGGCCAGGCCGGCGGCGCGGACGCCCACGATGAAGTACGCGGCCTGGAG
398	FLAG12_WT12_peak_398	5076384	5076683	300	5076526	206.36	7.45658	1.48606	6.07708	CTCGTCCCGCGCCTGCTCGTACCCCAGCGCCAGCTCCTCCGAGCTCGATCCCGAGCCCGATACCGCCGCCGCCGTTCCCGCCGTGTCCGATCCCGCTGCCATGTGCCGCTCCACCCTCCGTGTCCGGTTCTCTCTCGCGTCTTCCGTCGTCGTGATCAGGCCTGGTCGGGCACCCGCCGCACCGCGAACTCGCCCTCCGCGACCCTGGCCCGCAGATCCTCGCCCTCCGCGACCTCCCCGGGGGAGCGGACCACCGAGCCGTCCGCCCGCTGGAGCACCGCGTACCCCCGCTCCATCGTC
399	FLAG12_WT12_peak_399	5077354	5077653	300	5077540	191.41	4.4179	1.34553	3.16143	TCCGGTCGAGCGCGAACAGCCCCTCCGACGCCAGGCTCCGCTTCAGCTGCTCGAGGCGGGCGAGCAGCTCGCCGATCCCGACGGGCTTGATCTCGACCGCCCGCAGCGACAGCTGCCCCCGCGGCGCGTACCACTCGGGCTTCGCGCGCACGACGACCCGGGCGCCCTCGGACACCACGTCGGCGACGGCGTCGAAGACCTGGCGGTAACAGGTGACGCCGATGGAGATGTCGTACGAGGGATCGCGCAAGGTCAGGAACACGACCCCGGCGCCCGGCCGCCGGGACAGCTGCGTGATCT
400	FLAG12_WT12_peak_400	5078745	5079760	1016	5079254	265.18	21.0914	1.9005	19.3745	CATCGCGAGGACCGCGAAACCGACCCGCGCCGCCGCCCGTACCCCCCAGAGGTTGAGCAGCGTCGTCACGACGACGGCGATCCCGGTCCACACCCACCGGTCCACCTCCGGGACCAGCGCCTCCATCGCGATGCCCGCGAAGAGATAGGCGACGGCCGGGATGAGCAGATAGTCGAGCATGGCCATCCAGCCGGCGACGAACCCCGGCCCTTCGCCGAGGCCCTTGCGCGCGTACGTGAAGACGGAGCCGGCCTGCGGGGCGACCCGTACCATCTGCGCGTAGCTGAACGCGGTGAACGCCATGGCGACCGTGGCCACGACGTACACGAGTGCGACCGCGCCGCCCGACTTCGCGTCGAGCGTGCCGAAGACGCCCACGGGTGCCATGGGGGCGATGAA…
401	FLAG12_WT12_peak_401	5081984	5082396	413	5082080	242.25	9.65841	1.5299	8.21128	GTCCTGTGCTGCTCCACTCCACCAACGTAGGTCGGGAAGGGGCGGGAACCGGGTCCGGGACACGCCCTTTGGGTGACCTTGCCCCCGAGAACGACCGAAGGTCGGCGTCGCTGGCCGGTTCGGCCCGCCCGTAAACTGGGGGATCGGCCCACCATCCACACTTCAGGAAGTCGCCACCGTGTCGCTCACGATCGGAATCGTCGGTCTGCCGAATGTCGGCAAGTCGACCCTGTTCAACGCCCTGACCAAGAACGACGTGCTGGCGGCCAACTACCCGTTCGCCACGATCGAGCCCAACGTCGGCGTCGTCGGTGTCCCCGACGCCCGCCTGACCAAGCTGGCGGAGATCTTCTCGTCGCAGCGCATCCTCCCGGCGACGGTCGACTTCGTCGACATCGC…
402	FLAG12_WT12_peak_402	5086068	5087272	1205	5086359	311.04	20.4881	1.7831	18.7824	ACGATCGTCTTCGCCGCCCACGAATGGACCGGCGAACCCCAAAACCGCGAACCCCGCAAGCACTCCCAGGTCCGCTGGGCCGACACCAACGCCATCCCCGAAGCCTTCGTCGACACAACTGCCAGTGCTCTACATCAGTACCTGCACGGCAGTTCCAGGTGCCCCTTAGCGGGTGGCGCTAGTTGCACACCCTGAGTTTGGGTGCAGGGGCTTCCGTCGACTCCGGCTTGACGGCGGCGGGCTGTTTCGACTATTCGCCCGGGAACATCGTGGCTGGAAAGTAGCAGCTTCCGGTCTCATTTGCGTGACGCTTCTTGCGCCGCAAAAGCTCGTCGAGCGTGAGGCGCCCGTCGAGAACGTAGAAGAAATCGAGTCCCTCCATCGTTAGGAACGGCGTGC…
403	FLAG12_WT12_peak_403	5093647	5094422	776	5094071	272.16	25.3602	2.02432	23.5619	CAGTCGCGGGTGCGGGCGCTGCTCGGCTGGATCCTGCACGAGGAGGGCCGGGACGCCGAGGCGCTCGTCCACCTGGAGAAGGCGCCCGGTCTCGCCGCGCGGGCGGGCGACACGATCAGCGAGGCCATCGCGTACGTCAACCACGCGGCCGTCCTGGACGCCGTCGGGGAGCACGAGCGGGCCGGGCTGCTCATGCTCCACGCGGTCTCGCTCGCCGACCGCACGGGCCATCCGTCCACCCAGGTGCTGACCCTCCAGCACCTCGCGGGGCACTGCATGGAGGCGGGGGACTACGAGGCCGCGCTCGCGCACACCCTTCGCGCCGGGGAACTCGTCGCACCCGACGCGGTCGTCGTCCAGGCCCAGCTGCAGATCGTGAAGGGCGAGGCGCTGGCCGGA…
404	FLAG12_WT12_peak_404	5096446	5097261	816	5096805	284.13	23.4099	1.92913	21.6489	GTCTTGGTGCCGTGCAGGAAGTACGGGTTGTACACGTGCGAGGCGTAGAAGGTGCCGGGTTCGTCGGCGGCCGCGCGGGCGGCGCGGGCCGTGGCCTCGCGGTCTCCTGGCACTTCGACGACCTGGGCGCCGTGGGCCCGGATCTGTGCCAGCTTCTTGGGGGAGGTGCCCTCGGGGACGTAGACGAGGGTGTCGAGTCCGGCCCGCGCGCCGTACGCGGCGACGGCGGTGCCCGCGTTGCCGCTGCTGTCGGCGACGATCCGGCGGAGGCGGCCGGCCCGGGCGAGGCGGAGGGCGTGGGCGGCGAGCATGACGGCGCCGCGGTCCTTGAAGGACAGGGTCGGCATGAGGAAGTCGAGTTTGGCGGAAACCGATCCCTCGGCGTCTTCCGCCAGGGGG…
405	FLAG12_WT12_peak_405	5102563	5106319	3757	5105414	378.83	50.7219	2.41932	48.3802	GGTCGCCACCTCCTGGGAGCCGCTCGCCGTCACCGGCAGGACGCCGGTCATGCTGCCCGAGGAGGGGCCGCTGGGCGGCTGCGGAGTCGTCGAGCGGATGGCGGCCATCGACGTGGTCGTGGACAACGTGGTGGAGGAGGTCGGGGCCCGGCCGGGCCTCGCCGAGGAACTCCTGGCGCTCGGCGGCGTTCCCGGCCACGTGGTGATGGTCGTGGAGCGGACGTACTACGCCTCGGGCCGCGCCGTAGAGACGGCCGACGTAGTGGTCCCCGCCGACCGCTACCGCCTCACGTACCACCTCCCCGTCCGCTGACCCACCGCACTCCCGCCTCCCGTCCGACCTGCCGGCCGGCCACTGCCTCCCGCCCAACTTGCCGGCCCGCCACTGCCTCCCGCCCA…
406	FLAG12_WT12_peak_406	5114824	5118792	3969	5116563	381.82	37.5532	2.09194	35.5227	GGTCTCGCGGTGGTCCTCCTGCTGGAGGCCGACGGACTTCTGCTGGAGGGTGCGGAGCAGTTCGAGGCCGGTCCGGTCGCCGACGTGGGCGAGCCGCGGGTACTCGTGGCCGCCGAAGTTCCGCTGCGAGATCCGGCCGTCGGGGGTGCGGTCGAAGAGCGCGCCCCAGGTCTCCAGCTCCCAGACCCGCTCGGGGGCCTCCTGGGCGTGCAGCTCGGCCATCCGCCACTGGTTGAGGAACTTCCCGCCGCGCATGGTGTCGCGGAAGTGGGTCTTCCAGTCGTCCTGCGGGTGGACGTTGGCCATGGAGGCGGCGATGCCGCCCTCGGCCATCACGGTGTGCGCCTTGCCGAACAGGGACTTGCAGATCACGGCCGTACGGGCGCCCGCGCGGCGTGC…
407	FLAG12_WT12_peak_407	5120607	5122700	2094	5121564	386.81	42.7513	2.20346	40.5955	CTTCGAGCTGACCATCGGCAAGCCGCAGGTCGTCACCAAGGAGGTCGACGGCAAGATCCACGAGCCGGTCGAGCGCCTCACGGTCGACGTCCCCGAGGAGCACATGGGTGCGGTCACGCAGCTCATGGGCGTCCGCAAGGGCCGCATGGACAACATGTCGAACCACGGCTCCGGCTGGGTCCGCATGGAGTTCGTCGTTCCGTCCCGTGGCCTCATCGGCTTCCGTACGGAGTTCCTGACGCAGACCCGTGGCACGGGCATCGCCCACTCGATCCACGAGGGTCACGAGCCGTGGTTCGGCCCGCTGGTCACCCGTAACAACGGCTCCCTGGTCGCCGACCGCGCCGGTGCCGTCACCGCCTTCGCGATGACGAACCTCCAGGAGCGCGGTGTGCTGTT…
408	FLAG12_WT12_peak_408	5137033	5138504	1472	5137522	271.17	25.0314	2.01634	23.2396	CCGCTCTCGTCGCTCACGCGCACGAGCCGCCCCTCGGCGTCGGACGGCGCCCAGGCTGGAACCCCCGACAGCAGCTCCAGCCACACCGGGTCCTTCTCGGCCCGTACGGTCCTCGTCTCCCCGGACTCCGGGTCCACCGCGAGGAACAACTGCTCGCGCTGGTCCCGCGCCTGGACCAGGAGCAGCGGCGCCCCGGCCGCCGACCAGTGCACGCGCGCGAGGTACGGGAACCGCTCCCGGTCCCACCGCACCTCCACCCGGCCCCCGTCGAGGTCCACCACGAACAGCCGGACGTCCGCGTTGTCCGTACCCGCCGCCGGATACCCCACCGGCTGCGGCTCCCGGTCGGGATGCGCCGGGTCCGCGATCCACCAGCGCCGCACCCCGCGGTCGTCGGCA…
409	FLAG12_WT12_peak_409	5139607	5140331	725	5139926	222.32	11.9156	1.65664	10.4082	AGCCCTCGTCCAAGCCGCCTGGCTCCCCGCCGGTTTGATCCTCGCGCTCCTCGGCACCGCCGGCCTCTTCTACGGCGGAATGCGCGCCACCGGCAACCAGATCGGGGTCGCCGCCGGCGGAGGCGGCTGGCTCATCGCCGTCATCCTGCTCAGCTTCGGACGCCCCGAAGGTGACGGGGCGTTCGGCGGAGGCGTCGGTGAGCTGCTGTTCCTCTTCGGAGGCATGGCGATCGCTGTGATGTGCACCACGCTCGCCCGGCTGCCCCGGCCGACCCCGTGAACAGGACGACTTGACCCCGCCGCCCCCGGACTTCGGCCGGAATGACCGTCGTCCGTCACCCGGGGGTCGGGTATGGAACGGCGGCGGCCAGTATGGTGGTGCGCGCCGCCGAACCGCCC…
410	FLAG12_WT12_peak_410	5193004	5193575	572	5193226	241.26	9.94831	1.54304	8.49359	GCCTCGGCTCGCCCGCGCTGATGTACCTGGCCGCCGCCGGCGTGGGCACGCTCGGCATCGTGGAGTTCGACGAGGTCGACGAGTCGAACCTCCAGCGCCAGATCATCCACAGCCAGGCCGACATCGGCCGCTCCAAGGCCGCGTCGGCGCGTGACAGCGTCCTCGGCATCAACCCGTACGTGAACGTGATCCTTCACGAGGAGCGGCTCGAGGCCGACAACGTGATGGACATCTTCAGCCAGTACGACCTGATCGTCGACGGCACCGACAACTTCGCCACCCGCTACCTGGTGAACGACGCCTGTGTGCTGCTGAACAAGCCGTACGTCTGGGGCTCGATCTACCGCTTCGACGGCCAGGCGTCCGTCTTCTGGTCCGAGTACGGCCCCTGCTACCGCT…
411	FLAG12_WT12_peak_411	5210727	5214600	3874	5212148	387.81	62.5474	2.68142	59.9238	CGCTGCTCGGCCGGCAGGTCCACTGGCCCGAGGGCCGCTTCTCGACCCTGGCGGGCTTCGTCGAGCCCGGCGAGTCCATCGAGGCGTCGGTGGTCCGCGAGGTGTTCGAGGAGGCCGGGGTCACGGTCGGCGAGGTCGAGTACATCGCCAGCCAGCCCTGGCCGTTCCCGTCCAGCCTGATGCTGGGCTTCTTCGCCCGCGCGACCTCCTCGGAGATCACCGTGGACGGCGAGGAGATCCACGAGGCCCGCTGGTTCTCCCGCGACGACCTGGCCGCCGCCTTCGAGTCGGGCGAGGTCATCCCGCCGTACGGCATCTCGATCGCCTCCCGGCTGATCGAGCGCTGGTACGGCAAGCCGCTGCCGAAGCCGGGCGACGTGATCTGAGCCACGCCCCACG…
412	FLAG12_WT12_peak_412	5218901	5219186	286	5219050	217.33	7.78409	1.48525	6.39432	TTCCCGATTCCGTACCGAAAACGACCTGAGCTGTCTCAATGTCGCACTCAGCGGTTAGCCTGGCGCGAGCAATCGCCATTCGGGATGGGGGACGGTCGTTACGCATGGCCAGGGAATTCCAACGCGGCCACAAGGCCAAGATCAGTGATCTCACCGCGGGGACCGATCTGTACGTCGGTGTCCAGATCGCGGCGCCCGGACTGACCTTCGACATCAGCTGTTTCGGACTCGACGCGGACGAGAGACTCTCCGACGACCGCTACTTCGTCTTCTTCAACCAGCCGAA
413	FLAG12_WT12_peak_413	5228410	5229019	610	5228529	215.34	8.09212	1.50234	6.6914	TCAGACGCATCAACATCGAGGGGCGCACGTTGGCTTTCCAGATGCCGGACCGCGGCGGTAGCCCGTCCGGGCCAAGGATGAGAGTCGGCCGGCCGTCCCGGCGGGCCCGTACCTTGCTCATGACTCTCGGGGTGCTGGCCGTTCTGGCCATGGCGTTCGTCATGTTCGCCGGGTTCTGGACGGACTGGCTCTGGTACCGCTCGGTCAAGTACTCGTCCGTGTTCACCACCACGCTGTGGACCAAGATCGGGCTCTTCGCCGTCTTCGGCCTGCTGATGGGGGTCGCCGTCGGCCTGAACATCTGGCTGGCGTACCGGCTGCGGCCGCCGCTCAGCGCGATGTCGCTGGAGCAGCAGAGCCTCGACCGGTACCGGATGGGGCTCGCGCCCTTCAGGAAGT…
414	FLAG12_WT12_peak_414	5236713	5237026	314	5236770	182.44	5.94514	1.4444	4.62189	CACCGCGGCCATGTCCCACAGCGACAGCTCCGGCTCGGCGCAGATGTCGACGGAGCCCTCCGCGACCATCATGTACGGCCAGAAGTCGCCGTACGCCCGGGTCCGCCAGCACGCGCGCGTGAGGTCGAGGAACCCTTCGAGGCGGCCCTGCTCCTCCCAGCCGCTCAGCGAGGAGTACGCGAAGGAGGCGTCCTCCAGGGAGGCGACCTTCGAGACCCCGATCCGGCTCGCCGACGCCAGGCTCCGCCCGGTGTACGCCCCGAGGCCCTTCGCCGCCCACCAGCGGCGGCCGAGCGCCGGGGCCGACACGACGC
415	FLAG12_WT12_peak_415	5270028	5271074	1047	5270529	299.08	32.7052	2.17449	30.7706	ATGCTGGACGTGATGCTCGGCGCGTGGGCGGAGGACGACGCCCGTCAGGCCTGCTGGTTCGCGGCGGGCCTCGACCCCGAGGGCACGGTCCTCGAACAACTCGGCGTCGGCCGTGACGCGGAGGCGGCGCTCCAGGCCTGCCTGAGCGCCTCCGCCCCACCCCGGTGGTGGCCGGTGCCGCTCGCCATGACCGTCCTGCTCGTCAGCGCGCTCGCCCTCTACCTGTGGCTGCCCCGGCGGGCCGCCCGCCGCCGCCGGCTCCTCTCGCCGGAGCGGCTGGACCCGACGGGCGGTCTGCGCCTCGACCTCGACCGGCTGGTCCGGCGGGCGGGGCTTCGCAGCGTCCCCGACTTCGCCGTGGACCCGGGACGGCTGAGCGCCGGGGCCGTCGTCCTCGGC…
416	FLAG12_WT12_peak_416	5272309	5273530	1222	5272891	329.98	43.3795	2.3922	41.2077	CGCGTTCCGAGCGGGTGCGGGTCTTCCAGATCGTGATGTGGTTCGGCGTGGCGGGCAAGGCGGACATCGCCGCGGTGACGGACGCGTACGAGGACTTCAGTACGGAGATCGACCGGCTGGCGGGGCGGGCGCCGGACGGTTCCGGTGGCACCGTCGCCCTCGACGTGCCGCGCATGCGCTCGATCTGTTCGGCGCTCGACCGCGCCACCACGACGGCCCTGGGGCACCTCGCCGTTCCCGACGCGGGTCTTGGGAGGCCGTGGCGGGACGCGCTGCGGCGGGGCCAGGGCGCCGCACGGGCCTGTGTCGCGCTGATGGACCGGAGCGGAGAGGTGCGGCCTGCCGAGGCCGACGCCGTGCTCGCCGGTCTCTACGAGGGGTACGGGGAGACCGCCGCCG…
417	FLAG12_WT12_peak_417	5288756	5289938	1183	5289307	285.12	32.0557	2.20026	30.1342	AGCGAGGCCTCGCGGGCCGCCGAGGAGCGGCTCGACGAGCTCCTCGCCGACGAGCGCAACGCACTGCCGAAGCCCCTCGCCGACCGGCTCCGCACCGTCCTGGAACGTCGCCGCAACGCCGTCTGGGAGCGGCTCGGCGCCGTCAACGAGGTCACCGGCGAGACGGCGGACGACACCTACCGGCGGCTGTCGCGGGAGATGATCGACGCCGAGCGCGAGGTCTTCGTGCAGCTGCGCGACGCACGGCGGATCGACGACGAGATGATGCGGACCCTGCTCCGGCGGCTCGACCTGGAGGAGGCCGCGGCCTACCGCGAGGAGTCCGCCGGCTGACCCCCGTCACCCGGGGACGCGCTGCTTGGGCGTGCCCGGTCGCCCGGGGACGCGCCGCTCGGGCGT…
418	FLAG12_WT12_peak_418	5301600	5302291	692	5301886	300.08	21.2558	1.82692	19.5351	TGACATGGGAAGCACATGGCGTCACGCACTGGAAGGGCATCCGCCCGTCTTTTCCTACGCAGAGGTGGAAAGGCGAGTCCAGCAGAGCAATGATTTGCAGCGTTACATTGCCAATCTTCTCGCGCTGGGCGGGGCTTTCACGCATCTGGAGGCGCTGGTTTCCGAGCTGAGTGAGGCTGCCTCTACTAGTAAGAAGAAGATCGATGTCGCCCTCAGGGATGGAAAGGTTCGAGTCGCCGAAGTTGACCGTCTATTTCGTCTCAAGGAGCCGGCGGTCGATATAGAAGATGTCTCCTGGCCGGAAATTACCGACAGCATCGAGGGCTGGCTGATTAGTCACAAGCTCGTAGACGGTGGTTTGCCGACGGTAGAAGTCACCAGTGCAGACGTGGAACGCCT…
419	FLAG12_WT12_peak_419	5321445	5321672	228	5321576	199.39	5.36984	1.38964	4.06915	CGAGTTGACGCCCTGCGGGTTGCCCTTCTTGACCAGGAGGGAGACGCCGGAGCTGAAGTAGTCGACGAAGTCGATGCCCTTGCCGATCTTCTTCCCGTTGTCGTCCAGGCCCTCCTGGCGCTTCTTGTTGTCCGTCATCGAGGACATGATCACGTCCTGGCGACCGGTGTAGATCGAGGTGATCAGGCCGTCGAAGGTGCCCGAGGTGAACTCGAACTTGACGCCGAG
420	FLAG12_WT12_peak_420	5321977	5322808	832	5322205	282.13	11.5766	1.54717	10.078	CGTGCGGTCATGATCGGGTTCCTCCGGCGTGTGAGGGAGTTGCCAGTGGCCACGTACGGCTCTTCGAGTGTCGTGACCTCGTGTGATTACGGCATCTTGCCATTCGGACCGCCTCAAACCGACGGCCACGGATGTCAAAATCGGATAACGGGTGACCCCCGAATGCCAACAGGCCGGTACATCAGGGCCGGATCATCTGCTGCATCCCTTCCACGGCACCGAAGAATTTCCTGTGGATCTCGCCATTCGGACGACACGAAGGGCGCCAATCGGGTGCTTGAAGCACCTATATGGACATGGGGTGACGTGTCGTCCTCCGTCCGTGTCCGGATGCGCTCGGTATGAGTCGCGTCACCGAACGGATATGGACTCGTCCGCGGTGCCGTCCGTCCGGTAAGA…
421	FLAG12_WT12_peak_421	5334047	5337343	3297	5335410	368.86	68.8394	2.93078	66.0824	TCGTCGTCAGCGACTGCGTCGGACCCCTCTGGCAGCGCGGCGCCGCCCAGCGCTTCCTGCGCCAGTGGCCCCGGCACGCCCCGCTCGCCCTCGTCCAGCCGCTGCCGCCGCGTCTCTGGCCGCGCACCGCGCTCCCCGCCGACCCCGGCACCTTCCAGCGCTCCGCGACCCCCGGCGGCCACACCGTCTTCCGCTCCGACGACGAACCCTGGGGGCCGCTCGTCCCCGGCCGCCGGGCCGTCCCCGTGCTCACCCCGACGCCCGAGGCCTTCGCCTCCTGGACCCGGCTCCACACCGGGCACGGCGGCAACGCCGTCCGTGGCTGGGCCGCCTGGCTCGACCCCGGCGCGGGGGAGCCGCGCGGGCCCCGCACCCCCCGCGCGCCCCGGAGCGACGAGG…
422	FLAG12_WT12_peak_422	5344852	5346145	1294	5345360	347.93	37.7085	2.18081	35.6754	CGGCGGCGGGAGCCGGAACGGCGGCCGGAGCGGCAGGCGCGGCCTGTGCGGGGCCCGCCTGCTGCGCGGCGGGCGCGCTCTGGGTGGTGGGCGCCGGGGCGGTCGGGGTCTCCGACGCTCCGGGCTTGTAGTCGGCGAAGAAGTCCCACCAGGCACGATCGACCGAATTCGGGTCCTGGAGGTACTGCTGGTAGATCTCGTCGACGAGCCACTCATTGGCACCGAAGGCGGTAGCAGGGTTCTGGCCCTGCCCGTCTTGGTCGGTCGGGGAGCTCGGGGTACTGGGGGACTGAGACGACACGGCGGCAACCGCCCTCTTCCGCTTCACAAGGTGATGGACAGCGGAAATAAAGGCTACGCCTGTCCGGCCGAGAGGTGCAGGCGGGGAGCGCCAACGTC…
423	FLAG12_WT12_peak_423	5354065	5354265	201	5354138	193.4	4.06333	1.32248	2.82514	CCGCCACCCATGCCGATGTAAGAGCTGCAATATCCATGCGCTCATTACATCGGCCAAAAGTGGCCCGCGCGAGAGTGATCGCTCAGAGCGAACAGCCGTCCGGGAACATTCATGGGCTCACATGCATTGAGTCGGCATAGCTCAACTTGACTGCCGAAGGGGAGATCATGGCTTCTGACTCCAAGCCGTCCGTGCCGCTCA
424	FLAG12_WT12_peak_424	5359373	5359677	305	5359475	213.34	9.91027	1.58773	8.45633	TCGGGTGCCGGCTGACAGTCCTGGTGTGGACATGTCATGGATGACGTCGGGGACGACGCTACGCACGTAGACCCGGCCGGCGGAAGGGGGCCTGGATGCCGCCGTTGGTCTACGCCTGCGAAATACTGAAGGAGCTGCGGCGATGGGCCTCGGCCGAAAGAAACTTTCAGCGGCTGGAAGTGGCGCGAAAAGCGCCGCCAGGCCGCCGGGGAACCTGCGGGAGGTGCCGACGTGCACGCAAGCGGTACGGGAAGTGAAGACAAGGCCGCGCCGCCCACCGCCTCCCCGACCCCCGGCGGCGAGCC
425	FLAG12_WT12_peak_425	5360346	5361911	1566	5361093	298.08	26.6391	1.99388	24.8166	GCACTCCGCCCAGTCGCCCTCGCCGAACAGCTCCACCCAGCGGCTCGCCCCGTCCGTGAGCGCGGCCAGGGACCGTACCTCCGCACGCGGGGTCGAGCCGGTCACCGCCCGCACCGCGACCGCCGGGTCGGCCGCCGCCGTGAAGAAGCCGCCCTCGTGGTTCCGCAGCCGGTCCGTCGCCGCGAGCGAGCGCAGGATCTCGTCCGGCACCCGGTCGAGCCGGTCGTCCAGCACGGCACGCACCGCCCCGTCCGGGGACTCCAGGAGCAGGACGGAGTCGGAGAGGACGAGGTGCTCGACCGAGGAGGCGTCCCAGCGCGCCAGGACCACGGTCGCCTGGGGCGTACGGACGTGAGAAAGGTCACAGGTGTCGCGGTGGGCATCCGCGGTGCGCCGGAT…
426	FLAG12_WT12_peak_426	5382864	5383133	270	5382968	184.43	6.5415	1.47403	5.19573	CGTACCGCTCCAGACGTGGCGCGATGTCGTCCATGAGGAGGACGAGGGACTCGGGGTCGGCGCAGTCGGCCACCTCGTCCCAGGTGACCGGCGCCGAGACGGCCGGCCGGGCCCGCGCCCGCAGGGTGTAGGGGGTGGCGGTGGTCTTGGCGGCGGCGTTCTGGCTGTGGTCGACGAAGACCTTCCCGGGCCGCAGGGCCTTGGCCATCCGATGGGTGACGAGACCCGGCAGCGCGGCCTCCGCCTCGACGGCGAGCCGGCGCGCGTACG
427	FLAG12_WT12_peak_427	5383372	5384091	720	5383785	217.33	12.0876	1.67432	10.5754	GTTGGCCGCCCACATCAGCGAAGGCAGGTCCTCGATCACCACCTGCCGGGCGCGGGGGTCCTCGGAGCGGGGCACGGGGGTGGTCCTCACCCAGGAGGGTGTGCCGGGCGGAGGATTCTTGGTGAAGAACAGCTGGCCGTCCGGACCGTCCGGATAGCGCAGGAAGGACACCGGACGATCCCGCAGATGCGGCAGGATCGCGGGGCCGACGGTCGCGTAGTAGTGGAGCACCTCGCCCTTGGTGGTCCCGGTGACCGGGTGGATCACCTTCGCCAGGTTGCTCAGCGCCAGGCGCCGTCCCTCCACCTCTGTGATCGGCGTCATACGATGAGAATCCCACGATTGGCGACAAATCGTCCTTATCCCACCCGGAGGGAATGAATCGTGCGATCCATCTGG…
428	FLAG12_WT12_peak_428	5384955	5385447	493	5385271	236.27	12.0813	1.63636	10.5692	GCGTTCGGCGGCGACGGGTAGAACCCTACCAGCTCCGCGGGAGTGGCTGTGAACAGGTATTTCCGGGGTGTCATCAGGGGGGTGGTCCCCCGCACGGGTCAGAAGTGGGTAAAACCCGGACGCAGCCGTTCGGGGCCGCCTACTCTCGTTCGTGTGTCAGGCGTGTCCGGTCGGGGGCTCGTTGTCGACGACAACAAGGTGATCCGGCAGTTGATCAGGGTCAATCTCGAACTCGAGGGGTTCGAGGTCGTGACCGCGGCCGATGGTGCCGAGTGTCTGGATGTCGTTCATCGGGTTCGTCCTGATGTCGTCACCCTGGACGTCGTCATGCCCCGACTGGACGGGATCAGGACCGCCGAGCGGCTGCGGGCCGATCCCCGGACCAGTCATCTGCCGGTC…
429	FLAG12_WT12_peak_429	5389948	5391428	1481	5390725	319.02	27.3327	1.9633	25.497	CTGGTCAATTCGGTGAACCCGGTCCGCATCGAGGGCCAGAAGACCGCGGCCTTCGAGATCGTGGACATGCTGGGCGACGCGCCCGACATCCACGTGCTGCCCGTGGGCAACGCCGGCAACATCACGGCGTACTGGAAGGGGTACCGCGAGTACGCCGCGGACGGCCTCGCGACGCACCGCCCGCGCATGTGGGGCTTCCAGGCCTCCGGCTCCGCCCCGCTGGTGCGCGGCGAGGTCGTCAAGGACCCGTCGACGATCGCCACCGCGATCCGGATCGGCAACCCGGCCTCGTGGGACTACGCGATCGCCGCGCGCGACGAGTCGGGCGGCTTCATCGACGAGGTGACGGACCGTGAGATCCTGCAGGCCTACCGCCTGTTGGCCTCGCAGGAGGGCGTC…
430	FLAG12_WT12_peak_430	5428043	5428258	216	5428098	191.41	4.4179	1.34553	3.16143	GGAAGTAGCGGGCCACCTCCTTGACCTTCGGCACGGCCGCCAGGATCTGCGAGACCAGGAAGAAGAACGGCATCAGGATGCCCAGCGAGAGCATCGACGAGCGCAGCATCGCCGCCACGCCCATGGAGAACAGCGCGATCAGGCCCATGTAGAGCCCCGCGCCGATCACCGCCCGCAGCACGTTGTCGTCACCGATCGAGGCCCGGTGCTCGCCGA
431	FLAG12_WT12_peak_431	5428478	5429695	1218	5429079	327.99	30.6628	2.04342	28.7665	CCAGGGTCGGGTCGAACGTGGCCTGCTCGACCTCGCTGAGGTCGTCGAAGGTGGACTTGAACACCGCGGACAGGGCCGCGCCGATCGCCACCGTGACGAGCAGTGCGCTCGCCAGCGTCCAGACGGTCGACGACACCGTCCGGATCTTGGTCCACTCGGACTTCAGGACCGCGGATGCCGCTGCCATCGTTCAGGCTCCCTGGGAGGTCGTGCCCCACTGGGGGCCGGGCGCCGGGGCGCCACCGTGTACATCGGTGCCGTGCGCGTGGTACTCCACCGCACCGGCCGTCATCTGCATGAAGGCCTCTTCGAGCGAGGCGCGCTGGGAACTCAGCTCGTGCAGCACGAGCCCGTGCTCGGCGGCGAGTTCGCCCAGCTTCTCGGTCGTCGCCCCGTCCA…
432	FLAG12_WT12_peak_432	5438590	5441340	2751	5440218	336.96	52.0728	2.61137	49.7025	TCTCCATGCGGGTGATCTGGTGCGAGAGCCGGCTCTTCGACTGGAGCGTGGCGGCGGCCAGGTCGCTCATGCGCAGCCGCCGCTCCGCCGACTCGGAGAGGTTCACGAGGATCTCGTAGTCGTTCATCGTCAGGCCGAAGGGCTGGAGGTCCCGCTCCAGCTGGTACGTCAGCATTCTGTTGACGTCCAGGAATGTGCGCCACGCACACTGCTCGGCGTCGGTGAGCCACGGAGTGGCGGTCTCGGTCTCCATATATGGATTCTACCTAAGAAGTTGAATACTTGACGAAGTCTGGGAGCGCACGTTCGAGGACGTCACACTCCGCAGACTACCGCTCACAGCCCGAAGCGCCGCTGGAGGTCGCCGAGCTGGCCGGGAAGGCGCGGTACCGAGCCCGG…
433	FLAG12_WT12_peak_433	5454960	5455179	220	5455120	186.43	5.80712	1.43073	4.48948	CCCGGAGAGTTACGCTACGACCTGTAGCGAAAGGCAATGAGCGGCCTGAGCGACAACCAAGGCGCCGGGTGGGGACCCGGCGCGAACCGAAGACGACGAACCGTGTCGGCCCACGTCTCGCACACCGGCGGGAGGCGTGCGGACGGCACGGTTCAGCCATGGCTTACCGGTTACGCGCGCGGAAGGGGGAGGATGTACCCATGCAGCCCCGAAACATGTC
434	FLAG12_WT12_peak_434	5455299	5455667	369	5455390	195.4	7.9576	1.52863	6.56189	CCCTGGTGATCGACGTCGACGAGGCGGGCTTCGAGCGCGATGTGCTCCAGCGCTCCGCCGAGGTCCCGGTCGTCCTCGACTTCTGGGCCGAGTGGTGCGAGCCCTGCAAGCAGCTCGGCCCCCTTCTGGAGCGTCTCGCGGTCGAGTACAACGGCCGCTTCCTGCTCGCGAAGATCGACGTCGACGCCAACCAGATGCTGATGCAGCAGTTCGGCATCCAGGGAATTCCGGCCGTTTTCGCGGTGGTCGCCGGTCAGGCGCTGCCGCTCTTCCAGGGCGCGGTGCCCGAGGCCCAGATCCGCGAGACCCTCGACCAGCTGATCCAGATCGGCGAGGAGCGCTTCGGTCTGACCGGCATCGCCGTCGACG
435	FLAG12_WT12_peak_435	5456007	5457209	1203	5456553	240.26	16.2069	1.78711	14.5954	CCGTGCGCCGCACGGCCGGCGAGGACCGGGACGCGGCGCGGCTCCGGCTGCTGGAACTGTTCGAGGTGATCGGCGCCGACGACCCGCGGGTCACGGCGGCCCGGCAGGCCCTGGCCCGGGTGCTGTTCTAGCCCCCGGCCCGGCTTCCCGGCGCGCCGGATCGTCCGACGATTTGGCAGCAGGGTGACAAAAGGCGGCCGCGCTTTACCAAAACTTGGTAATCGCGGCCGCTGTTACTTGCAGTAAATCGAACCTGTGGTTCTGTCCGACTTCTTCCGGCAATCTGCTGATATCAGGCGCCACTCGAACGCACCCTGAGTGCCCGTACGGCCCCGCCCCGCCATGACGCGGTTATCCACCCGTTACTAGCCAGTAACGAACCCCCTTGTGCGAGCGCCC…
436	FLAG12_WT12_peak_436	5460834	5461106	273	5460951	217.33	9.43377	1.55951	7.99295	CGACGGCGCGGCCGGTGTCCGCGGAGACCTGCCGGACGCGGTCGTACCGCTCCTGGTGTTCTGCCTGGGACCCGTGGCTGAAGTTGAATCGGGCCACGTTCATACCGGCCTCGATGAGAGCCTTCAGCTGCTCATACGAGTCGACGGCGGGGCCCAGCGTGCAGACGATTTTGGAACGGCGCATGAGGCGGATCCTATCGGTTTGTTTCACTGCGGAATATTCCGACTGGCGGAAAGTACAAATGGGCGCGGGGGCGCTCAGGCGTTCACTCC
437	FLAG12_WT12_peak_437	5504814	5505020	207	5504893	208.36	5.69052	1.39572	4.37657	AAGCGCCTGACCTCCATCACCACCAAGCTGCTGACCGGCGGGGTGTACAAGGACGTCGACACCTGGACCCTCGACCAGAACTTCCCGCCCTCCGGCGACGGCATCTCCACGCCGATGTGGCTGAAGTCCATCCAGCACACCGGCAAGGCCGGCGGCACCCTCGGCCTGCCGGCCGTGACCTTCACCGGTGAGCAGAAGGCCAACCGC
438	FLAG12_WT12_peak_438	5511060	5514123	3064	5512518	392.79	87.8845	3.32089	84.6324	GGTGCCGTTGCCGCGGATGTCGATCTTCTCGCCGACGAGGTAGTCGCCCTTGTCCTGGGCGTTGTTGGCGTAGAACTCGACGGCCGCCGCGAAGATGTCCGAGGTGGCTTCGTTGAGGCCGCCGGACTCGCCGCTGTAGACCAGGCCGGCGGTGTTGGAGGTGACGCCGTGCGTCATCTCGTGCGCGGCCACGTCGATGGAGGTCAGCGGCTTGGTGTTGCCGGACCCGTCGCCGTAGGTCATGCAGAAGCAGGAGTCGGACCAGAAGGCGTTGACGTACGCGTTGCCGTAGTGGACCCGGGAGTACGCGCCGACGCCGTCACCGCGGATGCCGGAGCGGCCGTGCACGTTCTTGTAGTAGTCCCAGGTGAGCGCGGCACCGTAGTGCGCGTCGGCGCC…
439	FLAG12_WT12_peak_439	5515659	5515952	294	5515767	174.46	6.64911	1.49738	5.2986	GCCAGCGCCGTCGACAGGAACGCGACGAGCGTGCCCGCCGACAGGTCCCCGTCCGCGACCTGCACGGTGCCGAGGACGAGCGCCGCGCCGATGGCCAGTTCCGGTACGACGGTGATGACCGCCCAGATCATCGCGAGTAGCCGGGCCTTGACCAGTTCCGTGCCGCGCAGCCGGCCGGCCAGCTCGCGGAAGGCCCGGGCCTGGCTGCGGTGGCGGCCGAAGCCCTTGACGATCCGGATGCCGAGGACGCTCTCCTCGACGACCGTCGTCAGGTCGCCGACCTGGTCCTGGGCG
440	FLAG12_WT12_peak_440	5519489	5519796	308	5519533	175.46	4.82515	1.38945	3.54798	GCCGCTTCATCGGCTACTTCAAGCCGGAGAACCGCTCCACGGTCGGCACCGGCATGATCGTTTCCTTCGCGTTCAACCGGCCGATCGAGAACCGGGCCGAGGTCGAGCGGGCCATCCGGATCACCTCGGTGCCGCCGGTCGAGGTCGTCGGCCACTGGTTCGGCACCGAGCGGCTCGACTTCCGCCCCGCCGCGTACTGGCAGCCGGGCACGAAGGTCACCGTCGAGCTCGGTCTGCGGGACGTCGAGGGCGCGCCCGGCGTCTACGGCATCCAGCGCAAGACGGTCGGCTTCACCGTCGGCCGCTCC
441	FLAG12_WT12_peak_441	5521223	5522059	837	5521669	274.16	25.5021	2.02321	23.7016	CAGAAGAAGACGGTGAAGTTCACCATCGGCCGCCGTCAGGTCTCCACCGTCGACGCGAGCGCCAAGACGATGAAGGTCGAGCGCGACGGCAAGATCATCAAGACCATCCCGATCACCGCGGGCGCGCCGTCCACGACCACGTACAACGGCCAGATGGTCATCAGTGAGAAGTTCAAGGTGACCCGCATGAACGGGGCCACGGTCGGCTTCGGCGGCGAGTACGACATCAAGGACGTGCCGCACGCGATGCGGCTGTCCACCTCGGGCACCTTCGTGCACGGCAACTACTGGGCCCCGGCCAGCACCTTCGGCTCCTCCAACGTCAGCCACGGCTGCGTCGGCCTCCAGGACGCGCGGGGCGCGGGCGACAGCTCGAAGCCGGCCGCCTGGTTCTACGAC…
442	FLAG12_WT12_peak_442	5523318	5523600	283	5523436	241.26	12.9062	1.6593	11.3734	CGACTATGGCAGACGGGTGGCCATACCGCCAAAAGTCCCTAGCGGGGCAAACTGCACCAAAAGCGGACACTTTAATAGTGAATCGTTGGTGACGTGTCGCACTCACCTTGCAAACAATGAATGACTATGCGGTTCGCGGCGTGTTTCCCGGGGTCGTCCGCATGCTGGACGCCGCCCGAAGGCCCGCAAACGTCCTGAATTGGCCTAATCGTAATAAATCGGGCAGCACTGCCTTTGAATGGTCGCGTGAAGCCGACCGACCGCCGCGGAGCCCTCCGGGCCG
443	FLAG12_WT12_peak_443	5525483	5528316	2834	5527081	392.79	74.3793	2.96083	71.499	GTGTATCCGCAGCCCGGCCGCTACTCGCTCGGCCACACGGGGATCTTCCGCTGACCGCCCCGGGGCCGGACCGGCCGTACCCCTCTCGGGCGGCCCCACCGGGCCAGCTAATCTGACCCCCGTCAGAGAAGCACCAAGAAGGGGCGGAAGCAGTGGCGGACATCGAGTCGGCACGTACGGCATTCAACCGGTACGACGTGGACGGCGACGGCTTCATCACCGCCGCGGAGTACAAGAGCGTCATGGCGCAGCTCGGCGACTTCAACGTCACCGAGACGGTCGCCGAGGCCCTCATCAAGCAGCGCGACGACAACGGTGACGGCCGGCTGTCCTGGGACGAGTTCTGGTCCCACCTCAGCAAGGCCTGATCCGCCCGCCCGGACGGGCGGCGCAACGCTG…
444	FLAG12_WT12_peak_444	5531109	5533234	2126	5531961	348.93	58.2804	2.7338	55.7583	GTGGTGTCGTGGTGCGGGTCGTCGAGCGGTGTGCCGTCGAGGTGGTCGGGGGTGAGGCGTTCGCCGTGAAGCCGCTCCCGTCCGGCCGCCTCGCTGAACGGGCCGGTGGTGAAGTGCTGTTCGGGGAAGTGGTGCACGACCCTGGCGACCTTCGCCGCCAGCGCCCGCGGGTCCTTGGCCTGGAAGATGTTGCGGCCCATGGCCACCCCGCCCGCCCCTCCGGCGATGGCGTCCCTGACGTACGCGAGGACGTCCTCCTCCTTCTCCAGGGCGGGTCCGCCGGCCACCAGCACCGGCACCGGGCAGGCCGCGGTCAGGTCGAGCATCTCCGCGGTGGATCCGAGGAAGACGGTCTTGACCAGGTCCGCGCCCAGGTCCGCGGCGATCGTCACGGCGTGC…
445	FLAG12_WT12_peak_445	5537139	5539409	2271	5538577	363.88	53.8608	2.55161	51.4487	ACATGTCCGCGCGGGTCCTGGGCCTCGACTACCTCCAGGAGTCCTCCGTGGGCGACTTCCTGCTCGGCAGCCGGCGCCCCGACGACTCCGTCGCAGGTGAGCCGGGGGAGGGCTGGCAGATGCTCAACAGCCCCGAGTGGTCCCTTCCCGAGAATCCCTGAGCCTTTCGGCATGACGCCGGTTATTCCGGGCGTGATAAACGTCAGGTGGTACTCGGAAAGGCTGGTGCAGCCGAACTCGGATCAGCATTATTGGTGTTGCAGCCGAACGGTTGCGGAAAAGAATTCGGAAAGGAATTCACCATGAGCGACGACATCAAGCAGGGCCAGGACGCGGACAAGGCGTTCGAGAACTTCGACGTCGACGAGCTGGAGACCCTCGAGGTCGCCCAGGGCGTGG…
446	FLAG12_WT12_peak_446	5558176	5559923	1748	5558446	269.17	28.6772	2.14422	26.8174	CGGCGGGCCGTCGGGCGGCTCGTCGCGGCCGCCGAGTCGGGCCGGCTGCCGCACGGCTGCGCCTCCGCGACCCTCCTGGACCGGGAGGCGGCGGACACCCTGCGGAAGATCGGCTTCAGGGAGACCACCTGAGCCGGGGGCCGACACCGTCGGAGCCCGGGGCCGTCGGCGCCCGGGACCGCCCGCGCCCCCGACCGGCGACCTCCGGGGCGTGTGACGTACCTCCCCCGCCCCGCAGGGTCCTCGTACCCTTCTTTTTGGCCACGGCGGTGCCGGGGCGGCGTTAGGGTGCTGCCGGGCGGCCGGTGCGGCAGGCCGTGCGAGGAGGGGGAACGGGACCGTGGACGTGACGTGGCCGGGCAACGAGCTCGAAGAGGTCCTTGCCGCCTCCCTCGGCAA…
447	FLAG12_WT12_peak_447	5568013	5569252	1240	5569080	244.25	15.507	1.75177	13.913	GATGCGGGCCTGGTTCGGCCTCGCCGACGGCCGCGAGCCCGACCCGCTGTCCCTGCTCCTGGCGGTCGACGCGCTGCCGCCGACCTCCTTCGAACTGGGCCTCAAGGGCTGGACCCCCACGGTCGAACTCACCACCCACGTCCGCTGCCGCCCGGCCCCGGGCCCGCTGCGGGTCTCGATCACCACCCGCAACCTCGCCGGCGGCTTCCTGGAGGAGGACGCCGAGGTCTGGGACAGCGCCGACCGCCTGGTGGCCCAGTCCCGTCAACTGGCGCGCGCACCGCGCGGCTGACCCGCGCGGGGCCGACCCCGACACGTGGCCGGCCCCGACGGCCGACGGCACGTCCGGCACGTCCCGCGGCGCGCCGGTCGGCGCGCAGCCGGCGCACCGGTCGGCGC…
448	FLAG12_WT12_peak_448	5575765	5577467	1703	5576732	332.98	46.0186	2.4557	43.7866	GCGCAGGTGGAGCCGGTGACGGTGGCCGGTTCCGAGGTGGAGTTCGCCACCCTGCACAACCAGGAGGTGGTGAAGGCCAAGGGCGTCCTCATCGGCGACACGGTGGTGCTGCGCAAGGCCGGTGACGTCATCCCGGAGATCCTCGGGCCGGTCGCCGACCTGCGGGACGGCAGCGAGCGGGAGTTCGTGATGCCCGCCGAGTGCCCGGAGTGCGGGACGCCGCTGAAGGCGATGAAGGAGGGCGACATCGACCTCCGCTGCCCGAACGCCCGGACGTGCCCGGCCCAGCTGCGGGAGCGTCTGTTCTTCCTCGCCGGGCGCCAGTGCCTGGACATCGAGAACTTCGGCGCGGTGGCCGCGGCGGCGCTGACCCGCCCCCTGGAGCCGGCCGAGCCGCCG…
449	FLAG12_WT12_peak_449	5607197	5607486	290	5607343	179.45	5.80342	1.44105	4.48594	TGGGCCGCCCACTTCATCGACTACGAGCGGCCGGCCACCTGGCTGAACTCCGGCGGCCTCGGCACGATGGGGTACGCGGTCCCCGCCGCGATGGGCGCCAAGGCCGGCCAGCCGGACCGCCCGGTCTGGGCGATCGACGGCGACGGCTGCTTCCAGATGACCAATCAGGAGCTCACCACCTGCGCCCTGAACAACATCCCGATCAAGGTCGCCATCATCAACAACGGCGCCCTCGGGATGGTCCGCCAGTGGCAGACCCTCTTCTACAACCAGCGCTACTCCAACACCGT
450	FLAG12_WT12_peak_450	5655257	5656212	956	5655794	241.26	20.9873	1.96319	19.272	ATGGCGACGAGTCCGGCCTCGGCCAGGTCGGCGACGAGGATTCGGGCGACGCCGAGGGGGATGGAGAGAAGGGCCGAGATCTCCGCGACCGACTTGATCTCGAAGCAGAGCCGGCAGATCCGCTGGTGCTCGGGCAACTGCCCCTGCAGCCTGGACGGATCGGCGGTCGTGCTGACCAGCGCCTCGATGGCGAGCTGGTAGCGCGGCCGGGTCCGGCCGCCGGTCATCGCGTACGGACGCACCAGCGGGTTGTGGCCGCCGCCCGCACTGCTGGAGCCGGCCGCCGACGGGGCGCGGGTGGCGCGGTGCGCGCCCGCGGACGGTCCCTGAGGCTGCTGATAGGGCTGCGACGCACCCTGTCTGCTCGGGGCGGAGGGAAAGTTGAACCGGTTCTGCGCG…
451	FLAG12_WT12_peak_451	5665681	5665917	237	5665765	213.34	5.03982	1.3566	3.75327	CATGATCAGGAGCGGAATACAGCCTTCAGTGGCGGAATGTCCCTTTCCGTGACCTCGGGGGACAGTCCGTAATGCCCGGTATGTATCGCGATTGGTGAGCAAACTCACACGATGATCGATGTCTTAGCCATGCATTCGAAGGGAATCGCATGTTTAGCCTGACGCTTTACACCCCTTCGCGCCCGAACGCGGCGCCCGTTCCGGAACAAGGTCAGATCACCGCGATGAAGACGACGA
452	FLAG12_WT12_peak_452	5669204	5669475	272	5669339	225.31	5.75119	1.37992	4.43536	AGCGGATCACGAGCCTCCATGAGCTTCCGGGCCTGCTCCGGGGGCATACCCGTTTTGGAGCGCAGTCCACCTTCAGGTAATGTTCTTCCTGCGCCGAGGGGAACAAGCCGAAAGGCAAGAACCCGGAAAGCGCAAGCCGAGCAAGATCCCCCTGGTGGGGAAGTTGCCCCGGTGGCCTATGGTGTAATTGGCAGCACGACTGATTCTGGTTCAGTTAGTCTTGGTTCGAGTCCAGGTAGGCCAGCTCGCAGAGCTCATCTGCACCGTACGTG
453	FLAG12_WT12_peak_453	5675162	5675472	311	5675298	181.44	6.91408	1.49936	5.55431	GGGCCCGGGGCGTACCGTGTCACTCGACAGAGCAGGAGCCGGGGGCGACACTTGACCCCCTGCCAGCCAGTCCCGGAGAAAGGTGTCCGAGTGCCCCGCCGCAGAATCGGCTTCTGGTACCGCCTCGCGGCGGTCATCGCCAAACCCCCCCTGGTGGTTCTGTTCAAGCGGGACTGGCGCGGTATGGAGCACATTCCGGCCGACGGCGGTTTCATCACCGCGGTCAACCACAACTCCTACCTGGACCCGCTGTCGTACGCGCACTACCAGTACAACACCGGCCGGGTCCCGCGCTTCCTGGCCAAGGCGGG
454	FLAG12_WT12_peak_454	5720245	5720818	574	5720490	224.31	12.9205	1.69406	11.3873	GGCCCGTCGCGCACTGGCGCGGCCTGGAGGAACGCGACACCTTCGCCGCCGTACCGGACGGCAGTACGGGTTCCGGGTCGGCGCTCGGTCTGTCGCATAGTGTGTCCCAGCGGAATCTGAACGGATTGCCCGGGCTCCCGACCCCTGCGGAACTTCTGCTCGTTATGGGAGTGGTGGGCCTGTCCCTGTTCGGGGACAGGCGATCGCACGGACTGAGGAGTGGATGTGGGGGATTTGGCCGTCGGCGCACGATCCGGACACGATGGGCCCGACGAGAGGGCCGACGGGGCCTTCGGCGATGACACGACGGGTGACGACGTGACGGACGAGCAGGCGCAGCCACCGGGCGGCGAAACGCCGGGTGACGGCGACGACGACACGGCGGGCGGCTCCGGCGGG…
455	FLAG12_WT12_peak_455	5726588	5727970	1383	5727273	319.02	44.2247	2.44662	42.0338	CCCGAGGGGCCGACACGCGCCACGGCCCGGGTTCGAAGATGTGGCCGACGGCGTCCACCCGGAGCGGCGCTCTCCGCCGACGTTCGCGCACCGCGACCGCGCACTCACGCTACGCTCACCAGGATTCCGTCCAGGACACCCGCACCGACACACCCGACAGCAGAACGGCTCAAGGCAACGCATGCCCCAGCACACCTCCGGGTCTGACCGCGCTGCGGTGCCCCCAGCAGCCCGGGGCACCGTGCGACCACCCGCACCGACCTCTCTCGACGAACTGTGGCGGTCGTACAAGGAGACGGGCGACGAGCGGCTGCGGGAACAGCTGATCCTGCACTACTCGCCGCTCGTCAAGTACGTCGCGGGACGCGTCAGCGTCGGGCTGCCGTCCAACGTGGAACA…
456	FLAG12_WT12_peak_456	5744606	5744850	245	5744740	165.49	4.89899	1.40855	3.61919	GTACGCGGTCTTGGAGAGGTCCTGGGTCACGATTATCGAGTTCCCCACATGTAGGTCTGCTTCTTGAGCTTGAGGTAGACGAAGCTCTCGGTGGAGCGCACGCCGGGCAGTGTGCGGATGCGCTTGTTGATCACATCCAGCAGGTGGTCGTCGTCCTCGCAGACGATCTCCACCATCAGGTCGAACGAGCCCGCGGTCATCACCACGTACTCGCATTCGGCCATGGCCGTGAGTGCCTCCGCAAC
457	FLAG12_WT12_peak_457	5756125	5756636	512	5756393	220.32	12.601	1.68948	11.0757	CCGCGGGGGTGGCGGCCCGGAGCGCGGCGCGCTCGGCCTCGGCGTCCCCGAAGAGGCGGGCCTTGGCCGCCATCATCCAGTGCTCGGCCGTCGCGTACGACACGCCGTCGACGACGAAGGGGGCCGGCCACCACTGGCTGAGGCAGCTCGCCGAGAGGCGGCCGTCCGGGTGCGGACGGTGGCCCCAGAAATGCAGCCACTTCACTCTGTCACCCGTGTTGACCTGCTGTATCAGCGACTCGACCGTGATCATGCATGGGAGTCTGGCATCCGCCACGGACACTCCGTACGGAGATTTTCCGGCCGCCTCGACACATGGTCGACCGATTCCGTCGCGTAACCAAAAGGCAACAACGGAATCACTTGTTGGACCACTATCCCTCTGTCAGGATCGGCACT…
458	FLAG12_WT12_peak_458	5762882	5763096	215	5762972	166.49	4.3218	1.37015	3.06932	CTTCCTCGGGGGCCTCTGGGACCGCCGGGGCGTCGCCATGCTGAACCCGGCCAAGCTGGCCTGGGGCCTGAAGCGGGCCTGCCTCGACCTGGGCGTGCGGATCTTCGAGAACACCCCCGGCCTCGACCTGACCTCCGTCGGCGGCGGCATGGGCGTGCGCACCCCGTACGGCCGGGTCCTCGCCCGCCGGGTCGCCCTCGGCACCAACGTCTTCC
459	FLAG12_WT12_peak_459	5763198	5764462	1265	5763908	292.1	37.4194	2.34481	35.3915	AAGAACCGGCAGGGGCTCGGCGACTCCGCCAACCAGTTCCACTACTTCCGGATCACCGCCGACCACCGGATCCTGTGGGGCGGCTACGACGCGATCTACCGCTTCGGCGGCAAGGTCAGCGCCGAGATGGACCACCGCCCGGAGACCTACCTCAAGCTCGCCGAGCACTTCTTCCGCTGCTTCCCGCAGTTGGAAGGGCTGCGCTTCAGCCATGCCTGGGGCGGGGCGATCGACACCTGCTCCCGCTTCTCCGCCTTCTTCGGTACGGCGTACCAGGGCAGGGTGGCGTACGCGGCCGGGTTCACCGGCCTCGGCGTCGGCGCGACCCGCTTCGGCGGGGACGTGATGCTCGACCTGCTCGCGGGGGAGCGCACCGAGCGGACCGAGCTGGAGATGGTC…
460	FLAG12_WT12_peak_460	5773921	5774610	690	5774264	266.18	28.1747	2.13745	26.3233	ACCCCTTCACGGCCAGCGCGTACGAGATGATCGCGGGCGGTCTCGCGGGTCTCGCCGTCGGCCTCTTCCGGGGTGAGCAGCACGGCCTGGACCTGACCGCGATCTCGGGCCGTTCCTGGGCCGCCCTCGCCTACCTCGTCGTCTTCGGCTCGCTGATCGCCTTCACCGCGTACGCGTGGCTGCTCCAGGCGGCGCCGCTGTCGCTCGTCGCCACCTACGCGTACGTGAACCCCGTCGTGGCCGTCGCCCTCGGCGCCCTCGTCCTCGGTGAGGCACTGTCGTGGCCCATCGTCCTCGGCGGCGCGATCGTCGTCGGCGGCGTCTGTCTCATCGTCTCGACCGAACGGCGCGGCTGACGGACAGGGGGTGGCCGAAAGCCGTTCGGCCAATTCGGACAGA…
461	FLAG12_WT12_peak_461	5778037	5778432	396	5778297	157.52	5.3787	1.4524	4.0778	AGCAGCCCCGGTGGTCGCGGTCCGGGGCCGCTCCTAGCGTGGGCGGGGCAGTTCCACGGGAACCGGGAGACCAGGAAAGAGACCCACGATGGCGGACACCGACGCGACGGCCGGAGCGGCCCCGGCCCCCGAGGACGGCACGACAGTGATCGGGCTGGGGGTGACCGGGGTCGCCGGGTACGCCCGGCCCGCCCCCCGGGACCCGGCCAGGGAACAGTCGGCCCGCGCGGGGGTGCTCGGCGTCGGGGACCAGTCCGCGCACTCGCCGGGAGTGGCCGGATTCGGTGAGATCGGCGTGATCGGCAGCGGGTCCCTGTGCGGTGTGCACGGGCGCGGCGAGACCGGGGTGCGGGGCGAGACGCTCTTCAGTGAGGGCGTCTACGGAGTGGCCAGGGC
462	FLAG12_WT12_peak_462	5791150	5792959	1810	5792221	367.87	66.8665	2.88178	64.1485	CCGCAAGGACAAGAAGGAAGAGGAGGCGTAGCCGTGGACATCGACGTGAAGCTGCTCAAGGGCTTGGCGCATGAGAAGGAGATCTCCTTCGACCTGCTGGTCGAGGCGATCGAGTCGGCCCTCCTCATCGCGTACCACCGCACCCCCGACGCCCGCCGCCACGCGCGCGTGGAGCTGGACCGGGTCACCGGTCACGTGACGGTGTGGGCGAAGGAAGACCCCTCCGAGCTGGAGGAGGGTCAGGAGCCCAAGGACTTCGACGACACCCCGTCGGACTTCGGCCGGATCGCGGCGAGCACCGCCCGCCAGGTGATCCAGCAGCGGCTGCGCGACGCCGAGAACGACGTGACGTTCGGCGAGTACGCGCGCCGTGAGGGCGATGTCGTCGCCGGTGTGGTG…
463	FLAG12_WT12_peak_463	5834228	5837659	3432	5834902	352.91	59.2817	2.74352	56.737	GTGGAGAAGAAGGCCACGCGGCGCACTCCGGCGCGGCTCACCCAGGTGCCCACGCGCAGCATGCGCAGGGCGGCCAGGATCACGGCCACCGCGAGGCCCAGGGTGATGCCCGCGCCGTCGAAGGCCCCCGCGGCGGCGATGATCACCGCGGCGAGGAGGACGAACGAGGCGAGCAGCAGCGCGAGCGCCGCCGATCCGACGCGCCACGAGCCCGGCCGGTACGGACGGCGCCACTGGTCGTGGTCGTCGAACGGCAGGGCGACGTGGTCGGTCGTGTCAAAAGCACGGTCGGCCGTCAGAAAGGGCAGGGGCACGACAGGTCCTCACTCACAAGCACGCTCGAAGGGGCGATGCCCGGTGAGGCTACCTCAGCGGTTGTCGGAGGCCTCGGACTGCTGC…
464	FLAG12_WT12_peak_464	5839007	5840686	1680	5839930	304.06	20.0861	1.784	18.3898	AGTCCTGCCGGCCCTTGTGGCGGGTAGGCAACATACACAGCGAGGACGCTGTGGACAGTCGGCCATATTCCGGCCTGACTGTCCCGCTCAACGCGAGTGTGCAACCGGATATCCGGTAAACATTCACGGAGAGTTTGATCCTGGCTCAGGACGAACGCTGGCGGCGTGCTTAACACATGCAAGTCGAACGATGAAGCCCTTCGGGGTGGATTAGTGGCGAACGGGTGAGTAACACGTGGGCAATCTGCCCTTCACTCTGGGACAAGCCCTGGAAACGGGGTCTAATACCGGATAACACCGGCTTCCGCATGGGAGCTGGTTGAAAGCTCCGGCGGTGAAGGATGAGCCCGCGGCCTATCAGCTTGTTGGTGGGGTAATGGCCTACCAAGGCGACGACGG…
465	FLAG12_WT12_peak_465	5842076	5842294	219	5842108	213.34	3.4406	1.2683	2.23849	GGATGTGGAGTCGCAGAGACAACCAGGAGGTTGGCTTAGAAGCAGCCACCCTTGAAAGAGTGCGTAATAGCTCACTGGTCAAGTGATTCCGCGCCGACAATGTAGCGGGGCTCAAGCGTACCGCCGAAGTCGTGTCATTGCAGCAATAAGCCCCAACGGGTGCTGTGATGGGTAGGGGAGCGTCGTGTGCCGGGTGAAGCAGCCGCGGAAGCGAGTTGT
466	FLAG12_WT12_peak_466	5870231	5872408	2178	5871095	375.84	84.6448	3.3349	81.4787	CCTCCACCGTGACGAGCGGGCGGCCCTCCAGGGCCGAACCGGGGGCCCAGGCGCGCCAGCGGATCGGCCAGCCGCCGTCCTCCTCCTGGTCGGCCGCCAGCCGGTCGAGGGAGCGGGCCATCTCCTCCGCCGTGAACCAGCGGGCGGCCAGCGAGTCCGGCACGCGCGCGTAGTCGTGCGGGAAATGGCGTTCCCCCGGCGCGTACCCGTCCGCCACCGGATAGTCCTCCTCCCGGTCGGGGTCGAGCACGGCGAGCCGCTGCTCACGGACGAGGCGGCCGAGCCGGTCCGCGGCGGCCTCCGCACGCGCGCGGTCCGGGGCCCCGTCCAGGAAGGCGACCGCGGCCTGGATCTCGTACGGATGCGACTTCTCCAGCGACTCCACGGCCGACCAGCAGA…
467	FLAG12_WT12_peak_467	5895089	5896925	1837	5896072	326	62.0866	2.96461	59.4745	CGTGTAGACGGCGGTCCGGAGGTCCACCAGTTGGGCCGGGTGGACCTTGCTGCCGATCCGGTCCCGGCTCGCGATCACCGTACGGGTGAAGCCCTCGACCAGGTCGTCGTCGGCCTTGTCCGTCGTGACCAGCAGGTTCGCCACCGCGAGGGTCGCGATCTGCAGCCCGTCCTGCGCCTTGGCGTACGCGTCGGCGGGGATCACCGCCGACCGGTAGTGGCGGGTCGACTCGCCGACGTCGTGGAGCTGGTCGACCAGGGCCGTGTCCAGCGGGAGGAGGCGGATCGGGAAGCGCTCGGACAGCAGCTGCACCGCCTGGGTGGGCAGGCCGCCTGACCAGAAGAAGGCGTCGAGCTCGCCCCGCTCCAGAAGCTCGGGCATGGTGTCGATGCCCACCGG…
468	FLAG12_WT12_peak_468	5899569	5900011	443	5899944	169.48	6.63465	1.50599	5.28469	GAGGCTGTCGCTGAGGGTGCCGTTGCCGAGCTGGCCGGTGCGGCCGGCGCCCCAGCTGAGCACGGTGGGGTTGCCTTCGTTGGCCGTCGCGGCCGGGGCGAGCGCCGGAAGCGCGGTGAGTGCGGCGGCCGTGAGGACGGCCGCGGCCGAGAAGCGCCCGGGCAGCGGGGTACGCAGGGGACTGCGGCGTGTTCGGGACATGGCTCTGCTCTCCTTCGATGGGGACATACGGGAGCGCTGCGCCGGTCGGCCTGCGGTTCCGAGGGTGGGCGGAGGCGGGCGGGCCGGGCGCGGGTCATGCGGACAGGCCGTGCCGGGCCCTTGGGCATGGGGTGCCCACGGCCGGGTGCGGCGACCGGGACGGGCCGCCGGGCACATCAGCAGACTGACCGAAAACGA…
469	FLAG12_WT12_peak_469	5901352	5901643	292	5901511	158.51	4.05426	1.36335	2.81643	GCGAGATCTCCGGGCAGATCACCGCCGAGGGCACGGTCAGCGCCTCCGGCGAGGTCACCACCAACCTCTCCAACGACAACAGCAGCGAGAACAAGACACCCAACCTCAAGGACGGGCCGACGTCGACGAACGGGACCAAGACCACCGTCGCCGGCGGCGCCAAGGCGGCCGGCTCGACGAGCGCGCGGCTCGCCTTCCAGGCCGCCTTCAAGGCTACGTACTCCAAGTCGTGGACGACCGAGGCCACCGAGCAGACCGTCTACAAGACCACGGTCAACGCGCACGACATGCT
470	FLAG12_WT12_peak_470	5926534	5927170	637	5926713	173.47	11.2783	1.74852	9.78752	TGCCAGCGCCGGGAGTTCGCGGCACGGGCCGCGCCACTGGCCTGTGGCCGGCGCCGGCCTGCGGCCCGCGCCGTGAGTCCGCGACACGGGCTCACGCCACCGGCTTGCGGCCGCGTCGGCCGACGACCCGCGCCACTGGCCTGTAACCGCTCCCGGCCTGCGGCCGTGTCGGCCGAGGGCCTGCGCCGTGGGTTCGGGGCGCGGGCGGCCACCCCCGGCCTGCGGCCGCGTCGGCGGACGCCTGCGTTGCGAGTCGGCGGCTCGGGCCCGTGCCACTGGCCTGTGGCCGCTTCCCGCCTGCGGCCGCGTCGGCCGTGGGCCTGCGCCGCGAGTTCGCGGCAAGGGCCGCGCCACCGGTCGCCATCCCCAGCCTGCGGCCGCGTCGGCCGATGGCCTGCG…
471	FLAG12_WT12_peak_471	5954778	5957078	2301	5955455	254.22	20.3877	1.90461	18.6851	CGTGGCTGATCGGGCGGTACGCCCAGCCCTCGGCGCCGTCGCGGGTGAACTCCACGACCGTCGCCGCCAGGGCGTCCGGCACGTCCGCGAAGTCGTGGACCAGCAGGTCCGTGTAGCCCTCGCGGACCCGTATGCCCGTGTTCGCTATGTCCCCGAAGGCCAGCCGCCCGCCGCCCTGCTGTATGGCGACACCCACCACCACGCGCGCGTACCGCGGTGCCAGCCGGTCGAGCTCCAGGGTCATCGCCTCGTCGTAGCCGAATCCCTGCCCCGTACGGCTGTCCCGGTGCAGCGTGATCGTGCCGTCGGGGGAGCGGCTGCCGAAGTGGACGAGCTGGACCGGCGCTCCGTACGGCTCGTCCGCCGTGAAGACACCGGCGACGATGTCCAGGTCATGGG…
472	FLAG12_WT12_peak_472	5963205	5964140	936	5963708	216.33	12.9069	1.71129	11.374	TGCGGAATGACCCGCCGCAGATGCGCGAGCAGCGCGTTGCGGAACTCCCAGCCGTCCGCCGGGGAGGGACGGCGGACGAACGAGGCGCTGGCGGCGAGCCGTTCCTCATGGTCCAGGACCGCGAGGACCGCCATCGAAGGGGTGGGGGTGTGGCGCGAGTGCAGACCGCTGACGATCTCACGGGGATTGCGCAACAGGGGGATGCCCGCCGCGGACCACTGCGCGGGTTCGAGTATCCGGGCGAGGCGGTTGGCGGACTCGGACGACGAGCTGAGCGAGGTGGCTCGGGGCGGAGCGAATCCGAGGGTCACGGTCCTCCCTTCGGATACGCGCCCGTGAGCGGGCAAGGTCGGGTGAGCGCGCGCCACGGCACAGTCCTTCCGGACCGCGGACGGGGCC…
473	FLAG12_WT12_peak_473	5973662	5974596	935	5974011	217.33	20.9087	2.04048	19.1946	GCCACCGGATCCGAGCGCCACCCGGGGGACCTGGAGCGGGTTCCCCGGGTGGCGCCAGGATTCGGGCGGCGTGAATGTACCCTTATCTACTCCACTGCGGTGTTATGTCGCACATGGGGTGTGACTCGGGCCACGAAGATTGGGCGTAACACTCCTCCGAGCCGTGCGATGACTTAAGAGGTGACGGCCGAGGAAGGAATACAGCAGCCGACGGAGGCGCTGTGCAGTTCCCCGGTCCAGCCCGCGCCGTCGGCACATTCCCCGTCGACGGTCGTCGGCTCCAGCCCGATCCCGGGCGGGGCCGGAAGCCGTTTCCATCGTTCCGAGAGGTTGTTCGTGTCGGCCAGCACATCCCGTACGCTCCCGCCGGAGATCGCCGAGTCCGAGTCTGTGATGGCG…
474	FLAG12_WT12_peak_474	5976385	5977376	992	5977066	251.23	15.2519	1.72758	13.6641	TGTGCGCGGGCGACCCGCAGGGCGGCAGGGACGCGTGTCAGGGGGACAGCGGGGGCCCGCTCGTGGCGAAGGGGCTGCTGGTCGGCCTGGTGTCCTGGGGCAGCGGGTGTGGGCAGGCCGAGAACCCGGGTGTGTACACCCGTGTCTCGGCGGTGCTGCCGACGCGCTTCTGAGCCGGAGCGGTCGGTGTCGCGGGCAGGACCGGATCTCGCGGTCCTGGCTCCGCTGAGGAGGTCCGAGGAGTCGGGGGACTCCGCGGTGGGACGAGAACGGGCGGCCACCCCCTGGGTGTGACAGGGTGGCCGCCCGTCGTCCGGTCAGTGGCCGGATCTGAGCTCGTCGTGGATGCGAGGCGTCAGTGGTCGTCGCCCTGGGTACGGGCCGGCACGTCCGTCAGGC…
475	FLAG12_WT12_peak_475	6008303	6009769	1467	6009088	298.08	55.3872	2.89809	52.9359	TTGACCGCCACCGGAGCCACCGAGGTGAGCACCACCGGACACACCGTCACGGCCCGACTGCCCCAGGGCAGCACGGGGACCGCCGTGCTCGCCGCGCCCCGGATCTCCGGCTGGCGCTGCGCCGCCGGTGACGCTGAACCCCGCCCCGCGCGCGCGTACCAGGGCCTCGTCGCCGTACCGCTCGACGGCCGGGCCGCGTCGGTCACGTGCTCCTTCCGGCCACCGGGCCTCACCCTTGGCGGCGCCGTGGGCGCGGCCGCGCTCCTGGCCCTCCTGGCGACCTGGGCCCTGCACAGGCGGGGCGCCGCGTGGCCGCGCCGGCGGGCGGCCCGGTGAGGACGTTTCCGCGTGGACTTCGCACGGGGGACGACAAGAGTTCACCCGGAGTGCACGCGCGGA…
476	FLAG12_WT12_peak_476	6011523	6012326	804	6012025	211.35	16.956	1.89598	15.3275	CGTTCCACACCGGCGTCCCGGGCGGGCCCGCCGTCGCCGTGCCGTGGTGCGCCTCCGCCTGCCAGACGCCGAAGACCGCGCCCACCGGGTCGGAGCAGATCGCCAGCCGGCCGGCCTCGCCCGCGTCCAGCGGCCCCACGGCCACGGTGCCGCCGCAGCACCGGATGCTCTCCGACGTCTCGTGGGCGTCCTCGGTGGCCAGATACGGCGTCCAGGCGATCGGCAGATGCCGGTCGGGCGGCAGCTGGCCGATGCCCGCCACCTCCTTGCCGCCGAGCAGCGCGCGGACGTACGGCCCGAGGTGCTGGGGACCGGGCTCGAACTCCCAGTCGAAGAGTGCGTTGTAGAACTCCTGCGTGGCATCAAGCCCGTGCACCATCAGGCTCACCCAGCAGGGTG…
477	FLAG12_WT12_peak_477	6014284	6014788	505	6014506	209.36	10.9857	1.6434	9.50358	GGTTCCCGTGCGATGCCGCGGCGCCGCCGGTTCGAGCGCCGTGTCCGGCCCCCTCCCCTTGATCCAGGGCACCCGTGAAGGCGTCCGGACCCAGGGTTCGCCAATGTACTCCATTCGGGCCACCTGGGTGGACCGGCGCGCCGCTCAACTTCTCGGGCGGTACGGGAGTTGAGTCTCCGCGATCTTCCCCCTTACGTGTCGCTCTTCACAGAAAGAGCAGAAACGGAACTATTCCCTTCGCCCATTTGTCCCTTCTGGGTACAAGGCGAACAGATGAGCCGTCAGGGACTGGAGCAGGGGTTGGAGACGCGTCACAGGCCGGATACCGACACGGACGAGCCGGAGGGGAAGGAGGGCGGCAGGAGAAAGGTCGATCTGAGCGTGGCTCAGGTCTCGGGC…
478	FLAG12_WT12_peak_478	6021532	6022334	803	6022030	232.29	27.3666	2.23882	25.5302	CGGGTACCGGATCTGACCCGATGGCCACCACCCCAGCGCCCCACCCCCAGGCGCCGCCGAAGCCGACCTGGGACCCCAGGGACCCGGTACGGCCCCTGCTCCGCCCGACCATCCGCATACGGCTCACACTGCTGTACGGCGGCATGTTCCTGATCGCGGGCATCCTGCTGCTCTCGATCATCTACCTGTTCACCGCGCAGGCGCTCAGCGACAGCACCTCACAGCTGCCCTTCAAGGTCGTCAACGGCACGGTCCAGCCCACCAGCGCCATCTGCCAGCTGCCCGTGAACCCCACCGGCGACCAGCTCAACGACGCCGTCACGCTCTGCCTGCGGCACCAGAGCGACCGGGCCCTGGACGACCTCCTGCGCCGTTCGCTCTTCGCCCTGCTCGGCCTGA…
479	FLAG12_WT12_peak_479	6034506	6034766	261	6034534	158.51	3.56637	1.32927	2.35617	ACTCAGGGAGATTCGGTGCCGATCGGGGGTGCCGGTGCGCGTGGCTCTTTTCGAACGCTTACGATCCTCTCCGTGTCCAAACTGACCGACCTTCCCAAACGGATCCTGATCGGGCGGGCCCTGCGCAGCGACAAGCTCGGAGAGACTCTCCTCTCCAAGCGGATCGCGCTCCCCGTCTTCGCCTCCGACCCGCTGTCCTCGGTGGCGTACGCCCCCGGCGAGGTGCTGCTCGTTCTCTCCGTGGCCGGTCTGTCGGCCTAC
480	FLAG12_WT12_peak_480	6040673	6043430	2758	6041810	368.86	75.2165	3.10811	72.3136	CAGCGCGCCGTCGGTGTCCTGGGTCTTGGCCAGCCAGTCACCACCCTTCCCGGCGGCCTCGGCGGCACCCACCGCACCGTCCTCGGCCGCGGCCAGCAGCGCCTGCACGGCCATGGCCGTGGAGTCCGGGTCCAGTACCACGGTCGCCCCCTGGGCGTCGCAGTCTCCGGTCACGGTGGTGTCGCCGCTGTCGAGGTCGAACGGGAAGAGGCGGAAGCCGCCCGCCGCGCACTGCTGGTCGATGAGGAAGTCGACGGCGCTCTGCGGCACGTCACCGCTGCGCGCGAGTCCGAGCACGGCCAGGGACTGACCGAAGGTGTTGCTGTCGTCGCGGCCCCCGACGACCTTGTCCTTCACCCGACCCTCCTCCAGTCCCGCGGAGGGTCCGGCGATCAGGTC…
481	FLAG12_WT12_peak_481	6083909	6084132	224	6083967	144.56	4.0988	1.38783	2.85902	CGCGTGCATGTGGTTGTAGTTGGTAACGACCCGGGTGAAGACCTGGTCCTTCTCCGTCTGCGTCGTCTCGCGCACGACCGTCATGTTCCGGCTGCGGGCCGCGGTCGCAAGCTGCTGGGTCCGCGCGCTGATCCGCTGCGTCGCCTCCGCCGCGACCGTCTTCACGCCCGTGGAGCGCGACACCGACGTCGCGATGCCCGCGTTCGACGACTTGCTCCAGTTGC
482	FLAG12_WT12_peak_482	6084298	6085300	1003	6084865	292.1	30.8451	2.13942	28.9461	CCTCGGACGCCGTCTCGGTGCCGGTGGCCCGGGTGGTGCGCTGCCAGTCGACGACCGCGACCCTGGTGCTCTCGCCGGGCGCGAGCGCGAGGCTGTGCAGCAGCCTGCCGAGCGTGACGCCCTGGGCCGACCAGCTCTGCTCAGTGGTGACGATCATGCCCTCGGCCGGGCGGTCGTAGAACGGCAGGTTCTCCTCGCCGAGGTCGATGGCACCGGTCAGGGCGCGTGCCGGCTTCGCCCCGGGGATGTCGGTGAGCACCACCGAGCGGTACCGGACGATCTCCGTCGGGTAGTTGCCGGTGGTGGGGAGCAGGTCCTTGGGCGTCGGGCCGTCGAGCATCGTCTTGTCCGCTTCGGACGCGGCAGGCGTACTCGCCGAGGTGGTCGCGGGTGTTCCGG…
483	FLAG12_WT12_peak_483	6091871	6092262	392	6092039	186.43	5.42157	1.40922	4.11914	AGCCCAGGGCATGAAGTGCGGATTCCAAGGGAAGTTCGTGCTGGTCCATGGCGTAGCGCAGGGTGCCGACGGGGATCTGGGTGTGCCGGGCCCAGTCCTCCAGCCCCATGCTGAGGCCGTAGGCCCTATGGGGAATGCCGGTGCCCAGGGTCGAGCGGTTCTGTGGCTCCTCGACGATGGCTTGTTCGGGATCCCAGCCCTGGGTGAGGCGCCGTCGGATGGTGGTAGTGCTGCAGTTGGCACGCGGGTCGACGCCCCAGTGGCACAGCGGCTTGGTCTCGCCGAAGGCGGTGATGTACATGGTGAAGTCCGGGCCGTCGGCTCCCTTGAGCAGAGCTTCCTCGAAGGTCATCCCGAACTTCGCGATCCGGTTGTAGAGCGTGTGGTACTTG
484	FLAG12_WT12_peak_484	6094935	6095232	298	6095047	165.49	6.77039	1.52185	5.41624	TCCCCTTCAGCTGGGAAGCGACCGCGGTGAACTTGTGGTCTCGCAGGATGTCCAGCGGGGTGCGGTCCGCCGGGAAGGCGAGCCATCCCATCACGTCCGTGATCGGCCGCTCGTCCAGTGCGGCAGCCAAGAAGAGCTGCGCCAGGATGTTGGATCCAGCCTTCGACCAGAAGTCGCCCTGCTGACTCGCGTCGACGCTCGCGGCGAGGAAGTGTCCGGCGAGCCGTCCCGCGCCGTCGAGAGTCTTGGCGTCGGCGAGCGGGTTCCACCACATCGTCCGCTCGGCGTGGGCGATCTG
485	FLAG12_WT12_peak_485	6097806	6098052	247	6097976	166.49	5.91321	1.46919	4.59091	GAGCGTCGGTGAGTCCGGCGATGATCTCCACGGGGGCGTCGCCGCTGAACGAGGCGTACCAGTTGTCTCCGAGCGTGCTGTGGACCTTCCACCAGCCGTGGAAGTGGTGAGGGGATGGCTTGAAGACGAGCTCGTGCTCACGGTCGGGGCTCTTCATGCGGATGACCGGGTGCAGGGGATCGGAGTGCACGGTCCAACCGGCGGCGTACAGAGCGTGGGTGATGTGCCGGGGATCGCCGGGGCCGGC
486	FLAG12_WT12_peak_486	6106714	6107826	1113	6107298	237.27	20.3928	1.95303	18.6901	CGGCGTTGTAGCCGGTGGTGGTGATCTCGCCGGTGATGCTGTGCCGGATCGGGATGAACGGCTCGGCTGGTGATTCGGGCAAGGTGGGAGTCCTATCGGCGGTGGCGGGGACGTGGTGGGGTGGCGGTGCGGCGGTGCCGGCCCGGCTGGCGGCGGGGGCCGAGCACGGGCCGGGAGAGTACGAAGACGGTGGTGGCGATGGCGGCGCCCGCGGCGGGGAGCGCGGACAGGCCGAGGATGTGGTCGGCGAGGGTGCCGGCGAGGACGGTGCCCGCGGCCTGGCCGGTGCCGACGGCGAGGATCAGCCACGAGTACGCCTCGGTGGTCCGCGAGGCGGGGGCGAGGGCATCGATCGTCTCGAAGCCGCAGGTGATGACCATGGTGAGGAAGAGCCCCGGT…
487	FLAG12_WT12_peak_487	6108022	6108619	598	6108413	158.51	6.86755	1.54267	5.50907	GTGCCGAGAACGGCCCGGTAGGTCACGGGCGGTGAGGCGAGGGGGCGTTCGGCCAAGAGCAAGGAGGGCGGAGACTTTCCGGGAGGTGGCCGAGGCTCGCCCGCGGCCTCGTGCTGGAGTCAGAGGCGGCGCGGGACGCGGGGCGGGGCGGCCTTGGCAGGCGGAGGCGGCGGGGTGGACCGCACGGCGGGCGGGGGTATGAGGTGCCGTGGCTGCGGGGTGCGGTGCGGCGGCAGGACGGCGATCGTGTCCTGGAAGGCGATGAGCGCATGGCGGAGCTGCCGGTCCAGGACGTCGGTCTGGACCATGAGCCCCCGCAATCGCACTGACAGATCCCGACCGGTGACGGTCTCGGTGGCGAGCGCGAAGTCGGCGCATTCGGCCAGGAGGCCGGAGAGC…
488	FLAG12_WT12_peak_488	6116869	6117863	995	6117713	162.5	8.17301	1.60988	6.7702	GGGTGGTCTTGCGACGGACGGCGTGGCCGGAGGCGAGGTGGCGCTGGCAGATGGTGAGGACGAGCGGGCCGTCGGGGAGCCGGTCGGGGGTGCAGGCGGGGGCGGCGGGCAGGGTGTGGAAGGCGTCGTGGAGGCTGGCGGTGGCCTGCCAGAGCCGCAGGTGCGCGGTGGCCAGATGCCGTCCTGACGTGGGGTGTTCGGGGCGCACGGTCTCGGCGAGCTGGTCGAGGAGCAGGTGCAGGCGGGTGACGTGCTCGTGCAGGTTGTCGAGGTGTCGCCGGTCGGCCGGGGTGCCCCGGCCGATGGACCGGGCGTGGTGGCGGATGCCGGCGGTCGCGGCCCGCAGGTACGGGTGGGCGTCCGTCGGGTCGGTCGCGGTGATGGTGGCCAAGAGCGTGG…
489	FLAG12_WT12_peak_489	6135107	6135785	679	6135409	209.36	18.4445	1.96594	16.783	CACCAACTGACCAGGGACACGGCCCCGCGGCCGGCACCAGCACGTCCCGCCCAGTAGGAGACGCCCAGTCCGAAGGGCCCCGGGAACCGTCATGGTTCCCGGGGCCCTCGACGTATTGGCGACGGCCGCGCCGAAGCGCGCCAGCGGGAGTCAGACCCGCATGACCGCCACCGAAGCGAGGAAGCCGGCCGCCCACGCGAGCAGGAGACCTTGTTCCCTGCTCGGGCCATTCGCGTTGGCCCACCGCTTCGCGAGTACACGAAGCCGCCATTCCCCCCGGTCTTAGTATTTCGCCATTCGTCCAAAAGGCAGTGCAGATCGCCCCCTAGCGCAACCGCGATTCCGGGGGTTAGCGCGTCCTCGTGAGCTGTTGACTGCCCTGTGGGCGGACGAAAAGGA…
490	FLAG12_WT12_peak_490	6144569	6145652	1084	6145231	221.32	20.7892	2.02108	19.0775	CGTTGAGACGGACGCTGCATACGTAGGCGCGCTTGTCAGGGGTGGTCTTGGGTGAGCGCTTGCGCGAAGTGGTCTTCGTGGCACGGCGCTTGCGGCGAGGCTCGAGCTTCTCCGGCTGCGATCCGCCCTCGGTCGCTGCCCCGTGGTCCAGCACCCCCCGGTGCTGGACCACTCCCGCCCCCTGCGGGGCGGGCATGGCCAAGACGCGCTTCCCCGACGGGGAAGAGTGTCTTGGCCGATAACTTGCTTCGTCTGGTGACGAGTTGGTCCTCGGCTGGCTGGTCGAGGGGAGGGGTGGTTCCTGCGAATCCGGCATGATCTCTGCGTTCTTGAGTCGGGGAGGAAGCGGGACCGCTCCGGACAGAATCCGGAGCGGTGGGGGTCACTGGCAGTCCTGCC…
491	FLAG12_WT12_peak_491	6148667	6148903	237	6148723	153.53	4.85836	1.42553	3.57995	CGGTGTAGCGGCAGATCAGGCCAGCCTCGGCGAGCTGCTCCAGGTCTATGGCCACGTTCGCCGGTGTGTGGTCGGCGCGCAGGGCCCAGAGCCGTCCCGCGATGATCGCGGGGTGGTCGCGGAAGCGGCCGGCGTCATCGGCCTGGGTCAGCAGGCCGAAGAAGGTCACCATCGCCGTGACACCTACCGAGGCAAGATCCTCGGACTCGAACGCCTCGGGCTTGATCGTTCGGATGC
492	FLAG12_WT12_peak_492	6150213	6151018	806	6150587	203.37	15.1195	1.84121	13.5342	GCCCTCCAGGTCCCTCCTCGCGTCTTCCGGGACGACGCCGAACTCGGCCCCGATGAGCGCCAGATCCTGGAGTCGCTGGTGTTTCTCGGCTCGATCAGCCGAGGGCAGATCCTCGGCCTGGCGGCCCGAGGCAACGGCGAGGGCCTGTCCGTCGAGATGATGGCCAAGATCAACGAGGTCGTCGGAGAACTGAGACACAAGCTGCCAGAGGCCCCGGACGGGGAGTAGGGCCGCCCTGCACCCCGGGTCGCGCGCTCGCCCGAGGCGCCCTGAAACGCGAAGGACGCTGGTGCACCCCCCTGCAGGGGGGTGCACCAGCGTCCTTCGCGTTTCAGGCCATCTCGGGCAGTCGGTGGATCAGGCCGTGGCGAGGTCCACGCCGAACAGCTCGGAAAGGGC…
493	FLAG12_WT12_peak_493	6158828	6160335	1508	6159690	335.97	72.6537	3.23384	69.8118	GCCGGCCAGGAGGTACAGGGGGATGGGGGAGAACTTCAGGCGCCCGGCGACCCGGCCCAGCAGGCCCAGGCCGAGGATGATCGCACCGAACTCGATCAGGAACAGAGCGGAATGCACAGGCGATCACTCCCGTCCGAGTATGGAGGCAGCGGCGTCGACGCCCTCGCGGGTGCCGATCACGATGAGGGTGTCCCCGCCTGCGAGGCGGAAGTCCGGCGCTGGGGAGGGGCGGGCCTCCGCGCGGCGCAGCACGGCCACGATCGAGACACCGGTCTCCGTACGCATGCGGGTCTCGCCCAGCACCCGGCCGTTCCAGTACGAGTGCCCGGACAGCTCGATCCGTTCGGCGACCAGGCCGAGGTCGGTGGTGTGGAGCACGTTGGGGCTGTGGTGGGCCGG…
494	FLAG12_WT12_peak_494	6161107	6161560	454	6161233	155.52	5.48325	1.46282	4.17743	GATCCCGGACCGGGCCATCACCGAACGCGAAGAGGAGATCCTCAAACTCGTCGCCGAGGGCCACAGTTCCAAGGAGATCGGCGACCTCCTCGTCATCAGCCCCAAGACGGTGGAGCGCCACCGCGCCAACCTGCTCCAGAAACTCGGCCTGCGCGACCGCCTCGAACTCACCCGCTACGCCATCCGCGTCGGCCTGATCGAGCCCTAGCCGCAGCCGTAGTCGCCCCGGCGCGCACCGGGGGACACATCGAATTCCGCAAGCCATCCGGCCGCCCGCGCTTCACACCTGTGTGCGGTGGGGCGCCCAATCGGTTTCGACCCGGGGGAGAGCCTGTGCACCACGACGACGAGCCCGTCTTCAAACGCAGCAAGTGGGGAACCAACCGCTACTACTACAAC…
495	FLAG12_WT12_peak_495	6165281	6166067	787	6165459	194.4	15.3215	1.87886	13.731	CACACATCGGGCATGACGCCCCAGCGGCGGTGCACCGGACATCGACACGCACTATCGCGATATCCACGTCTATGGACAGCACCGCCACATCCGCACCGCGCGGGAGCAACAGATCCTCCAGCCGAGCCCCAAGGTCATCCACGGCCCCGAACTGTCAGCCCAACCACCCGAACAGAGAGCCATTTTCGGGCAACCTCAGATGCCCACCTCACGACCCATGCCGTCACCCAACGTGGCCAGACCACAGAACTTGAGCCAGAACCCGTTCTCGTGGACAAAGCCAGTCCCCCGGCCGCACGAGGGAACACTAGTCCGGCGTGGGGATGAGGGCCTCGCTTCGATGTGGGTCGGGCGTGGGGGCTACCAGGTGGTCAGGTCGGCGGCGTCCGGAAGTTCGGT…
496	FLAG12_WT12_peak_496	6166904	6167422	519	6167235	184.43	13.2694	1.81441	11.7277	AGCCGGGCGAGCAGGCCCGGCAGGGGCCGGGGGCGGGCGGCCTCGCTGCGGTGGGCGAGGATCGCCTCCCACTTCACTGCGGCCCACGGTGAGACGTCGACGGTCGTGGTCACGTACGCCTCCGGCGCCGCGTGGACCGTCTTCCCGACGCTCTGAAGGCGCGGTCCGAGCAGGCGGACCCCGGATTCCGGGTGCGTGGCCGCATATAGGGCCGCCGGTTGCCAGGGCTCGCCTGCGTCGGGATACAGGTGCGGCAGGCCGGCAGCCTCGACGGCGAGGAGGGTGATCTGGTGGGCGCGCCGGTGGTCGGGGTGCCCGGTGAGCTGGCCGAAAACGTCGTGGCCGATCACGATGTCGGGCTGGACTTGGCGGATGTGTGCGACGAGGCGTCCGACGGCT…
497	FLAG12_WT12_peak_497	6178603	6179096	494	6178794	215.34	15.3102	1.81491	13.7199	TGCGATCTCATCGCTGCCTGGTTCGACTGACGTCAACGTGTTCCCCCTCGTGGACGTGGTGGTGGCGTCGGCATGCTCAACGACGCCGCGCGATTCGAGCGCCTGTTCCTTTCGGACGGATCGGGCGCCCTGTGATTCCGCGGCTTTCCGAAGGTGTGCAGTGCATCGACCCTTGCCGCGCAAGAGCACTCGGCCGGGCGCGGAATGGCCGAAACGCCGACCTCCAAGCGCGGCGGCGGCACGCGGTCGGCAAGGCCTTCAACCTGATGCCTCACCCTGCTTGCCGAAGCGGACGAAAGGATCAAGCTCAGCCTCGCGAACGCAGGGGCCGAGGGCGTCATTGCCGGCCTCCTGGTGCTGCTCGCAGGCAAGCCCTGATTCACGCCGCCTGGCGCCCGG…
498	FLAG12_WT12_peak_498	6181194	6182222	1029	6181568	215.34	20.5549	2.03324	18.8481	TGTCCAGGACTTCGAGGAGGCACTCGGCCCAGGTTCCGCGGCGGCGGTGGCCGAGCGTCCCGTCGAAGTCCCATATGGCGACCTTGGCCGTCACCACAGATCCAGCGCTTCCAGGACCTGCGCCGCCGTGGGCAGCGGCGCGGTGGGGGTGGCGGTGAGGAGGTTGTCGGGGAGGTCGGTCTTGGTGTCGAGCTTGATCATCTCGCGCCAGCGCAGGACCTGTTGCCACTGCGACGTCCAGGCGGGGCGCAGCTCGTCGGCCGGGATGTTTTCGAGCTGGCGTCCGTCGGCCAGGAGGCGGGCGGCGGTCGTGGCACCGATCCCGCGGACGCCGGGAATGTTGTCGGCGGGGTCGCCCATCAGGGCGCGGAAATCCGGCCACTGCTCGGCGAGAACGCC…
499	FLAG12_WT12_peak_499	6217397	6219238	1842	6218100	337.96	61.2281	2.87254	58.637	GACAGGATGTCCGTCAACTCGTCGGGGCCGGAGACGAGCGCGATCCGCCCCTGGGACCGCGCCATGGCCGCGGAGAACTCGTCCTGCTCGACCGGCGCCGCGGACGACTCGGTCCGTGGTGCCCGGGTCTCGCGTGGGGCCGCGGAGCGCTGCTCCAGCTGTATGGCGACGACCTCGCGCCACACGTCCTCCGGAGTCATGCCCGCCGCAAGCCCCGCCAGCACGTCGTACTGCTGCTCGGGAAGGACCTTGTGCAGGGCGTCGAGATGGACCTCGGTGCCGAGATGCCGGACCAGGGGAAGCAGGTCGGCGTCGATGCCCAGCCTGATCAGGTCCTTGTCCGCAACCCCCCCGAACAGTCGTCGGGTGTCATCGGCGGCACCGGGCCGGTCGCCCGGA…
500	FLAG12_WT12_peak_500	6219931	6221781	1851	6220979	316.03	52.5625	2.70964	50.181	CGAGGAGATGAGTGACCGGGCCGTGGAGCTGTGGCCCGGGCCCATCGACGGGGTGGTCCACGCCGACGCCGAGTGGGCCGGCTGGGGAGAGCTGCGCCGGGCACTGCTGAGCATGCCGGCCGGTACGTGGACGACGTACGGTGACCTCGCCGCCCTCATCGGTACTCATGCCGTCGCGGTCGGCAACCACATCAGCACCCGTCCCGCGCTGCACGGGGCCTATCGCGTGCTGACGGCCGACGGCAAGATCTCGCCTGGTTTCCGCTGGCCCGAGGGGCAGGAGGACACGCCCGATCCGCAGAGCGTTCTGGAGTCCGAGGGCGTTCCGTTCGACGAGTGGGGTCGTGCTCGCCGGGCCCATCGACTCACGGCGGGGGACCTGGCCGCTTTGGTGGGCAA…
501	FLAG12_WT12_peak_501	6250056	6252423	2368	6251299	303.07	50.6412	2.71489	48.3004	CACAAGTCGTCAGGGGGTAACCCGCTCAACGAAGAGCGAATCGTCCATCGAGTGGCGCTGGTACAACCCTGAAACGAAGGTGTACGAGCGTGTCTACCCGAAGCGCTTCACCTACCCCGACGGCTCGCTTGTGCCCGAGGAATTCTGAGGAGATGGAGAGCATGACTGATTTCGTCCGGGAAGGGCGGCTCTTCAAGGTGAGCGGGTTCAACCCCTCGCACCGCCAGCTCTTTCTGACCAGTGAGGCCCTCCACAAGGACCGGACCACGACGAGGGTCGAGGTCCATATCGGACATGTGGAACTGATGTTCCTCAAGCCCTTCTACGCGAACGGGCTCCTCATCCGGCGAGCGACCACCGCCGAGTTCGCCGTGCTCCACGAACGGCACGGCATTGCGG…
502	FLAG12_WT12_peak_502	6262609	6265052	2444	6263906	383.82	88.2662	3.38749	84.9943	CTCGTCGCTCGTCGCCGCCTCGGGTACGCCGAGGTCGTCGAGGAGCGCGCGCGCCCGCTTGCTCGCCTCGCGATGGTCGGTGCGGGCCAGCAGCGCCGCGAGCATCACGTTGTCCAACGGGCTGAGTTCCGGCAGGAGTTCACCGAACTGGAAGACCATGCCCACCGCTTGGGCGCGTACGGCCGCCAGGCGGGCGGGGCGGAGCCCGACGACGTCGGTGCCCTTCACCTTCACCGACCCCGCCGTCGGCCTGACCAGGCCCAGGACGCAGGACAGCAGCGTGCTCTTGCCCGATCCGCTCGGACCGGTCACCGCGACGGATTCCCCGGCCCGCAGTGTCAGGGAGAGATCGTCGAACAGCTTTCTCGCGCCGAGCGAGTGCGAGAGGCCCTCGATCTC…
503	FLAG12_WT12_peak_503	6318872	6320324	1453	6319895	239.26	29.4437	2.28822	27.5705	TCGTCCAGCAGGTGCTGAGCTTCAGCCCGTTGACGACGGGACTCGCGTTCCTGCCGGTCAGCGCGATCATCGGGGTCGGCGCCGGCCTCACGTCCAATCTCCTGCCCCGGTACGGGCCGAAGCCCTTCATGGTGACGGGTTCGGTACTCGCCGCGGCGGGCCTGTCCTGGCTGACCCTGACCGACGTCGACTCCACCTACCTGGGCAGCATCCTCGGCCCGATCCTCGTCTTCGGCCTCGGCATGGGCCTGATGTTCGTGTCGCTCACCATCATGGCGCTGTCCAACGTCGAGGTGCAGGAATCCGGCGCGGCGTCCGGCCTGCTCAACGCCACGCAGCAGGTGGGCGGTTCACTGGGCCTGTCGATCCTGGTCACGGTCTTCGGCACGGCGAGCCGCA…
504	FLAG12_WT12_peak_504	6328232	6328529	298	6328367	148.54	5.81794	1.49874	4.49867	ATCTGCACCCGGCCGGAGTACGGGGACGAGGCGCGGCCCGTGCCCTTGTACAGCCACAGGGCGCCGCGGCCGTCACGGGCGACGAGGTCCGCCTTGCCGTCGAAGTTCAGGTCACCCGAGGACACGAGGGAGTTGTACATGTTCCAGCCGCCGCCGATGCGGGAGCGGCCGGAGAACGGCGCCTTGTAGTTGCCGGTGCCCTTGTACAGCCACAGCACGCCGGCACCGTCGCGGGCGACGATGTCGGGCCTGCCGTCACCGGTGACGTCGCCCTTGCCGGCGATCTGGTTGTAGGCGT
505	FLAG12_WT12_peak_505	6328953	6330009	1057	6329846	164.49	6.21414	1.49093	4.87997	CGTTCGAGGACCGCTCGATGCCGGACGCGGTCGGCTGCGGCGCGTCCGCCGCCATCGCGGCCGTGGTGGTGCTCACCAGAGCGGCCGTTATCGCCGCGACGGTGACGCGGCGCAGGACGCCCGCGCGGTTCAGGCCGGAAGAGTTGGCCACGTGTACTCCATGTGGGAGAGGGACAAGGTAGATCCGCCGGCCACGTCGAACACGTAGACGAGCGCGGCGGTCCACCTATGATCCCTGCCGTCCTCACAGGATCCTTACTTTTCGGAGTGTCTGTGACACGACTGTTTCGATCCCCGCCGTATGCCCCCCTTTGTCCGCCGGTGCCCCACGGTGCCACCCCGGCCGCCTCCTCAAGCGGCCCCACTACGGGCACCCCTGAGGGGGTGTCAAGGGTATTG…
506	FLAG12_WT12_peak_506	6348166	6350290	2125	6349119	304.06	61.2503	3.05739	58.6566	TATCGGTGAACGGCAAGCGCCTGTCGACGGAACGTTCCGTCGACAGGCGCCGGCTTTCCGTCGGCCGGTCCGTCAGTGGATGATCCCCGTCCGCAGGGCCACCGCGACCATGCCGGCCCGGTCGCCGGTGCCCAGCTTGCGGGCGATCCGGGCGAGGTGGCTCTTCACGGTGAGGGCCGAGAGGCCCATGGAGACGCCGATCGCCTTGTTCGACTGGCCCTCCGCGACGAGCCTGAGCACCTCGACCTCCCGGCCGGAGAGCTCGCGGTAGCCGCCCGGGTGGCTCGGGGCACCCGGGGGGCGGCGGTGGCCGAGCCGCGCGGCCGCGGCGCCGATGGGGGCGGCGCCGGGTCGGGTGGGGTGGCCGATGTTGGTACGGGTGCCGGTGACGACATAGCC…
507	FLAG12_WT12_peak_507	6363804	6364071	268	6363942	138.57	2.62798	1.28049	1.4822	CGGCCGGCGTCCAGCGTGATGCCGTCCCTGTCCAGGAGCACCGAGGTCAACGGTCTGTTCCTGCCCGCGTACACGGTGAGCTCGATCCGGTCCTTGCGGTCGTCCATCGTCACTTCGAGGCGCTCGTCCCCGGTCACAAGGCGCAGCCCGGACGGGCCGGGCGCCGGAGCGTCGAGCAGCTCCACCCGGTGGCCCGAACGCGACGCCACCGAGCGGCGGTTGACCTTGCCGCTGGTCTTGTCGATCAGCGGCACGTCGTGCGGCGAGG
508	FLAG12_WT12_peak_508	6380431	6383082	2652	6381525	390.8	79.6557	3.1095	76.6218	CCGGACAGGCGGGCGAGGAGCTGAACTTCGGCTTCACCCCCGCGTCGGTGCGGCTGGAGCCGGGCGAGTCGACGGAGGTGGGGCTGCGGGTCCGTACGGGCCGGCCGGTGTGGTTCGGCACCCCGACCACCTGGCCGTTCACCGTCGCCGTCGCCGAGACGGGCGACGGCGAGGACGACGCGGCCGCCGCGGAGCGGACCGATCCCGTCGCCGAGGTCCGGGCCCCGCTGGACGCGGAGTTCGTCCAGATCCCGATCTTCCCGCGCTGGCTGCTCGTGCTGCTCGCCGCGCTGCTGGCGCTGCTGCTGGCCTGGTTCCTGCTGGTCCGTCCGGCGGTGCGCAGCACGGCCAAGGAGGCCGCCGACCAGGCCGTGCAGAAGCGACCGGTGCCCAGTGCGC…
509	FLAG12_WT12_peak_509	6427671	6428105	435	6427933	204.37	16.1661	1.88414	14.5553	CGCTGGCCGGGCATCACGCCCGGCAGATAGGCGTGCCGCACGAACGCGTCGGTCTCGCGTAGTTCCACCGCCGTCTCCGAGCCGTCGTCATGGAGCAGACACAGCTCGATCCTGTGGGCGGCCTCCGAGAAGACCGCGAAGTTGGTTCCCGCACCGTCGTAGGTGGCGCCCAAGGGGTACGCCTGACCCGGCCAGACCTGCATGGATACGACTCTTCCTCTTCTGTCCGGGTTGTGTAGATGTTCTTCGGCCAGAATCCTGCCCGAAAGAGGCCCAACCGCCTAGGACTTCGACCCGTCCTACCGGGTGACCGCTGACCAAGAGGGGGAAAGAGGGGGAAGTGTGTACGAAATAGCACGCCGCCACCTGGGGAAGGTGGTGGCCGGAGCGGCCATGGCG…
510	FLAG12_WT12_peak_510	6430048	6431019	972	6430609	267.18	44.0932	2.68771	41.9044	GTGGACAAATGGGTCAACGGTGAGACTCTGACCAAACCGTCCGTCTGGGTCAACATCGGGTTCCACCACATCGCCCGGGACGAGGACCAGCAGCCGATGCCGGTCCACTGGCAGGGCTTCCAGCTCGCGCCCAGGGACGTAACCGCTATGAATCCGCTCACTCCGCCCGATCTCGCCTCGCAGAACGGGCAGCCCGATCTGGGGAGTTGAGCAAGCAGCCTGACGATCCTGCTGCACCGCCTCCCGCTCGCGGAGTACCCTTCCTTGATCGTTGTCGGACCGGTCGACACGGGCGTCCAGGAGCAGAAGGCGGTGCGCGGGTGAGCTCGGGAGGTCTGGAGCTGCCCCCAGGGGATCCGGGTCAGGAGAAGGGTTCCGCCGGCCCCGCCGAGGCCCCGC…
511	FLAG12_WT12_peak_511	6434156	6434494	339	6434335	159.51	8.01963	1.60864	6.62072	GGCAGCCCCGCCGCGGCCAGGATCTCCCGCGCCCGCGCCTCGTCCATCGAACTCTCCCGTCGCCTGTGCGACCGCGATCCCGACGACCGCGATGTCCTCCGCGACCGCGATCGGGCCGACCGCGGCCCGCACTGCCGCGATCCGGACGACCGCGACCCGTGCGATTGCGCCAAAGTCTCCCATCCGCGCAGCTCACCGCGCAGATCGCCTTGACGCCCCGCCGGACCCTCAGGACCATGGCGGGATTCCCGCGGCGGCGGCCGGGGGCGGCGGACGGGGGTCGATCGGTGAGCTCGGTGACCGCGACGAAGCGGCCGGGCCGGACGCGCACTCCGCGCG
512	FLAG12_WT12_peak_512	6436702	6439082	2381	6437923	354.91	87.4828	3.56695	84.2373	CGTCCGCGTCCCCACCCCGGAAAGGCCCTGGAGCTGGAGCGAGTTCCGGCAGATCGCCCAGGACCTCACCCGGAGCATGGGACCCGGCCGGTACGCGGTCGCCTGGCCGCTCAAGGAACCGGTCTCCGTCAGCCTCAACCTCGGGCTCTCGGCCGGCGGGCAGCTCTTCCACCGGGAGCCCGACGGCCGGGTGACCGTCCGCTTCACCGAGGCGGACGCCGTCGTCCCCGGCACCATCCGGGACCTGGTCGTCACCGACCGCACCGCCCCGCGCACCACGCTCGGCAGCGGCGGCTCCGACACCCTGCCGGGCCTCTTCGCGGGGAAGTACGCCATGGTCCCGCTGGGTTTCGCCTACCGGCAGCAGATCGCGCAGCAGGCCCCCGAGGGCTTCGAGTG…
513	FLAG12_WT12_peak_513	6439865	6440075	211	6439897	141.56	4.59093	1.4288	3.32437	AGGTCGATGTTGTTCCGGCCGTTCTCCAGCAACTGGCCGAGGCCCAGGCCCAGATCGGGGGATGAGGCGATGATCTCCGCGGCCATCAGGGAGCGCCAGGAGAACGCCCAGCCCTGCTTCAGACCGGCCAGGTAGCCCGGCAGCGCGGCCGGAAGCGTCACGAACCAGGTGCCCTTGAGTCCGGTGGCGCCCAGGGTGCGGCCGGCCCGCA
514	FLAG12_WT12_peak_514	6456566	6457056	491	6456809	207.36	21.1148	2.08823	19.3963	CGGCGGCTGCCCCACCAGAAGGCGCCGATCAGCAGGGCGGCGATGACCACCCCGACGAGGATCAGCAGCAGGGACGGACTTCCCTCGGCGGCGAGCACGGTTGCAAGGTTCATGGTCGGCGCCTACCCGGGATCGCGCCCCGCAAAGGCGGGTTCGGCCACATGCGGCTCGAAGCGCGCGAAAGTCCGACATCGCCTAGTTTGGGCCTCACCGAGATCCCCACACACAGGGAGTGCAGCAGCATGGCTGACAAGGGAAAGATGGATCAGGCCAAGGGCAAGGCCAAGGAGGCCGTCGGCAAGGTCACCGGCAACGACCGGATGAAGGCCGAGGGCAAGGGCGACCAGGTCAAGGGCAAGGCGAAGGAGGCCATGGCCAAGGCCGAGGAGCGTGCCCGCG…
515	FLAG12_WT12_peak_515	6457718	6458282	565	6458065	163.5	8.89991	1.64861	7.47391	CAGGCGAGGACCAGCTCCGGCTCCTCGCCCCGCTCGTGCGAGGCCCACGCCCACGTGGACGCCCCGGCGGCGCAGTGCGCCCGTGCCTCGTCCAGGCCGAGCCACTGCGCGGCCTCGTGCTTGCCCGCCACCACGACGTTGACCTTCCCGGTCTCGTCGAGGAGGCGCTCCATGGTGACCAGCAGCGTGTTGGCGTCCGGGGGCAGGTAGACGCCGGTCACCGTGCTCTTCTTGGTGATCAGGTTGTTGATGAAACCGGGCCCCTGGTGGCTGTACCCGTTGTGCTCCTGGCGCCAGCCCTCACTGGTCAGCAGGTACGTGAGGCTGCTGACGGGCGCGCGCCACGGGACCTCGCCGGACATCTTCAGCCACTTGGCGTACTGGTTGAGCATGCTGTCC…
516	FLAG12_WT12_peak_516	6481936	6482509	574	6482374	162.5	8.67596	1.63862	7.25633	TGTCGAACAACGTGTTCGGTGATCGTCGCGAACGCAACGGACTCGTTGACCGCGAAGAGCGGCAGCCGATGGCGAGAACACGCCGCTACGAGATCGTCGGGGATGGCGCCGAGCTCGGCCTCGCCCGCCGCCAGGGCGGCGACCCCGGCCGAGGCGAGGATCCGGACGAAGGGCTCGGCGTCGGCCGGCTCCCGCAGCCAGGCGAGGCCGGTGAGCACCAGCTCGCCACCGGACAGATAGCGGCTGGGGTCCTTGAGGTCCGTCGTCATCACGCCACGGACGGTGCGGTCCAGCTCGTCGTCACCGCCGAGCAGGCGCAGCCCGAGCGCGTCGTTCTCCAGCAGTGCGCGCAGCCGCATCGTGTCGCCGCCGTTCCTTCGTCAATGGGTGGTGAGGGTG…
517	FLAG12_WT12_peak_517	6534095	6534370	276	6534214	184.43	14.1753	1.85843	12.6116	CGAGGCCGGGTGGGACGGAGCCGGGCGGCGGACCGTTCGGATCGCGCCGAATCCCGGCAGGAGGGTCGGACGCCGTGGGGCCACGCTAACCACGCTCCGAGGACCCCCGCGACGCCCATCGCTTCCTTGCATGCCCGCGATGGAAGAAGTCGATCGGCCGTTGCCGGACGCGATCAATTCTCGCCAGCCTGAGCACTGTTCGAGTTTGTGTTTGGTCCACGGGCCCGAACCGCGTCCATCCGCTCCCGGCACCATGCGAAGGAATCCACGGATGTC
518	FLAG12_WT12_peak_518	6560211	6560488	278	6560336	143.56	4.9273	1.44878	3.64493	CGCGTGGCGTCCAGCCGGTCGGACAGCTCGGTGATCGTCTCCGCGAGGCTCTTCGCGATGGCCGAGAAGTGCCGCTCGTCCGCGGCGATCAGCGCCGGGTCGGTCTTGGCGGAGAGGCGGTCGGGAAGGTCGAACGCACTGGTGCCGTCCAACTGGTCCACCGACGAAAGCACACGCACGAGGTGAGTCTCATTTCTGCAGGTCCTGGGGGTGAGGGGAGTGATTCTGCGGTACGACGGGGGCCTTGCCGCAAGCCCCCCTCTGCGGTATAAGTTGTT
519	FLAG12_WT12_peak_519	6587893	6589739	1847	6588843	326.99	72.3875	3.28719	69.5499	AGGCGGCTCGGTACGACGACCTGACGGCCTACGCGGACCACCTCCTGACCACGGCGCGGGAGCAACTGCTCAGCCCCTACGTTCCCGTGTCCCTCGCCGAACTTGTCGGCGCTACGGGCGATGAGGAACTGCGAGCGGGTCTGCTCGGTCTGCTGGACACGGTGCGGGGAGTCCTCGGCTCCAGTGCCACCCTGCGTACGTGGGGCCACTACGCCGTGACCCGAGCCTCCCTCGCGGAGTGCTGGGGCGATACCGGCCCATTGGGAGGCAACGACCTCAGGTCCCTCGCCGCAGCGGTGGAACACGCGGCCGTTCCGTCGAGGCGGCGCCACGGGCTCGCCACGCCGGTCACGGTGTACACCGCGGTGGGACCGCGGCTTCGCCAGTTCCCCGGTGCGA…
520	FLAG12_WT12_peak_520	6612071	6612289	219	6612170	162.5	8.67596	1.63862	7.25633	CCTGCGTGAGTGTCCACCCATCCTTGCGGATCTCTGGCCTGCGTCGAAGTCTCATGGTCGGTGCCATGCCGCGAAATGCAGGACTCGCCGAATGGCCTGTTCGCGCGGAGCGCGGTCAGCGGCGACTGCGCCGGGCGCCGCCCCCGGTCAGGTGCGGATGCCGCGGTCGTCCGACCGCCTCCCGCGCGTTCTCCCCAGATTCTCCCCAGGACGCCTCCG
521	FLAG12_WT12_peak_521	6620011	6621420	1410	6620949	297.09	57.8481	2.98745	55.3347	AGAGCACGGAACGGCTCGCCCGCCGCCCGTTCGATGTCCTGGAGCAGCGGGAGTTCGGCCGGAGCGGCCGCTCTGATGCGCATACGACAGTATGGCGCGGCCTCACCGCGCACCGTCCCCCGCGCCCGCGCCGCCGGCCCGGGGCGGCCGGTTCCCGTCCACCTCCCCGGGACGGTCCAGCAGCCCCCCGTCCCGCGAGAATCGCGGCAGGAACAGGGCCAGCGCCGGATCGCCGTACAACGCCACGTAGAGCTGGACCAGGCCCCCGTCCGTCACCTCACGCCGGTCCGCCGGCAGCGGATACCGCTCACGCATGGCGGCCAGCAGCCGCCGCGCCGCCCCCGTCGCCGGCGGCTGCCGCGACAGGCCCGCCGCGCCGAGCGTCGGAACCGCGCCGAC…
522	FLAG12_WT12_peak_522	6622898	6623535	638	6623031	176.46	12.0399	1.7785	10.5286	AGGGGAAGACGGGTGCCGCGTACGCCTGCGTGCGCAGGCATTCCGGGCAGCGCACGGGTACCGACTCGCCCACAACCAACCCCCTGTCGTTCCGTCCCATCGTCCACCCATCGACCCCCTCGGGGGAGGGTGTTCGGCCACTTCGGTGATCCCGCAGCGCGGACTTCTCTTGACGGTTCTCCGAACCCCGACCTACATTGCTTCCGTATAGCAGAACAGTATTTCCGCATTACGGAAACAGGCCGCTCCGGGCGCACGAGCCGACCGGTGGGTCTGGATCCGCCCGGCCGAAGCAGGAGCACTCCCATGCCTCGTATGACCGCCGCCGCAGCGGCCGTTGAGATCCTCAAGCGCGAAGGCGTCACCCAGGCGTTCGGCGTCCCCGGCGCGGCGATCAAC…
523	FLAG12_WT12_peak_523	6632462	6633208	747	6632879	199.39	18.5713	2.0083	16.9064	GTCCTGTCCTGGGAGGGGGAGGACGTGCTCGCCGTACGGCTGCCGCAGCTGTCCGAATCCCTCGATCACATCCTGGCGGCGATGGAGCGGCGGCACGGGATGCCACTGGCCGAGCTGGACCGCAAGGCCAAGCAGGAGGCCGTCCGTCTGCTGGAGGCGCGCGGCGCCTTCGCCGTACGCCATGGAGTGGAGACGGTGGCGGGTGCACTCGGTGTCAGCCGCTTCACGGTGTACAACTACCTGAACAGGGAGACCGCCCTGAACAGGGAAAAGGCCGCCAAGAGCGACTAGTTGATCATTCATGGCCACAAGCCGTCGTCCGGATGTCGGGACGACGGCTTTTGCGTAGCCGAGTTTTCAACAAAGTGTTGACGTTGTGTTGCGGAGGGCGTTAGCTAT…
524	FLAG12_WT12_peak_524	6661337	6662136	800	6661586	251.23	37.3399	2.52785	35.3136	GGAGCGGACGCCGCGGACCGCGGCCGCCGGCCGGCTCGGTGAACTCGCCGACCGCGAGCGGGAGGTGGCCGTCGCCGTCGGCCGCGGTCTGTCCAACGCGGAGATCGCCACCGAGCTGTACATGAGCGTGCCGACGGTCAAGACCCATGTGTCGCGGGTGCTCGCCAAGCTCGGCCTCAACAACCGCGTCCAGATCGCCCTCCTGGTCCACGACGCGGGACTCCTCGAAGAGGACGGCCAGAAGTGATCGTTTCGACGGCAGGTCTGTCCGATAGCCTTCGGTGATGTCCGTCATCGAACTGGGGGAGTACGGCGCGGACTTCACCGCGAATCCGTACCCCTACTACGCGAAACTCCGCGAAGCGGGACCCGTCCACGAGGTCCGGATGCCCGACGGCT…
525	FLAG12_WT12_peak_525	6689482	6689775	294	6689655	171.47	10.7828	1.72854	9.305	CGGGCCTCGTCCCCGCCGGCGTCGGCGGCGGCCGTGAGTTCGCCGCGGAGGTGTTCGACGTACGGGGTCAGGTCCATGTGCACGATAGTGACACCAATGTGGCGCCATCGCAAGCCATCATGGCGCCAGATGGCATCACGTGGCGCAATGTGGCGCCAGATGGCGTGAACTGGCGTGCTGGATGTGCTGGGCGGGTCATGGCGGGGCTGGGGGCGCGACCCGGCGAGCCACCCGCACGCCGACGCGATCCGCGTGCACCGCCGGCCGGCGGGCGGAAGCGCCCCTACGCCGAGG
526	FLAG12_WT12_peak_526	6701590	6701848	259	6701741	149.54	6.00448	1.50873	4.67809	GACCACGCGCCCGTCGTCGTCGACCTCGACGTCAAGGCCTGATCCGAAGGGCAGCCGCCGGACACGGCGGGCGCACGGGGCGCCCGGCGGCGGAAACGATCTCCGCGCGCCGGGTGGTCGACCAGGAGGTGGCGGTGCGACGCTGGTCGGATGAACATCCCGTTTCTGGACAACTGGCGCAAGCGGCACGAAACCGAGCCGGCCGACTCCCCGCTGGCCGCTGCCTTCGACCGTGACCCCGACGGGGTGGCCGAGCTGC
527	FLAG12_WT12_peak_527	6723420	6724081	662	6723616	246.24	9.01493	1.49844	7.58623	CCGGTCCAGTTCGCTGCCGATGGCATCCCGCAGCACATCGTGCTGCGAGCCGAGCTTGAACTGCTCGTCACTCCACCGGTCACGCGGATACAGCCACACCGGCTTACCCACCAGCTCGGCCGGCTCCCACTCGAACCGCGGCCAGACATGGGCATGCAAGAACGGATCCGTGTTGCCGAGGATCTCCAGGTTGACCCGGCGGAAATCGGGGTCCAGGCGCCGACAGGCCCGCTCAACCGCTTCTCCGAGCTGGTCCATGTCGGACAAAAACGCCAACCGCTTGGCCCTCGGCAGGTCAGACAGCCGGTGAACACCTGGCTCGTCCACGAGGAGAACCGAGTAGCCCGGCAGGAACTGGACGTCGCCGATCACCGCGAAGCCCGAGTGCAGGCGCCGCAG…
528	FLAG12_WT12_peak_528	6748853	6750498	1646	6749919	338.96	78.7349	3.40709	75.72	GGAGCTCCACGCGGCCCTCCTCGGTCTGCGCGAGGTTGCGGCAGACGCGGGCGCCGTGGGCGATGTGCACCTTCTCGTCGAGGATGATGGTCCGGACGGCCTCGGCCCAGGGCTTGTAGCTGCTCTCCGCGAACTCGGAGATCATGACCATCGCGGTCTCCTCGCCGATGTACGAGAAGATGCCGCGCTCGGCCCAGGTGGTACAGGTGTGCAGGGTCTGGTCGGCGAACATGGTCCGCTCGGCCAGCGTCTGGGTCTCCATGTAGCCGGTGTCCACGCCGATGTTGGCGAGCACCGCCTTGCCCAGCTTGTAGTGGTCGTACTCCTCGACCGCGCGCTCGGCGCAGACCTGGCGCTCCTCGGCGTTGGGGGCGAGCGGCAGGAAGACCTGGATGTAGT…
529	FLAG12_WT12_peak_529	6772035	6773128	1094	6772424	291.1	52.3111	2.83596	49.9341	CGGCCTTGAGGACGGCGAGCAGGGTGACGATGAGCGCGGTGGAGCGGTGGGCGAGCACGCCGACGACGTCGCCGTGCCCCACGCCCGCGTCACGCAGCCGCCGGGCGAAGTCCTCGGCCCGGTTCTCCAGCTGGGTGTACGTCAGGGTTTCGGTGCCGCACACGACGGCCGGCCGGTGCGGATGCGCGGCAGCCTGCCGGGCCACCTTTTCGTGGATGCAGAGCGGGGGTTTTCCGGGCTCGTAACCATCCAAGGCGGATGCGATCCTTTCGCTTTTCCGCGGCCTGCCGCGGATGCACTGAATTGCAGGCGGGAGGGGCGGTTTCACGGCACGCCCCGAGAAGGTCTTGGCTGAGATCATACGGGCCTGCGGCCGGTGGGGGGCGGCGCATTCTGGCC…
530	FLAG12_WT12_peak_530	6799016	6799759	744	6799260	230.29	29.145	2.31803	27.2758	TGCGCTGGAAGAACGGCGCCGCCACCGCGTACCCCGTCCCCGCGGACCTCCACGACCCCGAGGTGACCGGCGTCGACCGGACGGGGACGATGGTCGGCCACGGCGGCCCGCTCGGCGAGGAGCACGCCTTCCGCTCGCGGGGCGGCGCGCTGGAACGCCTTCCCGAACCTGCCGGCACCACCAGCTCCGCGGCCACCGGCATCAACGACGCCGGCGACATCGTCGGCCACGTCGGCCGGAAACGGACCTCCGGAACGTACGTGTACACCGTCGACCAGGCGGTCATCTGGCCCGCCGCCGCACCCGGCACCGTCGTCGCCCTCACCGGCCTGCCCGCCGGGCAGACCCGGGCGACCGGCATCGACCAGGACGGCACCGTGCTCGTCGAGCACACCCCCG…
531	FLAG12_WT12_peak_531	6848311	6848899	589	6848498	205.37	20.4664	2.06824	18.761	GGTGTGGACCTTGCTGCCGGAGAGCGGGACCGTGCCGCCGCCCGCCCGTTCGGCCTCGATCGGCCCGAGAAGCCGGAAGTCCATGAGCCCCCCTCTCCTGGCACACGCGTCCGTTCTGGACTCCGGAAAGTAATCGGCCGCCTTATCGGGCCGATATCGCCGAGCGAACCGGCCCCGGAGGGGGCGATATCGGCCACCGCGTCGCCGCTGCGACGCATGCGGCCGCGCTTCGCCGGGGAGACAGGGGAGGTGGTGTCACGGCGGCCACCACGGCAGTGACCGGGCCCCGTTCCGTCCTCCCCGCCGAACGAACGAAGGGCTGCCCCGTATGACCGCGACCGTCCCTCCAGGAAGACCCACCGGACCCGCCTCCCCCGCCGGACGGGTCGAACTGCCCCC…
532	FLAG12_WT12_peak_532	6875139	6876672	1534	6875888	283.13	51.2585	2.84757	48.9041	CCGCGGTGGCGACGGTCGGCAGAAGCCACGGCGATGCTCCGCGCGCAATGCGTACGCCCGTGAGGCTGTCGCGGTGTGCAGAGGTTTGGCTGTGGGGCATGGATGACCTTCGTAGCGGATGATGCCGCACTGGCAACGGGGGACGGCGGCTTTCCCTCGATGCTATCGGTTGCGGGGCGCAACTGGGTAAGCCAGGAACCGAGTCGACGGCCGGAAGACGAACACAGGGTGTGATCTTCTTCGCGGCCGAAACGACTCAAAACCGACAATCAACCCTGGAATCGGTACTCCTCGAGCAGCCGACGACCAATGATCATTTTCTGGATCTCGGCGGTACCTTCACCGATGAGCAGCATCGGCGCCTCACGGTAGAGGCGCTCGATCTCGTACTCCTTCGAG…
533	FLAG12_WT12_peak_533	6901276	6901879	604	6901527	210.35	22.1028	2.1182	20.365	GTCGTCCGCTCCTGGGCCCGGCAGGGCGTCCGGCCGCGCCGCGACATCGTCCTCGCCTACACCGCCGACGAGGAGGCGAGCGCCGAGGACGGTTCGGGTTTCCTCGCCGACCGGCACGCCGCGCTCTTCGAGGGCTGCACCGAGGGCATCAGCGAGTCCGGGGCGTTCAGTTTCCACCCGCAGCCCGGCACCACCCTCTACCCGATCGCCGCGGGGGAGCGGGGCACCGCCTGGCTGAAACTGACCGCCCACGGCCGGGCGGGCCACGGCTCCAAGGTGAACACGGCCAACGCCGTCACCCGGCTCGCCGACGCCGTCGCCCGGATCGGCTCGCACACCTGGCCGGTCCGCCTCACCGCGACCGTCCGCGCCGCCCTCGCCGAACTCGCCGCCGTGTAC…
534	FLAG12_WT12_peak_534	6939606	6940906	1301	6939977	234.28	30.6448	2.35799	28.7488	CGTGCAGCATCCAGAAGACCTGCTCGGCCGAGGACGTCGGATAGACCGGCACCGGCTGGGCGCCGATCGTCCAGAGCGCGAAGTCGAACAGCGTCCACTCGTAGCGGGTCCTGGACATGATCGCGACCCGGTCGCCGAACCGGACGCCCTCCGCCATCAGGCCCTTCGCCAGGCCCAGGACCTCGTCCCGGAACCGTGCCGCCGTCACGTCGCGCCACTCACCGTCCGGGCCCTTCCGGCCGAACGCGATCCGGTCCGGCGCCGCGAGGGCGTGCTCGAACACGGCGTCCGCCAGACCGCCGACCTGAGGCGCCGCCTCGACGGGCGGAACGGTGAACTCGCGCACTGACCTGCTCCTCGACGGCTCGATGGCTGGAAAAGCTCGTTGTAGCGCTCCGT…
535	FLAG12_WT12_peak_535	6969279	6969778	500	6969551	195.4	17.3506	1.96833	15.7123	TCAGGCCGCGACTGCACAACGCACGAAGGAGATTCTCCGGAATCTCCGCAAGGAGCTGTGAATGGATCGCATATACAACGGCATGCCCGCCGCTGAGCTCGGTGCCGAGGGCTGGCACAAGCCATGGAGCGGCGGGAACGGGGGCAACTGCGTGGAGGCCATGAAGCTGGCCGACGGCAGAGTCGCCGTGCGACAGTCCGCAGACCCTGAAGGACCAGCGCTCATCTACACCCACGGGGAGATCGCCGCTTTCATCCAGGGGGCCAAATCCGGTCAGGCTGACTTTCTGCTCACCTGACCCCTTCCGCCCCACCCCTACCGTCGCGTAACTCTTGTTGTAGCGCCACTCGTTCATCCCGACCAGGAGAGCCGATGACCCAGGACCCCGCAGCTCCGCGG…
536	FLAG12_WT12_peak_536	6969917	6970201	285	6970089	180.44	13.0888	1.81846	11.5508	CAACCTGCACCAGATCGCGCAGGAGGCCGCGCCGGAGTCCCGCATCGTCTACTGCGACAACGACCCGATCGTGCTCGCGCACGCGGCCGCCCTGCTGCGCTCGACCCCGGAAGGGGCCACCGAGTACATCCAGGCGGACGCCCGCGAACCCGAGATCATCCTGGAGAGGGCCGGAAAGGTCCTTGACTTCGATCAGCCCATCGCGCTGTCGATGCTCGCGCTGCTGCACTTCGTGGGGGACGAGGACGGCGCGTACGAGCTGGTCCGCAAGCTTGTGGACCAGCT
537	FLAG12_WT12_peak_537	6999536	6999774	239	6999657	166.49	9.58711	1.67858	8.14147	GATGTGGGGGGTTGAGCTGGCGCCGCACATACAATCAGTCGGGGTTACCTTCCGGTAGCCTCTGGGTGCCGGGAATCTTGCGCGGCTCGCACGAACGCGCCAACTCTCGTCCCGCAGTCCGATTTGCACCCTTTTGAACCAGGTAGAATGCGCCCATGACCCTCGCGAACTCGCAGATCTTCAAGACGGACCTCGGTCCGCTCAACCCCGTCTGGGCAGAGCTCATCCTCGGCCTGGTC
538	FLAG12_WT12_peak_538	7001098	7004028	2931	7002117	345.94	82.5228	3.47703	79.4066	GATCCGGCTGGTGGTTCCCGCCCTGCCGGAGCGGCTGCGCTATCTGCCGCTCGCCCGGAAGGCCCGCGAGGCCGCCCGCCGCGCGAAGCGCTGACGGACGGCCCCGCCGGCCCCGTACGGACGTCCCGTACGGGGCCGGGTCGTCGTACGGGTCAGTGGGCGTCGTGCCGGTGCGCGCCAGGCCGGTCCGTCTCGTGGACCGTGTTCGTCGCCGCGATCTTCTTCCACGACTTCGGCTGCACCGGCTTCGACCGCTCGGCCGCCCTCGGCGCCGCGGCACGCGCGGCCGGACCGGCCTGGGCAGCCGTCGACGCGGCCGGGGCCGCCGTCGACGCCGCCGGCTTCGACGGCTCGTAGAGCCAGGTGTCGAAGAGCCCGGCCAGCGGCTTGCCCGACACC…
539	FLAG12_WT12_peak_539	7010833	7011253	421	7010994	196.4	17.6525	1.97832	16.0075	CGAGCGGGACGAGGGCCACGGTCATCGCGGCGGCCGAGACCGTCGCCACCTTCGCGATCATGCGCTTCATGGTTACAACCTCCATAAAAGGAAGATCATGTGCCCCACCCGTGGAGGCAGAAGCTGATCATGGTGGGGGGTCCTGAGCGCGTCAACGGTTTATATCCGGCCATCCCGGGGCGGTGCTCCGACGCCGCGGGGCCGCCCCCGCGACCCCGGTCGGGGTCACGGGAACGGCCCCGTGTCGTCAGCTCGGAAACCCGCTCCGACCTGGTGTTCTATCGGCGCTTGCGGTCTCCGTCGCCCAGCAGGCCGGCCTTGCGCAGGGCGTCCGCCATGGCGCTGTTGGCGGGCGCGGGCGCCGCCGAACGTTCCCGGCCGCCACGCTCCCCGCGCTCG…
540	FLAG12_WT12_peak_540	7017624	7018213	590	7017827	210.35	22.1028	2.1182	20.365	GGGTCTTCTTCTCGCTCGCGCTGCTCTTCGACGGCCTCGGTCTGATCGCGATCGGAGTGGGCGGCCGGCGGATCGTCGGTATGGTGTCGCCGACGCCGCTGCCCGACAGGCCCCCGGAGCCGTCAGAAAGCGGACCCGATCAGTCGAACAACTGACATCGGCATACTCACGCGATCAAAATGCGGCCGATAAGTGTCGACTTCTGGTCAGTAGGCCGGTCCGCCCGCGCGCATTGCCAAGACTCGATCCGTGGCGAGAATCGAGCACGAGGGTGGGAACCGTACCGTGGAGAACCACGGGGGTGGCCCCGCCCGGCAACCGTCCTACGAAGGAGTCTGGCGCTTCACCGCTGCCGCGGTCGACGTCTCCGTCCCGCAGGCCCGGCACGCCGTACGCGAC…
541	FLAG12_WT12_peak_541	7018702	7019408	707	7019260	194.4	17.0508	1.95834	15.4193	CGCCGCGGCGAACGGCGCCTCACCCGGGTAGGGGTGGCCGCAGCAGGTGTTCGACCAGACGCCGGGGGAGTGGTACTTGCCGAGCGCGCGGCGCTGCAGCAGCAGCCGGCCCGACTCGTCGAACAGGAAGACGGAGAACGCGCGGTGCAGCAGGCCGGGGGCCTGGTGGGCGGCGAGCTTCTCCGCCGTCCCGATGGTCGTCCCGTCCTCGTCGACCAGTTCGAGCATGATCGGCGCCGGGGCTCCGGACGGCTGGACACCGTTCGACGAGATCTCCGGCGAGATCTGAGTCGCGGTGGCTGGTGTGGTCGGCATACCCATCCTTCGCTTCGGTCCTCGCCCCGGCGGGGCCACCTCAGTCTGCCGTACAAAAGCGGCTTGTCCGTACTTCGGAGGCCG…
542	FLAG12_WT12_peak_542	7041165	7042041	877	7041750	266.18	38.595	2.49702	36.5396	CTCCTTGCCGTCGGCCGGGTCGTTGAGCGGGATGTTCACGTTCCGTACGCCGGGCAGTTCGACGTCGGGGCCCTCGATCTTGCGGTCGGCCAGGTTCCGGAAGTCGAAGACGGTGTGGAGTCCGAGCGAATCGAGGAAGGCGACGTCCGCCGCGGTCGCGTGGGCGAGGTGACCGCTGCGGAAGAGGCGTCCGGGGTGCACGGCGCGCCCGTCCGTCGTCGGCAGGCCGCCCACGTCCCGGAAGTTGCGGACCTCGGCCAGCTCGGGTTCGGTCATGGTGATGGGCGGGACCTGCGGCAGCTGCTGCGTCACGGATGCTCCTGGTGGTCGACGTTCGGGTGCCCGAAGCGAGATCGGTTCCTCGGACAATCATCCAGGTGGGAGGGTGATGACGCACCC…
543	FLAG12_WT12_peak_543	7058334	7059559	1226	7058972	318.02	68.2613	3.19727	65.5153	GCCGCAGCGGGCTGATCAAAGCACGCGAACGGGCTAGCGAACCAATTCGGTTGACGATTCTCCGGGGGCGGTTGTGGACCTCGGGTCACGTCCGTGACGCCATGTTCACGGAATGCCGACACGTTCTCCGCAGGAACGAGTAACAGAATCCGGGGGGTCCGTACGCGTGGGGGACACAAGGGGCGAGAACGGGACGAGCGGGACTGGGTCCGTCCCCTTCCGGTCGAGGAATCGTGAAGGGCGCGGTCCTCAACCCATGCACGTTGTGCAGGTTCCGGGGGTGGTGCGCCCCTCACCGACGGTCACTCCCTGCTCACCCGCCGGTCCGGCGTGGATGCGCGCGCGAACGCGGACGGAGCTGTGGACGGCGGCGCGGCCGGGGGGGCCGGACGGGCGTCC…
544	FLAG12_WT12_peak_544	7063988	7065522	1535	7064730	343.94	81.4343	3.45705	78.3448	CGATCGGATTCGACCAGGAATGCGGTGAGGCCCTTCGAGCCGGGACCGGTTCTGACGACGACGCCGTGCAGATCGCCGACGTGGCTGTTGCCGACGTAGACCTTGCTGCCGTTGAGGATGTAGTCGTCGCCGTCACGCACGGCGGTGGCGCTCATGCCGAGGACGTGGCCGCCGGACTCCGGCTCGGTGACCGCGATGGTCGGCAGGCACTCGCCGGCGGCGATGGCCGGGAGCCAGGTCTTGCGCTGCTCGTCGCTGCCGAAGTGCACGATCTTGGCGGTGCCCAGCTGCGAGGCCTGAACCATGGCGCCCATGGCGCCGCTGACCCTGGACAGCTCCTCGATGATGATCGTCTTGGCCAGGTGGCCGGCGCCCATACCGCCGTACTCCTGGCTGATC…
545	FLAG12_WT12_peak_545	7075289	7075542	254	7075397	157.52	7.59517	1.58866	6.2104	GGATTCCCCCATACGGATCGCCGAAGTGGTGACGCGTGAACGGTCCTGCCCTCTCGCGCCGCCGGACGCGCACCGTCCCGACCACGCCGGACGGGACGGGACGCGCTTCATCGTGGAGGCGAGATCCGGCCACGCCCATCCCTCACGCGGGGGCGCGCGGACGCACGGACAGGCGCATCGGTGCCGGCTCCCCGACACCGCACGAGCGCGGCCGGCCGCCCCCGCCGGCCGCACGCGCGAAAGGCGCAGGGATG
546	FLAG12_WT12_peak_546	7080044	7080658	615	7080463	166.49	9.58711	1.67858	8.14147	CGCCCCCATCAGATAGGTGGCCTGGGGCTGCTCGCCCAGCCACGCGAGGTACTCCGGGCCTTCGAGGCCCCAGAACCCGGGCCAGCCGTCTCCCGACGCACAGCCGTCGAGGGAGGTGATGAAGTCGACGAGAAGCTCCGACATGGCGGTGTCCTTTCCTGGCCCGCCACGAGCATGGACCGACCGGGAGCGCCGGACTCGTCGGACGCGCCGCTGAGGTCTGAGGAAACGGCCCGGGCGGCCGGGGGAGACGGGGGCGGTCAGAGGCCCGCCTGGAGGCGGAGGCCCGCCAGGGTGAGGTCGAGGGCGGAGCGGAACTGGTCCGTGTCGTCGTGGCCGTCGAACTCGTCGACGATCTCGTGGATGAAGGGGAAGTCCTGGGGGGCGAGTTCCCGCCAT…
547	FLAG12_WT12_peak_547	7149212	7149936	725	7149749	224.31	26.9512	2.25808	25.1226	CCCGTCGAGGCCGACGGACCGGTCGCCCGCGTGGGCGAGCGCGGCCCGCCAGGTGGCGAGACCGTGACCGAGACCGCGGAGTTCGGGACGGACCAGGTAGAAGCCGAGGAAGGCGTACGCCTCGTCGTAGGTGACGACCGAAATGGCCGAGACCGGCTCCCCGTCGACCCGGCCGAGGAAGAACCCTTGCGGGTCCTGGGCGAAGAAGGCCGCGGCGTCGGAGCGCCCCGGATTCCACCCCTCCTCGGCGCACCAGGAACGCACGAGTTCCCAGTCCCGCTCCGTGGCGGGGGAGACAGAGAGCGAGCCGGAGGAGACGGAGGCCATGGGGGGTTCCTTCAACAGCCGGGAGCGGGCGGGCAGTCGATCGGGGGAGCGAGGCACAGGGGTACGGGGGGC…
548	FLAG12_WT12_peak_548	7214408	7215024	617	7214850	161.5	8.45458	1.62862	7.04195	CTCGCCGGCGTACCCCACCGAGCGGTACGGGGACGTCCCGCTGCTGCACGCCACGGCCGTGCGCGGCGAGGACGGCGGCGTCACCGTCTTCGCGGTCAACCGTGGCCGGAACGCGCCCCTGGACCTGGCGGTCGCCCTGCGCGGTCTCGACCTGGGCCGGGTCGTCGAGCACAGCGTGCTCGCGGACTCCGACCCGGAGGCGCGCAACACCCTCGACGAGCCGGAGCGGGTCGTCCCGCACGCGGGGGAGGGCGCGACGCTCGTGGACGGGACGCTGCGGGCCGTGCTCGAACCGATGTCGTGGAACGTGATCCGGCTGCTCTGACCGGCCATGCATTGAATCCTTTCAGCCTGGTCGTCCCCTCCTCTCGCTCGAAGCGCTTCGAAAGATCCTGTCCG…
549	FLAG12_WT12_peak_549	7267791	7268499	709	7268070	243.25	34.1257	2.44792	32.1635	GTGCCGAGGTCGACCCGTACGCCGTTCTCGTGGAGCAGGTCGAGGAGCCGGTCGAGCCAGCCGAAGTCGTAGCGGCCGGCCTCCGGTTCGAGCAGGGCCCAGGAGAAGATCCCGACGCTCACCATGGTGACGCCGGCCTCCCGCATGAGGCGGACGTCCTCCTGCCAGACGCTTTCCGGCCACTGTTCGGGGTTGTAGTCCCCGCCGAACGCGAGCCGTTGCAGGCCCTTGGGCGTGCTCTGCGGCATGAGTCTCTCCTGAAACCTCGAACGATGAAAGCTCTGGATCGCTGTGAACGTGCACACAGCCGATCTCGATGTGGCAACGCAACATAACCGCACACGAACAACCATTGACAAGTGTCCTGAACGTTTCTCTACTGTGAACGCTCACAGATGC…
550	FLAG12_WT12_peak_550	7303281	7303496	216	7303387	151.53	6.38585	1.52871	5.04494	CGCCACCGCCTCGTCGTATCCGGTGACCATCCAGACTTCAAGAGTGGGATTCAGCCGTACCCGCTGGACGACGCCGTGCTCGCGGATGCGTTCGAAGAGCGGGTAGGGGTTGGGCTGTTGAGCGACGTTTACCGGGACATCGTGAACGATTGTCTGGTCTTGACCGGTCATCTTCCGTAACTCCCCGAAGCTTTGTGAAAGATCTCTGGCAGGTAG
551	FLAG12_WT12_peak_551	7309535	7309820	286	7309645	160.51	8.2358	1.61863	6.82997	GGTGCGAACCGCGACCAGTCGAGCCCGGCCAGCGAGTGGCCGTCCGTGAACCGGACCAGCTCGCCGCGGACCTCCGCGACCCGGCCGGGGGTGAGTTCCAGCCAGACACTGCCCTGGTGGGCCCGCGCCACCGCCCAGTGGGTGCGCCGGCCGCCGGGCAGGTCCTGGAACGTCTCCTCCAGGAGCTCGGTGGCCGGGAAGCCGAACTGGCGCAGTGCGGACGGCTCGTGCCGCAGGGTCCAGCGGCCCCGGGGCGCCGAGAAGAACACCGGCTCGTCGACGGACC
552	FLAG12_WT12_peak_552	7327859	7328336	478	7328000	164.49	9.12643	1.6586	7.69385	CCATTGTCCGGCACCCGCACGGTTTCGGCTCCGTCCGCGCGGGCAGCCGCCCGGAGCAGCCATCAGTCGCAGCGAAGGGGGCTGGGCCATGTCCACAGGAACGATTCTGGCCATCGTCATACCGGTCGCGGTGCTGATCCTCCTGATCGTGGCGGCGTTCGCGCTGGACCGTCGGCGCCGTCGCCGGCTGCGCGAGCGCTTCGGCCCGGAGTACGACCGTACGGTCGATGAGGCCGGCAGCCGCCGGGCGGCCGAGCGCGACCTCGGGGAACGCGAGAAGCGGCACGACTCCCTCGACATCAAGCCCTTGCCCGACGACGTGCGGGAGCGCTACCTGCGGGAGTGGCAGGGCGTGCAGGAGCAGTTCGTCGACCGGCCGGAAACGGCGGTCCACGACGC…
553	FLAG12_WT12_peak_553	7397206	7398787	1582	7397863	334.97	76.5984	3.36712	73.655	ACCACGGAACGGCCGCGACGGACGGGGACGCGGCGGCGACCTCGTCGGACAGGAAGCCGCCGAAGACGAAGGAGAAGCCGAAGTGTTCGGCCTCGGTGACGTGGCCGGTGGCTTCGACGAAGGCGGCGAACTGGGCGTTGGTCACCGTCGTCGGGGCGATCCGGAACGGGCCGACCTCCGCCTCGCGCACCGGGCCCTCGCCGTCGGCCGGGAAGCCCTCGGGGTCGTCGGTGCCCATGAGGAAGCGCCCGCCCGGCAGGTCGATCAGCCGCCGGGCGGCACGCTCGGGGTCGGCGACATGCCCCCGCGGCGCCGGGGCGAGCGCGAGCGCGACCGTGGTGGCGTGCGCGTCACCGTGTCCGGGGGTGCAGCAGGAGGGCATGGAGGCTCCGTCGGTGT…
554	FLAG12_WT12_peak_554	7428327	7428566	240	7428438	158.51	7.80608	1.59865	6.41424	CACCATCGTCTGCGGGGTGCGCACAGCACAGCGGGGCCGGACCTACCCGCTCCCGGACCGGGTCCCGGACCCCGGTGTCGTACGGGACATGGGGAAGGATCTGGCCAACCGGTTCCCGTCGCTGTCCGACGTGGCCATCGAACGGGCCTGGGGCGGTTGGATCGGCATCAGCCCGGACTGGCTGTCGGTCGCCGGGCAGGTGGGCGACAACGTCTTCTACGCGATGGCCTGCAACGGCCA
555	FLAG12_WT12_peak_555	7463202	7463503	302	7463379	188.42	15.2985	1.89839	13.7085	GTCGGCATCGGCTGGCTCTACCTGCTGCCGCAGCTCCAGGGCGCCGGACTCACCCTGGAGATCCTCACCGGCGCCCCCGACTGGGTCGGCGGGCTGCTCGTCGCACTCGTCGTGACCGGCACGGTCGCCGCGGGCGGGATGCGGAGCATCACCTTCGTCCAGGCCTTCCAGTACTGGCTGAAACTCACCGCCCTGCTCGTCCCGGTCCTCTTCCTGCTCGCCGCCTGGTACGGGGACGGGGCGCCCAGGGCCCGCTTCGACGCCCCCGCCCTGCTGCGCGGCCACACCGCCGTCAAGGTCGC
556	FLAG12_WT12_peak_556	7472791	7475329	2539	7473686	344.94	81.9779	3.46704	78.8739	GGGTCCCGAGGGGCAGCCGCGGAAGGGGGTTTCCGCGAAGAACCGTTGCGTACACCTCGATGCCGGAAACGCTAGGAGCGCACTACCACAACCGCGATCCCAGACGTGCGAATGGGGCACGCATGTCCCCCGGCCGGCCCATGCGGGCGGGTCGCCTCACGGTGTGAGCTGCGGGAACAGATCGGTGAACGGCGCGGCGGTGGCCGAGATGCCCCGGCCGAAGGGCGCGTCGAAGTCCCAGATGAGGAACAGCAGGAACGCGATCAGCACACTGAAGAGTCCGGCGAGCAGGAGTTCCCGTCCGGTCCTGCGGATCTGCAGGGTGAAGATCAGACCGACCGTCACCAGCGCGCCGATGATCAGGCCGAACCACACCACCCCCGGCATGGTCGCCCCGGC…
557	FLAG12_WT12_peak_557	7486699	7487095	397	7486867	186.43	14.7323	1.87841	13.1556	GGCCTGCCCGAAGGGCATCCCCCTGCCGTCGATCTCCGCGATGAACAAGGAGTGGCTGCGGGCGCGGCGGAAGGCCCCCCGCGGCTGAGCCGGTATCAGGGCGGGAGCAGGACGGGATCAGGACAGTCTGAGGGCGTGGGCTCCACCACATCCCGCACCCCGGCGCGAAAGATCATTCACAGAATGATCACTTTCTCCGTAAGATTTTCGCTCCGGGGTGCTCCTGTCCACCCGTACAGCAAGATCAACTCCGTTCAAATCTGTACTTTTCATGGCAAGTTGTCCACTTCTCGGCCAACCCGCCGCCGGCGATTTCCGCCCCGCCCGAACCCCCGGGTACTGATGAGGGCTGCCGGGGGCATATGACCAAACCCCCGGTCATGCAGACCATTTGGGG
558	FLAG12_WT12_peak_558	7517198	7517460	263	7517315	157.52	7.59517	1.58866	6.2104	GAAGGTCATCGCGAGTGGAACGAACATGAGCAGGTTGGCGATCTGCTGCCGCACATACATCGACCTCTCCAGCCACCCCATGGCCGAATAGTCGAAAAGCAGTCCCTGTCCGGGCATCAGCCAGACTTTGTAGTCGCTTGATCCGATGGGTTGTTGAGGCGTCAGCGTTGCCGCCAGGGTCAGAATCAGGAGGGCTGAAAACGCTATACGGGAGCCTCCGGAAGTGTCTCGTCCGCGACGCTGAGTCGGGAAAACAGCGAAGC
559	FLAG12_WT12_peak_559	7521836	7522294	459	7522018	149.54	6.00448	1.50873	4.67809	GGCATGAGGATGGCCACGGCCTCCTCGGGGCTGAGTCCGGCGGGCAGGTCGGTGTGGTCCTTGAGGATGTACAGCTGGAATCCGGCCACCGCGAAGTAGCCGAGGACCAGCAGGGCCCGGCCGATGAACGCCCAGCGGAAGTCGTGGTCCTTGAGGGCGCTGCCGAAGGCGGCCAGCTGCCGCTTGACCGGCAGCGGGGCCTTGGCGGGCATGCGCTGTTCGCGGGCGCAGGCGGTGAAGAGCACGGCGGTGGCGGCGACGATCGCACCGAAGACGAGGTAGCCGGTGCGGTAGTCCTCGGAGAAGGCGGCGCCGACGAGGGCGCCGATCGTCGAGCCGACGGGGAGGCCGAGGCCGACGGCCGCGGAGGCCTTGCCGCGGGCGGCCAGCGGGATCCGG…
560	FLAG12_WT12_peak_560	7522489	7523083	595	7522810	230.29	29.145	2.31803	27.2758	GGCCGGGTCGATCTCCTCGATCTGGAGCGCGAGGAGCAGGCCGGGTACGCCGATGTACAGCGTGTACATCGCGGTGTTGCCGGCGAGGAGCAGCGCCATCAGCCCGCGGGTGGGTCGGCCGGCCGCGGGGGAGGCGGGGTCCGGGGTGCCGGTGCCGGAGGCGGTGGAGCCGGGGGAGGAAAGGGCCACGGTGCCCTCCTGGGGAGATCGCCCGACGAGGGGGCGAGAAGCGGATCGAACCATGAAGTGACACGTGTCAGTGACTCGTGTGAGCATTGTGTAGCACTCGATTCCGGCCATCCGCCAGACCCTGTGCCGGATCGTTCTGGAAAGATGCCGAAGCGATGAGCCAGCCAACCGAACGCACCCCCGAGCGCCCCGCCGGGCGCGCGGTCCCGA…
561	FLAG12_WT12_peak_561	7525027	7525708	682	7525359	236.27	31.4057	2.37798	29.4954	TCCATGGAGGCCCTCGCCAAGCTGAAGCCCTCGTTCCGCCCCGAGGGCTCCGTCACGGCGGGCAACTCCTCGCCCCTCAACGACGGGGCGGCGGCCCTGCTCCTCGTCGACGAGGACGGGCTGCGCGAGACCGGCCGTGAGCCGCTCGCCCGGATCCGCACCTCCGCCGTCACCGGCATCGAGCCCCAGCTCTTCGGCCTCGGGCCGGTCGCGGCGGTCCGACGGGCGCTGGAGAAGGCCGGGCGCGGCTTCGAGGACCTCACGACCTTCGAGCTCAACGAGGCCTTCGCCGCCCAGTCGCTCGGCTGCCTCGCCGAATGGCCGGAACTCGATCCCGAGATCGTGAACCCGCGCGGCGGCGCCCTCGCCATCGGCCACCCGCTCGGCGCCTCGGGCGCC…
562	FLAG12_WT12_peak_562	7528296	7528541	246	7528412	171.47	10.7828	1.72854	9.305	GTGCCGCGCCTGCCACCGCCACCGTCCCCGTTCCCTCGATCCGCGGGTGTCCCTGCCGGGTCGACCCTAATCGCAACCGCCGAAGGTCTTGACGTGGCCGGAACCCATCGCACATCTTGAATGCCATTCTAAAACTTAGAACGGCATTCAAGATCAGGAGGTGCGGTGTGCTCGAACACGAGACGGCGCCCGGAACCACGGGGGCCACGGCGGCCACGGGCCGGGACGAGGTGTTCCAGGTCGAGG
563	FLAG12_WT12_peak_563	7628668	7629562	895	7629036	312.04	65.2233	3.13732	62.5344	GGTCGGTGAGGGCGGCCATCCGGCCCGCGTCCATGACGTCGAAGGGCGCGAGGCGCACCGTGGCGCCCGCCGTCTCCGCGGCCTTCGCCGTGTCGTCCGCGTCCGGGGTGTGGAAGTACACGGTCCAGGCGCTCTTCGCGCCCTCCTCGGTGAGCGGGCCGAGCGCGGCGACCGTCTTCCCGTCCTGCTGGAAGAAGCCGTAGCCGCCCGCGTCGGGTCCCGCCGAGCGGAACTCCCAGCCGAAGACGCCCGTGTAGAAGGCGGCGGCGGCCTCCGTGTCGGGGCTGCCGAGATCGATCCAGCAGGGGGAGCCCTTGGTGAACTGGGTACCGAGCATGGGAGGTGTCCCGTCCTTCCGTCGTCCGTATGCCGTTTCCGGCCACCGTGACCGATCCTGGC…
564	FLAG12_WT12_peak_564	7720194	7721178	985	7720700	240.26	32.9493	2.41794	31.0096	TCGCCGGCGTCGAGCACCTCGTCCATCATGTGGGCGGTCACGCCGACTTCGGTCTCGCCGTTGATGAGGGCCCAGATGAGGGGCGAGAAGCCGGCGTACTTCGGCAGCAGCGAGTCGTGGATGTTCAGGGTGCCGTGGCGCGGCAGGTTGTAGATGTGCGGCGGGATCCACGTACGCCAGTTGTTGGCCACGATGATGTCCGGATCGGCCTCCTTGAGGCGCGCGAACAGCTCGTCGTCGGGCCTGTTGCGGATGACGACCGGGACGCCGTGCTCCGTCGCGAGGTCGGCGACCGAGTCGCTCCAGATCTTCTCGTAGGCGTGCTCGCTCTTGGGGTGCGTCACCACGAGGACGACGTCGTGTTCGGAGTCCAGGAGCGCTTGGAGGGTGCGATGGCCC…
565	FLAG12_WT12_peak_565	7779923	7780153	231	7780050	154.52	6.97838	1.55868	5.61513	GCTCGGCCCGCGGGCGGCGTCGTGGACCCAGACGAGAGGCCCGCCCCACTCCGCCTCCCCCTTCCCCCCCTTCCTCTGCCTCTCCCTGTTCCTTTTCATACCCATGGTCTTGACTGAAAATTCAGTAAGGGCCACGATCCTTCCACCGATCGAAATGAGACACCGATGAGCACGTACCGGATGCCCGCCGAATGGTCCGAGCACGAGGGCTGCCTGATGGCGTGGCCCACC
566	FLAG12_WT12_peak_566	7793076	7794231	1156	7793772	294.09	56.4117	2.95748	53.9317	GATGGGCACGACCTTGGCCACGGTCACGATCCGGTTGATCGCCGCGGCCTCCTTCACCCCGCGTCTGATGAGCAGGAAGAAGCCCCAGAGCCCGGCCGAGGACAGGATGATCGCGAGGGCGGTGTCGCCGTCGCCGAGCGCCGGCCAGATCGCGCCGACCGTCGACATGATGAGCACCCAGTACGTCACGTTGCCGACGCAGGCGCTCGCCCAGTAGCCGAAGGCCGAGAAGAAGCCGAGGTACTCGCCGAAGCCGGCCTTCGCGTACGCGTAGACGCCGGCGTCCAGGTCGGGCCGGCGCACGGCGAGCGTCTGGAAGACGAACGCCAGCATCAGCATGCCGAGTCCGGCGATGGCCCAGGCGATGAGCGCGCCCGCGACGCCGGTCTCCTGGGCGAA…
567	FLAG12_WT12_peak_567	7820035	7820740	706	7820307	226.3	27.6749	2.27806	25.8322	CCGGCCGTCATCCCACCGACGCGCGGCTGGCGGAACTGATCGGCGAACTCACCATGCGGAGCGACGACTTCTCGGCCCTGTGGGCCACCCGGGACGTCGCCGACTGCACCACGGGAACCATGCAGCTGCGGCACCCGGCCGCGGGCCCGGTCAGCGTCGACTACCAGGTGTGGCTGCAACCGGACAGCCCCGACCACCGGCTCGAGGTCTACACCCCCAACGATCCGGGCTCCGCGGACGCCCTGCGGCTCCTGACTTCGGAGCGTCAGCCTTCCGGAGCAGCCGGAATTCCCCACAACGGCGCTATCTGGCCAACATCCTGACGATTTCCCCGCCCCGCACAACCCGGTGTCCGGTCCCCTCATCTTCCCGGCCACAGCACCCGGAGGACGAGGGAAC…
568	FLAG12_WT12_peak_568	8015356	8015568	213	8015451	148.54	5.81794	1.49874	4.49867	CGCATGGGGTCTCCCGGGCGGCTCGTACCTGACGGAGGGTCGGCCGGGAGGCTATGGGCGTCCGGCGGCCCTCCTCCATGGGCGAGGACGCCACAATCCGGCCACTCCGGTATGGCGGCCCGTCACCTGGCAGCCGCCGAGGGGGCATCCGGCGCGAGCTGCGAGGATGTGGCCATGGAGCACCATGAGGAGAAGGACGGCCGACTGGCCGAG
569	FLAG12_WT12_peak_569	8125542	8126478	937	8125815	269.17	44.9668	2.70769	42.758	TTTGCTCGGGTGCGTCGCCGGCTCCACGGCCGGCCTTGGCGGCCCAGCCGTCCAGGGCGAGGGCCGCCCGTTCCGTACCTGTCAGTACGGCGAATATGAATGCCACTAGGAGAACTAGTGGTCGCGCGGTACGCACGATGATCCCCCATGTAATCGAACAGAGGGGGTAGTCGTACCGACGTTCACAGCGGACCCACAAGTTCCAGCCACAGTAGGCCCGTCGAACCGGAGGGCGGCGAACCCCGTATACGGGAGCATGTGAGGACAGACCACCTGGCCGGCCGCCGGGGCGGACCTGCTGGTGTGGCGAAGCTCACGCAACCTTAGGGGCCGCTGCTGCGTTCGCGCGCGACGGGAACTCGCCTTGACAAAGCCGGGGGAGTGGGCGGCAAGTCGGCC…
570	FLAG12_WT12_peak_570	8158419	8158659	241	8158518	148.54	5.81794	1.49874	4.49867	GGGATTCGTCTGATCGGCCGGATTCCGTCGGAGCTCTTGGCGGAGACGGAGGGCGACATTGCTCCCGGAGAAGTCCGGCACCACTGTTAGGCCGCTAGATTCAGTCTGGCCGGCCGTTTCGGCTCATCACATCGACAAGATGAGGATGTCTACGACGTCGTTGGCCGTGGCACACCTGATTGAGCCATGACCTAGTGAAAGGCGGCGAGTTGCCGCTCACAGCTCGTAGGCGAGAAGCGTC
571	FLAG12_WT12_peak_571	8165490	8166518	1029	8165789	177.45	12.2986	1.78849	10.7807	TCAACCTCGCCACCCGGCGCATCAACGCCGGAACGGCCATCGTCTCGCGGACCGCCCAGGCCCTGGGCCTGCACAACGTCCGTGATGCCGCGATCTACGCACAGGACACGCTGCTCCTCCCGGTGAACCCCGGCACCGCGCAGCGCTACAGCAGGATCATCGGGATCCTGGACGACATCAACGCCAACAGGATCGAGCGGTACTGACGGCTGCCGGCCTTCCGTACGCTCCGAGGCCCCGCACTCCGCGCTCCCGCGCCGCTGCGGGGCCTCTCCTCCCGCTGGCTAGGCTGTCGGTATGAAATCAGCCAAGATCAGCGGCGGTTCGACCACGGAGTACGTCATCCTCGACGCCGTGGAATTGGCCGCCGATCCGGAGCTCCAAGGCCGGCTCGCGGAG…
572	FLAG12_WT12_peak_572	8216468	8217594	1127	8216763	204.37	20.1453	2.05825	18.4467	CGCTGTCCGGAAGATACTCACCACCGCGCTCGCACACACCGGGCTAGCGAACTCCGTCCTCGACGGCCCGCTGCACTTCACGCCGCACGACTTCCGCCGACTGTTCATCACCGACTCCGTCCTTGGCGGCCTGCCCCGCACAGCGCCCAGGTCATCGCCATGTACCAGGACATCAACGTCCCTCGGCTACAAGGCGGTCTAACCCGACAAGGCCATCCAAGCCCAGCTGGCCAGCCTCGCCGGCGCAGAGGACAAACTGGCCAAATTTACAGGCGGCGCGACCAACGGACCGCCGTCGATCTCGGCATCCCCACCCGCGACCAGCCTCCACAGCCCTGCCGCCTCAGTCATGACTGCCCACCATAATCAGGAGGAGCAGAGACGACGTAAGCTGCAACA…

## Sheet: Table S3B
ordinal no	peak	start	end	length	abs_summit	pileup	-LOG10(pvalue)	fold_enrichment	-LOG10(qvalue)	MACS peaks sequences
1	FLAG20_WT20_peak_1	215	1604	1390	777	321.27	30.6184	2.0527	28.6754	CGCGTGTGCCGCGTCCCTGCCGGTTGAGACGGTTCAGAAGGTACCGGGCGACGTTCTGACGCCGTACGGCACGATACGCAGACTCGATACGTTCCAAGTTCCGATGTGAAGGAGCGCGCTTGCCCTCCCGCCAAGCTCTGATGGTCCGGTCCGTGACGGTCAGGCCAGCCGCACGCGCGGCCTGACGAGCGTGCTCACTCCGGGTGAGATAGTTCAGCCTCGCCATCAGACCACGCCGCTGCTCAACCGGCGTCACCACAAAGCCCGCAAGCTCATCCAGCTGACGCGCCACCAACTCATGACCCTTCACACCACGAGCCCCGAACTTCCCGAAATCAATCACCCGCTCCGGCACAACCCCACCCCCCATCCACCACTAAACCGCCCCCACAGCGAGAG…
2	FLAG20_WT20_peak_2	1951	2156	206	1977	138.8	3.45888	1.35102	2.25422	GGATCGACGCAGTCGAGGCCAGCCAGCTACGCAAGCTCACCGGCTTCGCACTCCACCTACACCGAGACCTCGACGCCGTGACCGCCGGCCTCACCCTCGACTGGAGTTCCGGCAGCATCGTGGGCGCCGTCAACCGCATCAAGAAGATCAAACGGCAGCTATACGGCCGGGCCGGATTCGAACTCCTCCGCATACTGATCATGCTC
3	FLAG20_WT20_peak_3	2536	3063	528	2873	154.33	5.73961	1.47932	4.40734	ACGCTCGTGACGATCTGGAGCGGGCGATGCTGCGCCTTCCTCCCGGAGCCCAAAGGGACTTGGGACGGCTGATCACACGCATCGACGCGGAATTCGAGCGCCGTACCTTGCCGGAACCCAACTACATCGAGTTGGCGGTGTTCGGCTGGTGGTGGACCAGAATGCGTGAACGCTGACGGCCCCCGGGCTCGTGACTTCCCCTGCAACCGGAATTCGTCGCTCTCTGCAACGGTCCCTCAAGATCGGTGCCAGAACCCGTAACTCACCAACAAAGCCACTTGCTGCGGCTGCCGTCGATCCGCAACGAGTTCTCCGACATCGCCGACCGGGCGATCAAGGACCAGATGACCTACCGCGGCTTCCTCGCCGAACTGCTGATGGCCGAGTGCGACGACCGGG…
4	FLAG20_WT20_peak_4	11792	12016	225	11939	144.62	4.35897	1.4073	3.09746	TCGGTCCGGGAGGTTCGGCGACGACGCGCCGGGGCCATCCACAGGCGGCCGTGTCATGCTGCTCCTTCAGCACCTCACCCGGTGGCCGCGGAGACCCCAGAAAAACTCCCTGGCCCGGCCTGCCCGTCTCGGCCATGATCGTTGCGTGATCACCTACCTCGAGTCCGAGCGCCTCGCCCTCCGCCCCTTCGCCGCTGACGACGCGGACCTGCTGATCGAGCTGGA
5	FLAG20_WT20_peak_5	13697	13984	288	13768	142.68	4.04751	1.38854	2.80457	GATGACTGCCGCCCGCTGGGGCGTGAGCGCGCCATGTGCCTCGATGAGGTCCGCCAGCGACCCGCCATCCACCAACTCCATGACGATCCAGGGACGTCCATCCGGGCCGGATATCCGGTCATGCACGGTGATGATCCCCGGATGCTTCAGGCGTGCGGCGGCACGGGCCTCGCGGTCGAGTCGAGCGATCCAGTTCTGCCGTTCGGCCTCGCCCAGATGCTCGGGCAGCCGCAACTCCTTGACAGCAACGTCCCTCCCCAACTGCTCATCGTGGGCCCGCCAGACCGC
6	FLAG20_WT20_peak_6	16935	17406	472	17118	191.21	14.6895	1.85755	13.0675	GCTGGAACACGGCCGCGGGCTCAAGCGCCCCGAGCGTGTCGGAGGGGATGACGTACGCAGTGATCTGCCCGCCGTGGTGGCGGGTGGTGATCTTCGGGGGCTGCTCGGGCATCATGCGTCGAGGCTAACGTCCGGCTCGGACACCGGGTCTTCGCGTGGCGCTCGCTCGGGGCTCGGGCTGAGCGGGTGTGTTCCAGCCAGGGTTTGTTCCTGCGGCTGAGCAGCGTCGGTCAAGGCGTGGGCGATGCCTCGGTGAGGGACATCCACCGCTGGACGGTCTCCTGGTGGGAACCGGTCGTCGTGGCCTCGGCGACTGCCTCCGCGTCCGTGACGGAGCAGGGCGTTCCCGATCGGGTCAGCAGGGCGAGTGGCCACTCCGGGCCCGCGCCGGGACTCATC…
7	FLAG20_WT20_peak_7	37158	37554	397	37379	206.74	19.0774	2.00763	17.3579	GGTGCCGGTGCCGGTGTCGGTCCCGCGCGGGTGCATAGGATCGTCGGCATGGCACTGCGACCTGTTCAGGTGAACATCAAGGCTCTTGACCCTGCGGCGGTCGGGCGGTTCTGGGCCGAGGCGCTCGGGTGGAGTGCGTACAGCCCCGGGGTGACCACGTATGTCGGGCCCCGTGGCGGACTCGTGTGGCCGGATCCCGTCGGGCTCGGGATCGACGTCGTTCCCGTCCCGGAACCCAAGACGGCGGTGAAGAACCGGGTGCACATCGACCTGGCCACCACCTCCGCCGACCATCAGGAGCAGGTGGTCGCGCGCCTCCTCGCACTCGGCGCCACGCACGCTCACGTGGGGCAGGGTGAGGTGCCGTGGACGGTGCTCGCCGACCCGGAGGGCAACG
8	FLAG20_WT20_peak_8	45086	45890	805	45521	198.01	16.6772	1.92321	15.0107	TCAGCCACACCCTGCCCCGCCTTCGCGTCGTCGGCCGCCCAATCGGGCCGCCGCTTCGCCAGGTACTCCGCGATTCGCCCTCGGTCGCGCCACCATTCCCGTACCGCGTCCGGCGTCCAGTGCGCGTCACCGTCGCAGCCGTAGCCGGAGAAGACCTCGGCCTCTGCCGCGTCGACCATCTGCTGCAGCTCCTGCGGTGTCCGGGGCTGCCGGTAGACGTATTCGGTGAGGTGGTCGGCCTCGTAGAGCACGAGCCCCGGGGCGTGGATGCGGCCCGTGCCGCAGTTGTCGGTGTCGGCTCCGTAGAACGGGCCGGGCACGTTGAGCCACTTCCGCTCCGACCACCGCCCCAGAAACGCCGCACGGGCATCGTCGAGCAGCGGCACGGGGTCGAAGTAG…
9	FLAG20_WT20_peak_9	60134	60382	249	60247	165.98	8.28902	1.61367	6.8544	AGTCGGGCACTGCTGTTCGGCATGCGGTCGGAAACGTGACCGTTTCCCGGAGGAGTTGGCGGGATCGCGTGTGCGAGATGGAGGCGATGCGGAGATGGCTTTGAGAAACCTTGTTGAATAAGCCTTACTCCGGGTTCCCACTTGATTTGCTCCTGCCAACTCGCACAGGGTTCTCTCGAACGTTTGACGCCCCACACGTCAACACGAGGAGAGATCCACCTTCATGGCAACTCACAAGCGATCCCACGG
10	FLAG20_WT20_peak_10	75164	78709	3546	77111	373.69	89.9402	3.50176	85.9385	ATCGGCACGACGACCGGGAGGAAGGCCGCCGAGCGGACGAAGCCGAGCTTGCGGCCCTGCCCCTCCATGAGCAGGGCGAGCGCGAGGCCGAGCAGCATCGACCCGAGGGTCTGGCCGACGGCGAGGACGACGGTGTGCCAGGCGGCCTCGCGGAAGCCGTCGGAGGAGAGCACGGTGGCGTAGTTCTCGCCGCCGACCCACCGGTTGCCGAGGTAGGGCTGGACGTCCTGGAAGGACATGGTCAGCGCGCTGGCCATGGGGATGAACTTGAAGTAGAGGAAGAGGATCAGGGCCGGGGCGAGGAACAGCCACGGGGTCCACCAGCGGCCGCCGCGGCGGTTCCGTACGCGTCGGGAGACGGGCCGGCCGCTTCCTGTCGTCGCGGGCTCGACGGGGGAC…
11	FLAG20_WT20_peak_11	81696	82119	424	81839	166.95	8.50499	1.62305	7.063	CGCCGAAGCCCGTGTCCAGGCTCCCGTCGGTGTTGTAGCGGGCCACGGAGAAGAAGCAGCAGCCCCCGCCCTCCTCCGCGATCACCTCGGTGGTGCCGGCCACGACGATCTTGCCGTCCGACGGCTGGATCGCGACGGCGTTGGCCGAGTGGCTGCCGCCGCCGAAGTCGCTGGTCACGATGCCGTCGCCGCCGAAGCCGGGGTCGAGGCTGCCGTTGGCGTCGTACCGGGCGAGCGCGAAGCCGGCCTCGCTCACCCCGACCACGACCAGCTTGCCGTCGGTCTGCCGGGCGATGTCGTGGCCTTCCGCGTAGCCGGTGATCGGCGTCGTCACCCGGCCATCGGGACCGAACGTCGGGTCGAGGTCACCCGGGGCGGCGAGAGCGGTGCCGGGGACCG…
12	FLAG20_WT20_peak_12	82319	82618	300	82404	169.86	9.16796	1.65119	7.70258	TGCCGAACTACGCTCACCGGACCCACGGGAACCACCCCCGCGAGGGAGCGCGAGGGGCGCGATCCGCATGCGATGTCGGCTCGCGGAACAGGGGGTGCGGTGGCGTGAAGTGATCCCCTGATGCGGTGTCAGGGGCGATTCAGGGTTGGGCTGGGGTGATCCCCGTCGTGCCGGGCGGGGCGGGCGGACAGACTCGAAGGGACTTGATCACCGGATCGCCGACCGACCTGCGAATGGAGTTCCTCATGAAGCGTTCCTCGACTCCGCCCAAGTACCTGCCGCTGGCTACGGCGTCCTGTC
13	FLAG20_WT20_peak_13	84648	85428	781	84882	154.33	6.08326	1.5011	4.73561	TACCGCGACATCGAGTCATGGGAGTTCGTCGGGCCCTGAAAGCCCCTGAAGTCCTGCAGCCCTGACAGCCCTGACAGCTCTGGCATTCACCTGATGGAGCCTCACCCGGGGTTTTTCGGCTGCGAGGATGATCGGCATGGAGACGACATTGACCGGCTCGCGTGCCTCTGCCGCGATCGCTGATCTGGGTTGGCGTTATCTGCTGGGCGGGATCCGGACGACGGTCCCGGTGGGGCCGCTGGCGCGGGCCGCCGAGGTCGCGGCGCTCGCCGTGGCGGCGTGCGATGCCGACGCCGACGGGCATCTGGCCCTCGACATCAGGCCAGGGCGGGTGCTGCTCACCCTGCAGTCCTCCGAGCACGCCGCCGTCACGGACCGGGACGTGGAGCTCGCGCGCCG…
14	FLAG20_WT20_peak_14	120502	121125	624	120795	254.3	36.1	2.46726	34.046	GTCCCATCCGACGGCGGGGACCGTGCCCCACTCGATGAGGGCCCCGCCGGCCCGGGTCTTCCAGTCCACGGGGTTCACTCCGGCCGCGTGGACCCGCACCAGGACCTCGCCCAGGCCCGGCACGGGGCGCTCCATCTCGCGCTCGACCAGGTTCTCGGGTCCGCCCCACTGTTCCACGACCACCGCACGCATGCTGTCCGCCTCGTTTCCGTCTCGTTCGGCTCGCCGCCGGACGGTTCCGGCGGCGACGTGTCCACGATGCGGTACGCCGGTCCCAGTCGGTATTGGCCGTCAAGCCAGCATGTGACAGGATCTGGCCATGAGGGAAACAGCTGTCGGAACCGCACCGGACCAGCGGGCACCTGCGCCGCCGCGACCGCACCGGATCGCCGTGCTCGC…
15	FLAG20_WT20_peak_15	122098	122876	779	122723	186.36	10.8108	1.68792	9.29393	TCGACGCCGGCGACGAAGTGGAACGGCGCCCCGGGGTCCCAGCCCTCGGGCGCCGGCCGGTGTGTCACGACGACCATGTGGTCCATGCCGCCCGGCGGCTTCCCGTCCCAGCCGTCCGTCATGTCGAAGACGTGGCGGCCGACGATCGTCACCCCGATCTGGTCCCAGTACGGCCGGATGTAGTCGTAGGACGTCCGCGACACCTTCAACTGGCCGCTCTCGTCCAGCGGCACGTCACCGCCGGTCAACCAGTCGAACAGCGGTCCGGGCTGGTCGTTGTCGTCCGCGACGAAGCCGTCCACCGACACCGAGCTGTACATCACCACGTCGCCCACGGGGCCTCCACTGCTTCGGGGAGCCCCAAGTTAACGCGGTCCCCGGCCTGCGTCGGCGTGCTCG…
16	FLAG20_WT20_peak_16	123253	123579	327	123490	165.01	8.28902	1.60429	6.8544	CTGAGCGTGCCGATCGCCGCGTACTCCCTGTCCGTGGCCCTGGGCGGCAACGGCTTCGTCGCCTCGTTCCTGGCCGGCGTCTGCGTCTCACCGGCGATGCGGCACCTTCCGGAGGGCACCGTGCGGATGACGGACGATCTGGTCACCCTGTCGACGCTCGCGCTGTGGTTCCTCTTCGGCCAGATGGTCAACGACGAGTTCTGGGACGGCTTCCACCTCTCCGTCGTCCTGTACGCCGTGCTGGCCTGCACCCTCATCCGTCTGGTGCCGGTGGTGCTCGTCCTCGCCGGTACGGGCCTGTCCCTGTCCGACCGGCTGTTCCTAGGG
17	FLAG20_WT20_peak_17	130313	130670	358	130610	149.48	5.18673	1.4542	3.88059	CGACGTCCGGGTGTTCGGCGAGCCGGGCGCCGACGGTGTGGCCGGGGCCGGTGACGATGTTGGCCGCGCCGAGCGGCAGTCCGGCCTCCAGGAGCAGTTCGACCAGCACGACGGTGGTCAGCGGGGTGATCTCGCTGGGCTTGATCACGAACGTGTTGCCGGCGGCGAGGGCGGGTGCGATCTTCCAGCTGGCCTGGAGCAGCGGGTAGTTCCACGGCGTGATCAGGGCGCAGACGCCGACCGGCTCGTGCACGACGACGCTGCGGATGTCGTCCGAGCCCGCGTCGACGGCCCGTCCGCCGTCCTCCTTCTCCACGAGGTCGGCGAAGTAGCGGAAGGCGTCGCGGACGCAGTCGAC
18	FLAG20_WT20_peak_18	130878	132672	1795	131631	324.19	67.2671	3.12679	64.5084	GACCGCGAAGGCGGTCGCGTCGACGGGGTCGATGATCTCGCGCGTGGCGCCGGAGAGGGCGCTGCGCCACTCTCCGCCCACATGGATGGTCTGTTGTGCTGCCGTCACGTCGCGTATGGCCTTTCGTTCCTCTGAGTCCCCCTGCCGGTAGCACCGGCGGTTCGGCCGCCTGCCCTGGCTTCTCGGATCCATGCGCGAAGCATTGCGGAGAGTGACCTGACTCACGCCTGAAGTCGCGGCAAACCGGGACATCCCGTACGCTTCGCCGCACACCGGCCCCGGGCGGCCCTCAGCCCGACCGTGTGCCACCTCCTCGCAGAACCTTCACGGCGACACCACGTGTCGGCCGACACGAGGGAGGGCCCGCGCTCGTCGAGCGCGGGCCCTCCCTCCTACGAA…
19	FLAG20_WT20_peak_19	141159	141388	230	141301	148.5	5.01562	1.44482	3.71793	CCAGCCGGGGACCCGCACCGAGCTGGTCGCCCGCTTCTCCACGGTGGCCGGAGAGCGCGGCAGCCCGGACACCTGGCGCGACCCGCGCGGATTCGCGGTGAAGTTCTACACCTCCGAAGGCAACTACGACATGGTCGGCAACAACACGCCGGTCTTCTTCGTCAAGGACCCGATGAAGTTCCAGCACTTCATCCGGTCCCAGAAGCGCCGTGCGGACAACAACCTGCGCG
20	FLAG20_WT20_peak_20	142346	142970	625	142502	186.36	13.3361	1.81065	11.7483	CCCAGGGGGTACGGGCCAAGGCCGACGAGAAGGACCCCAAGGCGTCCGACCAGGGCAACCCGGCCCGCCGCTCCATGCAGGAGAAGGCCTGACGAAGCACCCCGGCCGGCGTGCGGCGTGAGAGCGCACGCCGGCCGTCGTGTGCCTGAAAACGAAGCACCCCGCCGGCCGGCGTGTGGCCTGAAAAGGAAGCACGCCGGCCGACCGGCGTGCTGGCCTCACGAATCACCCCGCCCGGCCCTGGGGACACGGCTTCAGTCCGAAGACGTGTCCCCCGGCCGGGCGGGGCTCCGTGCGGGCTGACGGGGGCGGCGCTGGTGCGGCGCCCGGGCGTTCTCCCACGGCCGGACGAAGGCGTCCGCCGCGGGAGCGGTGACGACCTTGGGGAGGGCGCCCGGA…
21	FLAG20_WT20_peak_21	144931	145717	787	145264	193.15	15.2465	1.87631	13.6111	GGGTGTCCCGGGGTTCCACGTACGGCTCCTCGTCCGGCGGCATGCCGCCCGCCACCGCCCGTTGACGCAGGGTCTCCGCGTCGAACTCCAGGCCCAGGAGCACGGCCAGGTTGCTGATCCACAGCCAGATCAGGAAGACGACCACACCACCCATCGTGCCGTAGACCCTGTTGTACGTGGCGAACTCGGACACGTAGACCGCGAACCCGGCGGAGGCGGCCAGCCAGATCAGCAGGGCGAGGGCGCTGCCCGGGGTGATCCACCGCCAGCCCCTGCTCTCGACGTTCGGACTCGCCCAGTACAGGAGCGCGAGCATCATCGTCACCAGCACGACCAGAACGGGCCACTTGGCGATCGCCCAGACCGTCAGCGCTGAGTCGCCGACGCCCAGCAGGTCCC…
22	FLAG20_WT20_peak_22	146562	147534	973	146894	176.65	10.801	1.71685	9.28455	GAGGAGGGTCACGCGGTCGTTGTGGCCCGCTCGGACTGGGGCGTCGTCGGGCCGGGGTCGATCCGTGCCGAGGAGCTGGCCTCCCCCGCCGAGCCGTTCGTCCGGCCGGATCACAGCGCGGAGGCCCGTCGAGTCCTGACGGAGCTCGCGGCCTCGGCCGGTCGGCAGTGGTCCGTACGCAGACGGGTGTGGGCTGTCGAGGGTACGGAGGACGGTCGCGTACTGGCTGCTCTGGACGGGGTCCTGGCGGAGTCGTGGCTGCCGTCCGGGGACCTGCAATGGGTGGTGGACGACGAGGAAGGCGGCCGGCAGCTGGTTCCGGCCACCGACGGCACGTCGGTCTGGACGAACGCCGAACGCCGTGGCCGGCGCGGGGAAGGGCGCTGGGAGACGTCCCCG…
23	FLAG20_WT20_peak_23	157095	158093	999	157442	184.42	11.9388	1.74922	10.3903	CTGGTCCACAACACCACGCCCTGCCCCAACCTCTTCGACATCCACGTGGAAGCGGACGGCAAGCTGTACAACGGGTGGCAGCATGTTCTGGCGCGGCACATCAAGGGGAGCCCCGAAAATACGAAGGAGAAGACCTTCTTCCATCTCGAAGGACGGGACGGCCCCCTTTCACAGGGGGATCTCGACGACATCGCCGAGTTGATCAGAGAGACCGTCGAGGACGGAATATCCTTCCCCAACACGGGGGTGAACCCGGACGGTTCGCTGCGGGACGGGACCAAGTATCAACTCGACTTCGGAGACGAAGTCATCGGCAGGAATCACGATGGCGTCGACCTCCATCACATCGAAGTGATCGTTGCCCCTGACGGCACACTCCGTACCGCATATCCGATCCTT…
24	FLAG20_WT20_peak_24	233123	234919	1797	234499	276.63	45.2511	2.683	43.0273	GGACGACTGGAGCTTGCCGGTCGGGTCCCACATGTGGTTGGCGCGGCCGCACATGACGTTGCCGTTGTCGCCCCAGCCCTTGCCGATCTCGTTGTTGAGCGCGGGGAGGGCGCCGGTGGCCTTGAGGCGGGTGAGGAGTTTGCTGGTGCCGATGCTTCCGGCGGCGAAGAACACCTTGTCGGCGGTCACCGTCTTGCTGGCGAGGGTGGCGCCGGTGGTGTCGATCTGGTCGATGGCGACGGTGTAGCCGCCGCCCGCCGCCGGGGTGACGGAGGTGACCTTGTGGAGGGCCGAGACGGTGACCCTGCCGGTGGCGGCGGCCTGGGCCAGGTAGGTCTTCTGGAGGCTCTTCTTGCCGGCGTTGTTGCCGTAGATGACCTCGCCGTCGAGGGCCGACTT…
25	FLAG20_WT20_peak_25	238135	239185	1051	238772	195.09	15.8123	1.89507	14.165	GCCTGTGCTGATGACGACGATCCGGCGCGCTCCCCCGTCGTTCGTCCGCTTCATGCCTGCCGTCCTTACTCCGTACCGAAATCGTGCTGCGCCGCAACGATAGGACAGGAGGCGCGCAAGGCGATTGCGAAATGGTCCGCAGAATTGTTTCAGCGTGGTAGATAATTGCGCCATGGACCGAATTGATCTCCACATCTTGCGCGAGCTCCAGAACGACGGTCGGCTGAGCAACCAGGAGCTGGCCCAGCGGGTCGGCCTCAGCCCCTCCCCCTGCCTGCGCCGGGTGCGCCAGCTGGAGCAGGACGGGGTGATCCGGGGCTACCGGGCGATCATCGATCCGGAGGCGGTGGGGCGCGGCTTCGAGGTGCTCGTCTCGGTCGAGGTGCGGCGGGACCGGGA…
26	FLAG20_WT20_peak_26	239271	240233	963	240050	202.86	13.4187	1.77269	11.8291	AGCGGCACCTCGCGGAGCAAGAACCTCAACGGCGGTGCCGTCGGCGACTGGAACCGCGAGCACACCTGGGCGCAGTCCCACGGCAACTTCGGCACCTCGGCCGGCCCGGGCACCGACCTGCACCACCTGCGCGCGGCGGACGTCCAGGTCAACAGCATTCGCGGCAACAAGGACTTCGACAACGGCGGCAGCGCGGTCAGCGGCGCGCCCGGCAGCTACACGGACAGCGACTCCTTCGAGCCGCGCGACGCGGACAAGGGCGACGTGGCCCGGATGATCCTCTACATGGCCGTCCGCTACGAGGGCGACGACGCCTGGGCCGACCTGGAGCCGAACGAGTCGACCACCAACGGCAGCGTCCGCTTCCACGGCCGTCTCTCGGTCCTGAAGCAGTGGAAC…
27	FLAG20_WT20_peak_27	258832	260420	1589	259437	302.83	57.0339	2.93627	54.5583	CGGGAGCGAGGGACCATGGCCGCTGAGGACCGCGCCTCGCGCACCGATCCGCCCGTGGGCCTGAAGGCCAACGCGATCGGGTTCGTCGACGCCCTCGTCATCGGGCTCAACTCCACCTCCCCCGCGTACTCCCTCGCGGCCGTCATCGGCCCGATCGTCGCGCTCGCCGGAATCTACGCGCCCGGGGTGATGTTCGCGTCCTTCGTCCCGATGCTGTTCATCGCCTCGGCGTTCTACTACCTCAACAAGGTCGACCAGGACTGCGGGACGACGTTCTCATGGGTGACCCGCGCGATGGGGCCCTGGGCCGGGTGGCTCGGCGGCTGGGCCATCGCGATGACCGGCGTCCTGGTGGTCGGCTCGCTCGCGGACGTGGCCGTGAGCTTCGCCCTGCTCTCC…
28	FLAG20_WT20_peak_28	267588	269120	1533	268140	262.07	25.8814	2.07139	24.0283	TGAAGCCCGTCCAGTCGACGGCCATGCAGGGCTCGTCGCCGAGGACCCAGGCGTCGTGGCCGGGCTGGACCTCCATGTAGTCGCCGGCTCCGTACTCCGTCGACTCACCGTCGTCCATGACGACCTTCATGCGGCCGCTGACGATGTATCCGACATGGGAGGCCATACAGCTGTCGGTGCCCGCGATCGGCTTGACGTGCTTGGACCACTGCCAGCCGGGTTCGAAGACGGCGCGGCCGACCGCTCCGCGTTCCCCGTTGACCAGATCGAGCCTGCCCTTGCCGTCTTCGAAGGGACGGGTCTCGTCCGCTGCGTCGAAGTTCTTCTTGACGATGCCGGCCATCATCCGCTCCCGGCGCTGGAGAAGGGGGTCCCCGAGTCCACTTCCAGGCTACGCCG…
29	FLAG20_WT20_peak_29	276432	276785	354	276613	219.36	22.0196	2.07886	20.2421	GTCGCGCCGGGGCCCTTCACCGTCGTGCCTCTCCCCCTCGGACGTGCCTCTCTCGCCGCTTCCGTAACTCCCGTACCAGTGGTCCCGTTGACCCCCGTACGCATGCCCATCGTGCCGTTGTCCTCGTCGTTCACCACCCCCGCACCGTAACGCGTCGGGCCCTGGCCGATAATCGCTGGGCCTTTGACATATGCCAGAAGCACCACCGGATCGAGTGTTGCCAAATCCCTTACGGGCTGTCGCGGGCTGTGCAACAGTCGTATGCGGGCCTCACTTTCCCACCTGGCCTGGCCGTGCCGCGCCTGTATCGGAGTACGACATGCCGTCCCCCCTGTTCGCGGATCGCCCCGCCCA
30	FLAG20_WT20_peak_30	282408	282628	221	282513	143.65	4.20182	1.39792	2.94933	TGAAGCTGGTGCAGGACCCGACCTATGTGTCCTGGCAGTACTCGCTGCGGTCCTCCGACGGACACGTCGCGCAGCACCTGCGGCTGAAGGACGTCGGCTGGCACGCGGGCAACTGGTTCGTGAACGCCAAGTCGGTGGGGCTCGAGCACGAGGGCTTCCTGACGGCGCCGGACTCCTGGTACACGGAGGCGATGTACCGGACGTCGGCGCGGCTCGTGCGG
31	FLAG20_WT20_peak_31	283005	284042	1038	283442	274.68	44.3871	2.66424	42.1789	ACACGGGGGCGCGTGCCTCGACGGGGCAGAGCTTCGCGGTGGCGGAGCGCCGGGGCGACTGGACGGCGGTCTGGTACCTCGGGCAGATGGCGTGGTTCCACAACCCCGTGAAGGCGCCGACCGCCGTGAACGCCCGGGGGCTCGTCCTGACGCCGCGCGAGGGGCTCGCGTCGGTGCCGGTGTACGGCCGGGCGTACCCGGAGGCCGCGGCGTATCCGGCGGGTGTGCCGGTGCAGGCGGTGTCGCCGCTGCCGTACCGGCTGCTCGCCGGTCAGCGGTACGTGGTGGGCGGCCGGACCCCGGGCGAGTACTTCTTCGCGCCGGTGTTCGACAGCAGCGGGCACAAGGTGGTCCGGGGTCAGGAGGAGTACTACCAGATCCAGTTCGGCCATCGGGTGG…
32	FLAG20_WT20_peak_32	294432	294828	397	294644	175.68	10.5604	1.70747	9.05138	GACGGGTTTGCGGGGCCGGTGGTGGCGGAGCATCGCCTTCCAGTGCAGGTCGGGGTCGGCCTTGAGCCGGTCCCGGTACTGCTCGCCTTCCATGCCCTTGCCGGCGAGGGCCTTGAGGTCCATGCCGGCGCAGAAGGTGCCTCCCGCGCCGGTGAGGACGACGGAGCGGATGCCGTCGTCGGCGTCGGCTTCCAGCCAGCCGTCGTAGAGGCCGACGAGCATCGGCAGCGAGAGGGCGTTCTTGGCTTCGGGCCGGTTCAAGGTGAGTACGAGCGTGGCGCCCTCGCGCCGCACGCCGAGGTGTTCGGTGCCACCCATGGGGTCTCCCGTCTCCAGTTCTGGAACAGGTTGCAGGAGCCGGGGGTCCAGTTCAATAGTTTTCTGACACTCAGTCAGA
33	FLAG20_WT20_peak_33	324876	325244	369	325051	169.86	8.73052	1.62722	7.28026	CGACTCCTTCGCGGCCCCCTTCACCCCGGTGGCCAACCTGGACACCTCCCCGGTGTTCGGCTCGCTGCTGCGGCTCCACGCCCAGGACCAGGACGCGAAGCCCAACAGGCTGCTGTACTCGGGTGCCTCCCGGCTCGGCCCCAGCCCGCTGGAGGACCGGCGCGAACTGGCCATCCGCTCCTCGTACGACGAAGGGAAGACCTGGCGGACCGTCGGCACCCTCGTCTCCGCCGCCCGCACCGGCTACTCCGATCTGACGCTGCTGCCGAGCGGCTCGATCGGCATTCTGTACGAGACGGCCGGCAACATCCCGCACGGCAACGTGGCGTTCGGCGCCTTCACCGAGCAGGCCATGCAGGACTCGGAGAC
34	FLAG20_WT20_peak_34	383613	383896	284	383752	150.45	5.36059	1.46358	4.04609	GCCCGCACCGCTACCGGATGACGCGGGCCGCCCGCGACTTCGGCGCCGAACGGCTCAGCAGGGCCGGCGAGTCGCAGGAGGTCCTGGTGCGGCACGCGATCCACTACCGGGGTGTCGCCGCCGTGGCCGAAACGCTGTGGAACATGGGGTTGCAGCACCAGGCGGCGCAGATCGTCCTGGACGAGCACGACGAGCTGATGGCCCTGGCGGGACGCCCCCAGGGCCGTACGGACGGCTCCGACGAGTCCGCGTACACGACGAACGCCCTGGAAGCGGTCCTCCAC
35	FLAG20_WT20_peak_35	401932	402313	382	402193	151.42	5.53719	1.47296	4.21422	ACCTGCTTGGCCGTGAGGTTGCGGGTCGGGTTCTGGGCGAGCAGCTGGGCCAGGATCAGGAGGCTGTTGAGCGGGGTGCGCAGTTCGTGGCTCATGTTCGCCAGGAACTCGGACTTGTACGTCGACGCCAGCGCGAGTTGCTGGGCGCGGTCCTCCAGCTCCTGTCGGGCCTGCTCGATCTGGAGGTTCTTGGCCTCGATGTCGCGGTTCTGCGTGGCCAGCAGGGCCGCCTTCTCCTCCAGTTCGGCGTTGGAGCGCTGGAGCTCCTCCTGGCGCACCTGGAGCTCCTCGGTGCGCGAGCGCAGTTCGCCCGCGAGCCGCTGGGACTCGTCGAGGAGTTCGTCGGTTCGGGCGTTGGCGACGATGGTGCTGAGGTTCACTC
36	FLAG20_WT20_peak_36	402447	403530	1084	402870	210.62	20.3273	2.04515	18.5828	ACTGCCGAGTCCGGAGGAGATCGTGACGTAGTCGGCGGGGACGTTCTCGGCGGCGATGGTGCGGCGGCTGCGGGCGGCCTGTCCCACGAGGGACTCGCCCAGCCGGAAGCGGTCCCGGCCCTGGTCTCCGGCGGGACGGCCGTAGGAGCCGACGAGGCCGAGTTCGACGCCGTCCGTTCCCTCCTCGGCCAGGTAGAACGCGCCGTACTGGGCGGCGACGAGCGGGGTCAGTTCGTCCATGACGAGTTCGGCCACGACGGCCAGGTCCCGGTGGCCCTGCATCAGGGCGGAGATCCGGGCCAGGCTGGACTTCAGCCAGTCCTGTTCCTGATTGGCCCGGGTCGTCTCGCGCAGCGAGCCGACCATCGCGTTGATGTTGTCCTTGAGCTCGGCGACCTC…
37	FLAG20_WT20_peak_37	403611	404058	448	403816	177.62	11.044	1.72623	9.51988	GTCGGCGAAGGCCGAGAGCTGGTCGACCATCGTGTTGATGGTCGTCTTCAGCTCCAGGATCTCGCCGCGGGCGTCGACGTCGACCTTCTTCGACAGATCGCCGTTGGCGACCGCGGTGGCGACATGGGCGATCGCCCTCACCTGAGCGGTGAGGTTCCCCGCCATGGAGTTCACGGAGTCGGTCAGATCGCGCCAGGTGCCGGAGGCGCCCTTCACATCGGCCTGCCCGCCGAGAATGCCCTCCGTGCCCACGTCACGGGCCATCCGCGTGACCTCGTCGGCGAACGAGGAGAGCTGGTCGACCATCGTGTTGATGGTGTTCTTCAGCTCCAGGATCTCGCCGTGCGCGTCCACGTCGATCTTCTGGGAGAGGTCGCCCCTGGCGACCGCGGTGGCCAC…
38	FLAG20_WT20_peak_38	404297	404651	355	404525	159.18	7.04678	1.54801	5.65973	GTCGCAGCTCGGGCTCGCCCACCGCGGCCGGCCCGGGCCGCACCCGGACAGAGGAGCCTTCGGTCGTCATGTCAGACATGCCCCATCCTCGTTCCCCAACACGCTGCCGCTTACGGACCGTTCGGACCCGGTCACCAAGCCGGATGCCCGCTCCCCCAGGACGTCTCCGGCCGCGATCGTTGCCGCACGGCAATGATGACGACACTACCCCTCCGTGATCGACACGAGGAGGGCGGTGCCTCGTCATACGGCCGGAACACGTCGTTGCCCCGGGTTCCCCGGCCTCGCGGACGGAGCCGGGAGGCCGCGCGCCGGCGCGACCTCCTGAGCGCGGAAGGGAGCCCGGGACACTCCG
39	FLAG20_WT20_peak_39	414823	415442	620	414980	164.03	6.91412	1.5281	5.53275	CGATCTGGCCCCGGGCGTAGCGTCGTGTGCGCTCGTACGCCACGAGTCGCCCCTCGGTGTCGAGGGCCACTCGGTACGAGGCCATGACGCTCATCGTGTCCGGAACCTTCTCCAGCTCGACGACCTCGACCTCGGCCGCCCACCCGTCTTCCGTGGCCTTGACCGCGGACACGGATCCGGGTTCGCACCGCAGCAGCTCCGAGAGCTGCGCGGAGGCACGACGCATGGCCGTGGCGATGTCGAGCTTTTCGGACGTCTCGTTCTTGTCGTCGTCAGTCGCGCTCATGTTCCCGCCTGTGAGGCCTGGATGACCGCCGTGGGGCCGTGCCCCAGCAGCCGTCGGTGGCTGACGTTCGCGTGCCCCGCCCGTCCGAACGTATGCGTGACCCGTCGGCGAGC…
40	FLAG20_WT20_peak_40	416660	418328	1669	418104	225.18	25.2989	2.18585	23.4561	GACGAAGCGCTTGTTACCGGCCATGAGCAGGTCGAAGGCGTCGCGGGGCGTCGGCGTAAGTATCTTCTCTGTCATGGCGGCAGCCTACGAGGTGACACCAGCCGTCGCACCGGCCCGCCCCCCGGTGTGCTCCACACGGGGCCTGTGACGGCAAGCGTCCTTCGGCGGAGCTGCCCCAGCGCGGCCGACCAGCAGGTTCACGCTCGCGCTGGAGAGGGGGTGCGACCGGTGGGCAATCCTCCTTCATGATCGCCCCGAATGAAGGATGAAAGGGACGAAAAGTCCGGAACGCGACCCGGCCTCGTGCCGGTGAAACTCCCCGGAAGGGGATGCATCGCGATGACAGCCAAGCGCTCCACCCGCCTCGTCGCTCTCCTGGCCGTGCCCGCAGCCCTCACG…
41	FLAG20_WT20_peak_41	433323	433795	473	433603	210.62	20.0854	2.03485	18.3458	GGGACGGCGGAGCCAAGCTCACCACCGCCGAGGAGGTCGCCGAGCACCGGCTGATCACCGACGCCGTGCACGCCGAAGGCGGCCGGATCGCCATGCAGATCCTGCACTTCGGCCGCTACGCCTACCACCCCGGCCTCGTCGCCCCCAGTGCCCTCAAGGCCCCCATCAGCCCCTTCGTACCGAACGAGCTGACCGACGCCGAGGTCGAGCAGACCGTCGAGGACTACGCCCGCTGTGCCGAACTCGCCAAGGAGGCCGGATACGACGGCGTCGAGGTGATGGGCTCCGAGGGATACCTCATCAACGAGTTCATCGCCGCCGCCACCAACCAGCGCACCGACCGCTGGGGCGGCACCTACGAGAACCGCGTCCGCTTCCCCCTGGAGATCGTCCGCCGCA…
42	FLAG20_WT20_peak_42	436090	436310	221	436191	151.42	3.89083	1.36086	2.65916	GTGTGCGGTGCGCGCCAAGGAGACTCCATCGGTGAGCACCGCCAGGGATCTCCTGGCGGGCTACCTGAAGCCCTTGGGGCCCGTCGCCCGTTCGTGTGTCACACGCGACACTGTAGGCGGAGCGTCGCGCGGCCGAAACAGTGCGGCCGGGCGCTCGGGTTGTGGGGCTGGGCTGGATACTGGGGTGTTGGAGTTCCACGACACGAAAGGGCGGGTATGGC
43	FLAG20_WT20_peak_43	442309	443869	1561	443033	306.72	54.3214	2.82308	51.9078	TGACGGCCTCGGAGAGCGGTCCGGGGCGTCGGGCGTACACGAACTGCAGCATGCGGTGGTGCGCCTCGCGGTTGTGCGGGTCGCGCTTCTCGGCCTCGGCGAGCAGGCCCCAGGGGCCGGGCGGCAGCATGGGGGCGGGCGGGGCGAGCCGGTGCTCGGCCATGCGCTGGCGGCCGTCGAGGGCGGCGAGGGCGATCAGCCCCACCCAGGGCACGGGGTCGTCGGGGGCCAGGTCGGCGGCCTCCCGGCAGGCGGTCCAGGCCTCGTGCCACAGGTCCCGGGTGCGGGGGTGGCCGGCACGGTGGGCGCGTACGGCCCGCTCGACGGCGACCCTGCTGTGCATCACGGTCGCGGCGAGGCTCCCGGGCTGTTCGGTCCGCCAGATGTGGACGACGTCGG…
44	FLAG20_WT20_peak_44	452335	452547	213	452417	147.53	4.84728	1.43544	3.55825	GTTCGCCCTCACCGCGCTCCCCTACCAGGAGCCGTCCGCCCAGCACACCGTGGCCGATTCCGAGCTGACCGGGATCGGCGACGGCAGCAGCCTGGTCGGGGTCAAGGAGGGGTACACGTACAAGGTCTCCGACCTGTGGAACGGGGTGTTCCTGAGCTCGGGGAACGACGCGGTGCACGTCCTGGCGGCCATGAACGGCGGCTGGGAGTCGAT
45	FLAG20_WT20_peak_45	454332	454535	204	454411	148.5	4.90868	1.43754	3.61709	GCCTGGTGGTGCTCGACGACGATCACGGACTTGCCGGAGTCCACGAGCCGGTCGAGCAGCCCGAGCAGCTGTTCGACATCGGCCAGGTGCAGACCCGTGGTCGGCTCGTCGAGGATGTACACCCCGCCCTTCTCGGCCATGTTGGTGGCCAGCTTGAGCCGCTGGCGCTCACCGCCCGAGAGGGTGGTGAGGGGCTGGCCGAGG
46	FLAG20_WT20_peak_46	455650	457335	1686	456708	269.83	34.1401	2.33476	32.1236	GACGCGTGCCGTCGCACTCGGGGCAGGTGGTGAACGTGACGGCCCGGTCCACGAACGCGCGGATGTGCGACTGCATGCCCTCCTTGTCCTTGGCGAGGAACGACTTCTGGATCCGGGGGATCAGCCCCTCGTACGTCATGTTGATGCCCGCGATCTTCATGCGGGTGGGCTCGTGGTGCAGGAAGGCGTGGAGTTCCTTCTTGGTGTACTTGCGGATCGGCTTGGCCGGGTCGACGAGGCCGGACTCGCTGTAGAGGCGGTAGTTCCAGCCGCCGGGCGTGTAGCCGGGGATGGTGAGCGCGCCCTCGTCGAGCGACTTGGAGTCGTCGTAGAGCTGGGTCAGGTCGATGTCGGAGACCGTGCCGCGGCCCTCGCAGTTCGGACACATGCCGCCGGTGC…
47	FLAG20_WT20_peak_47	459270	459817	548	459533	200.92	15.8283	1.88708	14.1806	AGGTGAGGGACAGGCGGCGCGGGAGGGGTGCGGCGAGTGTGCTGTCCCGCCGACCGCTGCGTCCCATGGTTCCCTACCTGTTCGCTCGGTTTGCCCGCCACCGAGTGTCGGGCCGGTCCCGGACGCCGTCAAGGGTGCGGTACGGGCCGCCTCCGAGAAGCGTGCGGAATAATGCGCGCATGCGCATTTCAGCCAGGGCCGACTACGCGGTGCGTGCCGCCCTCCAGCTCGCCGCCGCCCAGGACGCCGGGCCGCTGAAGGCCGAGGCCATCGCCGAGGATCAGGGCATCTCGCACAAGTTCCTCGAGGGCATCCTCGGCGACATGCGCAAGGGCGGCCTGGTGCAGAGCCAGCGCGGCGGCAACGGCGGCTACTGGCTGGCCAGGCCCGCGGAGTCGA…
48	FLAG20_WT20_peak_48	500350	501312	963	501029	262.07	33.8888	2.34881	31.8777	GGCGACGTACGTCGGGGCGTGGAGCTATCCGCACCAGCTGGACGGCTGGCAGCCGGTGTCCCTCGCCAAGTTCGGCGCGTGGGCGCTGCTGATGACGGTCACGTTCGTCCTGGCAATGCCCTCCCGCTCGGTGCGACACGAGAATTGAAGCAATTTCGTGCACGCCCGCGGGGGACGTGGTACAGTCGACAGCAGTTGCAGTCGTGGTTCCCAAAGAAACTTACAGTGCCTTTGACGATTCGACATCGTCAGGCACTTTCTGTGTTTTCGGTGCAGTTTTCCGGACGGGGCAATCATCACGGCGACGCCGGAATCCGCACAGTGCGGCTTCCAGGGCTACGCCCCGAAGGAGATTTGACATGGCTAACGGCACCGTGAAGTGGTTCAACTCGGAAAAGG…
49	FLAG20_WT20_peak_49	512280	512482	203	512304	147.53	4.17316	1.38817	2.92389	ATACGGACATTATGGGACGGTCTTCTCATGAGCCGCAAGACCGGAAATACATCTCATGTTTTTCTTGACATATTTTGTGACAGATGCGGATGATGGTGATGAAACAGCCCACAGTGGCTGACCCCATGGGAGCCCACGATGAATCCCACCCCGCTCGCGGCCGTCCCGGCAGCACCTCCGCGGATGACCACGGATGTCACGCC
50	FLAG20_WT20_peak_50	533813	534055	243	533968	152.39	4.0368	1.36953	2.79606	GCTCCGGCGGGTCTCGGCACGTTTCGGATCGGGAAGGTCGAGCATGCCGTCCACTCTCACCGGCATACCCACTGAATTCGACGTCATCGTCATCGGTGGTGGCCCGGCCGGTGCCACCACCGCCGGGCTTCTCGCCAAGCGCGGTCACCAGGTGCTGATTCTCGACCGCGAGCGTTTTCCGCGCTATCACGTCGGCGAATCGCTGATTCCGGTCGTGATGGCCCCCATGGCGGAAATGGGGCT
51	FLAG20_WT20_peak_51	552742	553994	1253	553281	229.07	18.0788	1.88579	16.3829	GCCGCAGGGAGTGGAGAGAAATGACCGAGTCGTACACCGTCGAAAAAGCCCCCGGGGTGAGCGGGATGGGGAGGGATTCATTCGCGAGCCCTGACGCCATTCCTGCCAACGGCCTTCGGTATGCGGTCGCCCTACCGTTCTACCAGAGGCACGGAATTTACATCGAGGATGCGGGTAGGCCCATCCAGGTGAAGGGCGGGGCCCATGAGCTGACGATCGAAGAAAAGCGATCCACCACTCAGACGATCCCCGTGGGTGGCGGTGGCGGCAGCGAGGACTGGCGCAGCACCGTCAAATCTGTACTGGGGATCGTCGTGAAAACGGCGGAGAACGCTCTCAGGGCGAAGTACCCCAACCTCCCGGACGGCGCGATTTCCGGCCTGCTCGGATTCAGCGCAA…
52	FLAG20_WT20_peak_52	559817	560838	1022	560228	198.01	8.91731	1.56698	7.46155	AGCTCGAAGGCGGTCCAGCCGTACGCGCGCCAGCCGTCCAGTTCGAGGCCGTCGAGGAACTCGCGCACCTGGGCCAACGGGTCGCCCTGCCAGGGCCGTTCGACCGTGTGGCCGTCCTTGGTACATCGGACGGTGTCCCGTTTGAGCAGGACCTCGGCCGCGATGCCGCCGGCCACCGACCAGCCGTGCGGGCCTTCGTAGACGACGTAGGTGGCGAACAGGCCCGAGGCGGCGAGCCCGGTTGCCGCGACCAGTGGATCGACATGGGTGCGCACGATCGTTGAATGGTACGAGAAAGCCATGGTTCTTCCTCCTGCAGCTGACGACCGAAATTGACCACTACAAGGGCGGAAAACACTCGACCGATCCCACAGGAGATAACCAGAGAAGTATTAACGA…
53	FLAG20_WT20_peak_53	561550	561837	288	561735	150.45	5.36059	1.46358	4.04609	TACGGGAACGTGGGCGCGGCCGCGGCCCGCATCCTCGCCGCCGAGGGCGGCTACCGCCTGCGGATCGGCGGCCGTTCGGCCGCCGCGGCCTGGCGGATCGCCCGGCAGCTCGGCGCCGGCGCCGAGGCTGCGGTGGTCGACGCCTCCGACAGCCAGAGGCTGACTCATTTCAGCCGTGGCTGCGCCACCGTCCTCGACTGCTCCGGCACGGCGTTCTCGCTGCGCGGCCGGGTCCGCGCCTCCGTCCTCGCCGCCGGCGTCCACTACGTGGGCATGACCGACGACGGC
54	FLAG20_WT20_peak_54	568907	569595	689	569056	191.21	14.6895	1.85755	13.0675	CAGAGCAGCGCGGGCGCCGCGGCCCGGGCCGCCGCCCGCTCGAAGAACGCCTGGTGCAGGAGGCGGCCGCTCTCCTGGCGGGTCACGGAGTTCACGTCGGCGCGACATCGGAACTGGGAGGCGGGCAGGGGTATGTCCGGTGGCCGGTTCCAGTCGGCTTGCGCGAGGCCCCGGAGCAGCTCGGTGTAGGCCGTGAACATGGTGTCGATCACGCCGTCCGGGAAGAGGGCCTCGACGGCGTCCCAGGCGAGGAGCAGTCCGCCGTCGCGGGTGCCGTAGACCTGGTGGTCGAGCCAGACCTGGGGGGTCTGGGAGACCATCCAGGACAGTTCGCCGAACCGGTCGGCGAAGTCGTCGGGAACCAGCGGGGACTCGAGGTTGCAGGCGAAGACCACCGGA…
55	FLAG20_WT20_peak_55	574473	575685	1213	575291	190.24	14.4144	1.84817	12.7991	TGGAACGATCGCGGTCCACCCCTCCCTGGGGCGGTCACGACCTCACCACAGGAGAGCTGGAACGCGTGCGCTTTCTACTTCTGAGCGGGCTCGGGCCCGCGAACCTCAATTCGCCCTATCTGGAGGGTTCGCTTTTCACGGCGCACCCCTCCGAAGCGGCCAGGGAAATGCTCCGGAGGGCCGGAAGCGCCGACCTCTCCCTGGGACGGCTCGCCTTCGACCAGCACGGCCGGAGGTACGCGCTGCTCAGGCCGCGCGCGGACACGACGCCGCACCTCACGACCGTCACCCTGCTGTCGATCCTGGAGAACAGCGGCCACTCGTTCGAGCGGCTGGACCTGGAGGACGTCTGGGAGGGCCGCGCGAAGGCTCCGGCCGGCGACGTGGACGTGGTGCTCC…
56	FLAG20_WT20_peak_56	595816	596127	312	595966	198.98	16.6772	1.93259	15.0107	ACGCGGCCGCGGCGGCCCGCCGGGACCGGCAGTTGGGACTGATCGCGGAGGTCTCCGGGCTGCGCCCGATCGCACCGGCGCGCAAGCGGGAGGACCCGCACCGCCGCACCCCGGTCGACGCCTGGCTGGAACTCGCCGATTTCGTCGACGAGCGGCTGACCGGACTCCACGCCCGCCTGGTCGAGCTGGAGGAGGAGCTGCGCCAGACCGAGCACGAGCTCTCGGTCGCCGCGGACCGGCTGGACCGTGCGTCGACCGCCGTCCCGTCGGCGCACGTCGCGACCACGTACACGGCGGTCCTCACCCTCGCGG
57	FLAG20_WT20_peak_57	622588	623348	761	623177	186.36	13.3361	1.81065	11.7483	GATTTCGGCGTCCCGCCCCACGATGACCGACGACGTCGCACGCATGAGCGCAGGCTACTTGAACCGATTCGCGCACGGCAGTGGGCCGGGGAGCCCCCCGGCCCACGCACCTCGCGTCAAGGTCTCATCCCGGACACGTCACGCGCGGCGTGTCCGCCGCCCGTCAGCAGACCGTGATGGTGCCGGTGGTGTAGGGCACGTCGATCGAGGCGGCCGCGTCGAGGTCGGCCGCTCTGAGCAGCCGGCTGCGGAGGCCGAGCTTTCCGCCCGTCCCGAACGTCACCTCGCCGACCGGGTCCTCGTGGGCCGCGGTCTCCGCGCCGGCGCCGCCGTTGACGTACTTGACCGAGTCGCTGATCTGCATGGTCCTCACTCGTCCTTCGTGTCCGCGGGAGTGGT…
58	FLAG20_WT20_peak_58	623553	623931	379	623703	164.03	8.07558	1.59491	6.64994	CCGCGCTCTCCCCGGCGCGGCCGGGGGCTCCCCCGTGGCCCCCGCCCGCGCCCGGGGCCGGGCCGGGGCCCGCGAGGGTGCCCGCCGTGCGGCCCGTGGCGGCGTCCGGGCCCGTTCCGGGGCCCGCGACCGGTGTCCGAAACCCGTACGCTCCCGGCCTTCGGCCGGATTCGTCCGGCCCCGGGAATCCGTCAGGTCGCGCCGTCCCCCGCGTCCCCGCGGGCCCCGCCGCTCGCACCGGCTCAGCCGAACCGGACGGCCCGGAGGGGCCACCCGGCACCGGAGAGCCGGCCACCCGGTCGTGCGAGCCGCGCCTCCCCGGGCCGTCGTCCGACCGGACGTCGACGGCCGCCCGTAGCGCGGTCAGTCCCGCCGCCCG
59	FLAG20_WT20_peak_59	632350	633293	944	632850	218.39	22.6645	2.10951	20.8738	GGGTGACTCCTTCGCGTCAGCGCACGGGAGGCACCGGAGAACGGGGCCGGATCGGTCGTCGGACCGGGAAGGGGAACCACGGAACCACCGGCGGGCCGTTTCCGGTCGCCGGTGGAAAGGGGGGAAGGTCAGACGGCGGCAACCGGCGAGCTGGTCGCTCGCGCGGTCGCGGTGAGGCTTCGGCCGGTGACGTTCATACAACGACTTTAACGCGCCTCCTGTCCCGGGTCATCCGGTTTTCGCAGGTGGTGAGGTGGTTCGGCGGCTGGAGCCGCTGATCTTCGCCGCGCGGGATCCGAGACGTTTTCTGTCGAGACCGTTACATTGTCAACGACCCGGTGCTTACGGAAAGTGCTCCTCGGCGACCATTCCATCCCTCCGCTTACCACCCCCCTGATC…
60	FLAG20_WT20_peak_60	640173	640447	275	640298	177.62	11.044	1.72623	9.51988	GAGTTCGTTCGGATGCTCGTCGTCCGGCACGGGCGCCTCCTCCTGGTCGCACTCCACGCAATCCCGGGGACGCGGTTCCGGCCATGCGGCGCGGGACGAACGGGTGACGGACACGTCTGGCGCGAAGATCTGAACGGTGATTCACTGCTTTCATGGCATACCGCAAGAGCCCGGCCGAGCTGGCCCGGCTCAGCAGCGCACGGGAGCACCTGGTCCAGCAGGCCACCGACGTCGTGGCCGAGGTGGGCTGGGCGCAGACCTCGGTGAACGCCGTC
61	FLAG20_WT20_peak_61	641762	642029	268	641947	158.21	6.8488	1.53863	5.46946	GGTTCACCAGCGCCCCGATGAACGACCTGTTCCTCGTCCTCGCCCAGGCGCCGGGCGGGCTGTCCTGCTTCCTGGTGCCGCGCGTGCTGCCCGACGGCGCCCGCAACACGTTCCGCATCCAGCGGCTCAAGGACAAGCTGGGCAACCGGTCCAACGCCAGCAGCGAGCCGGAGTTCGACGACACCGTGGGCTGGCTGGTGGGCGAGGAGGGCAAGGGCGTACGGACCATCATCGACATGGTCACGATGACCCGCCTGGACTGTGTGCT
62	FLAG20_WT20_peak_62	642228	643178	951	642759	267.89	41.4129	2.59858	39.2605	CGGCGAGCGGGCGTTCCTGCGGCTGGCCACGGCGGTCGGAAAGTACTGGGTGTGCAAGCGCCAGCCCGCGGCGGTGGCCGAGGCGCTGGAGTGCCTGGGCGGCAACGGCTACGACGAGGCCTCGGGGATGCCGAGGCTCTACCGCGAGGCACCCCTCAACGGCATCTGGGAGGGCTCGGGCAACGTCAACGCCCTCGACGTCCTGCGGGCGCTGGTCCGGGAACCCGAGTCCCTTGAGGCCTTCCGTGCCGAAGTGGAGGCGGCCGGGGGCGCGGACGCCCGGCTGGACACCGCGTGGCGGGAGGTACTCGGCGAGCTGACCCGGCCCGAGGACGCGGAACTGCGGGCCCGGCGGCTCGTGGAGCGTCTGGCGCTCGTGTTGCAGGGCTCGCTGCTCGT…
63	FLAG20_WT20_peak_63	643426	643857	432	643542	149.48	5.07765	1.44688	3.77745	GCAGGTTGCCGAGATTGTTCATGCCTCCGGCGTCGCCCGCCTCCACGGCCTTCCGGTAGTACGTCTCCGCTCCGTCGAGGTCGCCGCGCTGGCGCAGCAGCACGCCGAGATTGACGTACGAGTCGGTGTGACCGTCCGCCGCGGCGAGCCGGTAGTAGCGCTCCGCCCCGGCCGTGTCCCCCTCTTCGGTCAGGAGTACGCCCATGGTGTGCCGGGACGCCGTGTGTCCGGCGTCCGCGGCCCGCCGGATGTGCTCACGCGCGCCGTGGAGCCCGTCCTGGGCCACGTGGATCCTGGACACCCAAAAGAGGACCTCGGGATCACCGGAGGCGAGGGCGGCAGCGAAGCACGCGCGGGCGCGGGCCACTTCGCCCTCATGGGCCTGAAGGACGGCCATCG…
64	FLAG20_WT20_peak_64	653394	653615	222	653481	157.24	6.06129	1.49283	4.71615	GGGGACGGCCCACAGACCCAAGAGGACGGGACAGCCATGCCTTCTTTCGACACCCCCGAACCGATCTCGGCCACGGCGCGCGTGGAGGCCGGTTCCATCCAGTTCGTCGCGGGCGACCGCGTCGACACCCTCGTCACGGTGGAACCCCGCGACCCGAAGAAGGACCTGGACGTGCGGACGGCCGCGCAGACCGAGGTCTCGTACCGCAACGGCGTCCTGACC
65	FLAG20_WT20_peak_65	655704	656180	477	656040	165.01	4.1161	1.35404	2.86956	GGGCATCATCGCCCGCTTCCGGACCATGGCCATCCACCGCGGCTCCGTCCTCGTCGGCCATGTCATCAGCAGTGTCCTGCAGTCGGTCGCCAGCGTGGCCCTGGTCGGCGCCGTCGCCGTGGCCATCGGCTTCCGGTCCAAGGACGCCACCGCCCTGGAATGGCTCGCGGCCCTCGGCCTGATGGCGCTGGTCGCCCTGGCGCTCACCTGGATCGCGGTCGGCATGGGCATGGTCAGCCCCAACCCCGAGGGCGCCAGCAACAACGCGATGCCGCTGATCGTCCTGCCGCTGATCTCCAGCGCGTTCGTCCCGGTGGACGCGATGCCGGGCTGGTTCCAGCCGATCGCCGAGTACCAGCCCTTCACCCCCGCCATCGAGACCCTCCGCGGTCTCCTCCT…
66	FLAG20_WT20_peak_66	661213	661724	512	661551	167.92	8.72348	1.63243	7.27347	CGGAGTGAACGAGGTCTTCGTGCCGACTGGTGCGGAGTACCCGTACTACCGGGCGCTCCAGGATTTCGGCTACGAGGCGGAGGAGTTGCGCCGCTGGATCCCCGCGCCGGCCCACCAGGGCTGGTGGCTGCTGCAGAACCTGTCGGGCTTCGCGGGTCCGGTGTCCGAGCAGCTGATCGAGGCCCGTGCGGCGCTGGGCGCCCGGATCGCGCGGCACCTCCGCTCGCTGGGGATGACGCCCGTGCTGCCGGGCTACTTCGGCACGGTGCCGCCGGACTTCACCGCACGGAACCCGGGGGCGCACACCGTGCCGCAGGGCCGGTGGGTGGGGTTCGGCCGGCCCGACTGGCTGGATCCGACCGGGCCGGTGTTCGCCCGGCTGGCCGCCGTCTACTACCG…
67	FLAG20_WT20_peak_67	678874	679113	240	678938	162.09	7.01275	1.53861	5.62826	CTGAGCCGCCGGTTCGAGGCGACGGAGAACGCGACGACGCCGTGATGGACGAGGGGGACCTCGAACTTCTCGCCACCGGGCTCCTTCGATTCGAAGATCAGCTTTCTCGGCGGGCCCGCCTCGGGGTGCCGATAACAGGAGAAGACCGCGACGAACGAGCCGTCGGCCAGATCGAGCGCCTGGTCGGAATGGCTGCCCATGGTGGTGTAGGCGTTCGTGTAGGTCTCGATGAGCGCGTTG
68	FLAG20_WT20_peak_68	686606	687028	423	686900	161.12	7.45056	1.56677	6.0479	CTGCGGGCGGCGGTGACGTTCGACCCGAAGGAGTCCAAGGGGATGGACGACGCGATCCGTTCGTTCGCCCAGACCCCGGCGGGACCCTGGCTGCTCGTCGCGGTCGCCGTCGGCCTCGTCCTCTTCGGCGTGTTCTCCTTCGGCCAGGCCAAGTGGCGCGACGTGTGACACGTCGGTTCGAGCCAGGAGCGCCCGACCCCGCCGCCGTACGTCGGCGGGCCGGCGCCTCCTTAGCGGGCGCCCTCGTGAGCGGGGCATGATCGTCTCCACCTGTGTGATGGGATGTCCGCCAACGCTTGCAGAGCGCGGGGATACGTCGCGGCGACGAACGAGGACAGGAGACGGGGGCCATGACGAGCGGGCACCGGACGCATGGGGCGGGTTCCGGCCGACAGCCGT…
69	FLAG20_WT20_peak_69	688173	691478	3306	689639	374.66	86.1875	3.38431	82.4858	AGGCCCAGGACGGCGAGTCCCTCGACCGCGGCCGTGCAGGTCAGCGCGGTGCCGGTGCCGAGTCGCCGGCCGAGGAAGGAGGCGATGGCCGCGCCGAGGAGTCCGCCGGTGGCCTCCGCGGTGAGGAGGAGACCGAAGCCGAAGGCGCCGATGCCGAGGTGATCGTGCGCGAAGAGGGCGAGGACGGTCTCCACGGCGACGAACGCGATGTTCCCGACCGCCGGGCGCAGCGCGAGCCCGAGCAGCAGCCGGTCCCGGAACACGTACGAGGCACCGGCCCGCGCCTGCCGCAGCAGCGACTCACGGACCTGCGGTACGGGGCGGGGTGCGGCGGGCAGCGACCGTACGAGCAGGGCGGAGACCGCGAACGAGACCGCGTCGGCGAGCAGCGGGACAGCC…
70	FLAG20_WT20_peak_70	702339	702762	424	702535	216.45	16.7866	1.87455	15.118	GTGGGCGAGGTGGATCCCGTACTCCGCGAAGAGTCGTGCCTGCTCCGCGAAGACCGGGGTGGCCGCCGACTCCCGGTACCAGCGGATGAAGCCGTCAGCCATCAGTCACAGCTCGGCAGGGTGAAGATGTGCACATTCTCGTCTCCAAAGACCTTTTTGGCCTGCTTGATCGCTGATTCCGGGGTATTGTCGGCCAGATAGTAGATCGCCTTCACCCCGGCCTCGTCGGCGGCGTATTTGTTGATCTTCAGGGCCTTGCCGAACTTGGACGGATCCTTCGCCTTGGCTCCGCCGCCGACGTAGATGTACTCGCCGTTCGGGCCGATGACGTCCAGACCGCTCGAACCGACGTTGGGCATGACGATCTTGATGTCCTGGCCCTTGTCGTCCTTGGCGACC…
71	FLAG20_WT20_peak_71	702946	703204	259	703048	153.36	5.34736	1.4562	4.03493	CGGCCTTGTCGATCACCTTCTTCGCCTTGGCCGACTTGTCGAGGAACTCCTTGATGCCCCAGATGGCCTTGGCGATCCTGGGCAGCTTGCTCGCGATCTTCACGGCCTTGAGCACCGGGAAGTTCTGCACGATCGCCCAGATGCACGTGACGAGGTCCGGGTCGTCGATGCACGCCATGATGTCCTCGGCGGCGAGCTCCACGAGGATCTCGGCGCCGTTCTCCATCAGGTAGTCGAGGATGCCCATCTCCGCGAGCTT
72	FLAG20_WT20_peak_72	705839	707191	1353	706423	267.89	41.4129	2.59858	39.2605	CTCCTTCTCGTTCTGCTCCGTCGCGGCGTCGCGCTGACGCGCGATGTCCGCGCCGAACGCCAGGAAGTCCGCGCGGTCGCGGGCGGTGCCCTTGAGGACGCGTTCGACCTCGGCGTTGAAGTACGGGCCACCCGTGCCGCGCAGTAACTCGATCTTCTGCCGGTTCGCCACGTCCGTGGCGCCCTGCTTGTCCTTGGCGCGCTGGCGGGCTTCGGCCTCGCCGTGCTCGAGGAAGTTCCGGATCGCGTTCGGATCGGTGCTCTCCAGCGCGGCGCGGGCGGCCGCGCGGACCTCTTCCTCCTCGTCGAACTCCGCGAAGTCCTCGACGAGTTGGCGGTCCGACGCCGCGCTCATCGCCTCAAGGCGCGTCGGTGCCCGGCGAGGCGCCCCGGGCTGCGG…
73	FLAG20_WT20_peak_73	741244	741658	415	741332	150.45	5.36059	1.46358	4.04609	CGGCCATGTGCACCACGCGCTCCACACCCCGCTGATGTCGGTGACGAACGCGATCTCCGGGATCATCGTCGTCGGCGCGCTGCTGCAGATCGGGCACGCGAGCGCGGCGGTCACGGTGCTTTCGGCCGTGGCGATCCTGCTGGCCAGTATCAATGTCTTCGGCGGCTTCGCGGTGACGCGTCGCATGCTCGCCATGTTCAACCGGAGCTGACATGTCTGCGACCATCGCCGCACAGGCGGCCTACCTTGTCGCCGCGCTGCTGTTCATCCTCGCGCTGGCAGGACTCTCCAAGCACGAGACGGCCCGGCTGGGCAACGCGTTCGGCATGCTCGGCATGGGCGTCGCGCTCGTCGCGACGGCCGTGCTCGCGTGGGACGGCGACATCAGCACCGCGGGCA…
74	FLAG20_WT20_peak_74	783749	784253	505	784007	260.13	6.72845	1.38897	5.35447	AGGAGCCAGAACGCCTGCCCGTCCTCGGACCCGAGAACGATGGACCCCTTGTTGAATGCGGCGTCGATCCGCGGGTCCCCGGGGTCGACACTCTCGTCGTCCTCCCAGGGCCAAGCCGCTGCCAGGGGGAACGGTTCTCCTGGCTGCCGCGGGCCAAGGTCGGGCCATGCGTTGGGCAGCCAGCCGAGCGGCTGGAGACCGCCGTCGCCAGCGGGCCCCAGGCTCGACCCGTTACTGATCTCCGCGATGAACGTCCTGTACGGCTCCGGGAGGACCACCCCGTTCTCCTGCTCCCAGTCCGCGACGGCTTCATGTCCGAGCGCCTGCTCGCGCCATTCCGGCGGAAACGCGGAGCGCAGGAAGTCGAGTGTGGCTTCGGCGGGACGCTGATCACGTGTG…
75	FLAG20_WT20_peak_75	805826	806261	436	805967	173.74	9.32917	1.6485	7.85925	TTCCGGTCGCCACCCTGCTGTACCGCATGTGAGATCCGAATCTTCGTCTTCTTCCGGACTACTTCGGGGAGTCGCAGCCGTGATCAGCGAGCCGAGCAGGTATTACGCGGTGGAGCTTCATGCCCTGCCGTCGCGGATCGGACAGGTCCGCCGGATTGTCTCCGCGCATCTGAGACATTGGCAGCTCGACGCCCTCGTCGACCATGCCGTGCTCGGTGTCACCGAGCTTCTGAGCAACGTCCACCGGCACGCCCAGCCGGACAAGCGGTGCACCGTCGAGATCGAGCTGCTGCTCGACCGCCTCACGGTCTCCGTCCGGGACTACGACCCCCGCATACCGCAGGCGTGCTCCCCGGACCCGCTGGACGCCTACGACGAACTGGCCACGTCCGGTCGCGG…
76	FLAG20_WT20_peak_76	830303	830607	305	830490	164.03	8.07558	1.59491	6.64994	CTGCATGGGCGAGGGGTCTCCAGTCGGCGACGTGCGGCGGAACGGTGTACGTCCAGTCTCCCAGCCCGTTGACAACGTTGTCCAGGCCCTATGCTTCGGCCAGGGGAAGTCCACCGGACACCCCCCTGTCCGACCGGCCGCCGAGCTCCGGCCGGACCGACCGAGCCCCGACGGAGGAACCGCGCACCGTGGCCGACATCGCCCGCCGCCCCGATCACCGCTACGGCAACCGGCCCACGATGAAGGACGTCGCCGCACGGGCCGGCGTCGGCCTGAAAACGGTGTCGCGGGTCGTGAACGGCGAG
77	FLAG20_WT20_peak_77	835774	836879	1106	836379	254.3	34.8701	2.42222	32.8402	CGGGCCAGGTCCACGTGGGTCCGGCCGTAGAGAAGGAGTTCTGGGGGCACTCCGTCAGGGTGACGATCGTTGCCGCGTGCAGTCAAGTGCGTACCGTGATGTGGGAGGAGTGTCACGGCGTCAGACCGCCCGCCCCAGGGCGGCGATGACATCGGCCTTGCGGGGCTGTCCGGCGGCGCGGCGGACGACACGGCCCGTCCGGTCGAGGACGAGGACGGTGGGGGTACGGGCGATGCCGAGCGCGCGTACGAGATCGAGTCGCTCCTCGGCGTCGATCTCCACGTGCCCCACCCCCGGCACCATCGCGGCCACCTCGGCGAGGGTGCGGCGGGTGGCGCGGCAGGGCTGGCAGAACGCGGTGGAGAACTGGACGAGGGTGGCCCGCTCCCCCAGCTCGGC…
78	FLAG20_WT20_peak_78	841178	841813	636	841465	215.48	21.9353	2.09205	20.1591	GCTCGATCGCGGCGGTGACGCGGTCGAGGGTCAGCTCGGCGAAGGCGCGGGCGGGTGCGCCCTCGGCCTCGAAGTCGATGGAGCCGTCGGCGCTCTGCCAGGCGCGGATCTCCTCCACGGCATTCTTGAGCTCGGGCCAGGCGGGGTGGTCGATCACCCGGGCGGCGGTGGATATCCCCTCACCGGTCACGTCCTGCACAAGAATTTCCGTCATGCCTCTTCCTCCACAGGAGAACCTCGCGTCGAGACACCGTAACCATGGACGGTTCTCAGCCACAAGAGGGGCCAAGAGAAATTATCCTGCCCGACCCCCCTGATCGCAGAAGTTTTTCCTGTGGAGACGGGGGGAAGCCACCCTTCCGCCGCAGGACTCAGCCCAGCGGCTTCACCAGGAGCTCG…
79	FLAG20_WT20_peak_79	846286	849314	3029	847622	364.95	88.5247	3.52555	84.6119	AGAGGACCGGGAAGGAGACGACCGCGGCCTTCTCGGGGGACTTGCGCGGCACCTTGATGACCGAGATGCCGTCGTGCGGGGGCTGGCAGTCCGGGAACGCCGCGTTCGGCGAGTACGAGGAGACGTAGACGTACACGTCCCGCTTCTTGGGCACCAGCGTGTGGGTGTGCGAGCCGCAGGCGGTCTCGACGGCGGCGACGTACTTGGGGTTGCGGACGTCGCTGATGTCGAAGATCTTCATGCCCTCCCACGACTCCTTGACGGAGGCGGGCTGCGTGGTGCTGGCGCAGGAGTTGTCGCTCCGGGAGGAGTCCGTCGAGAGGAACAGCAGGTCGCCGGAGACGGAGATGTCGTTCTGGGAGCCGGGGCAGAGGACCTGGGCGACGGTCTTCGGGGCCT…
80	FLAG20_WT20_peak_80	858676	859411	736	858861	183.45	12.5512	1.78251	10.9851	AGCCAGCCCTTGGGGTCCCGGGGAGGGTCCTCCGGCCAGACGCGGACCGCCTCGACGAGGGCGTCCTGGACGGCGTCCTCAGCCGCCGCGAAGTCGGCTCCGCGGCGGACGAGGACTCCGAGCACGCCCGGCGTGAGGGTCCGGAGCAGGACCTCGTCCATCGAAGGGGTCATTCCGTGACGGTGGGCGGCACGCCGTAGAACGGGCGCAGTTCCAGCCACTCGTGGATCGGCTTCCCGCCCGCCCCGGGGGCGGCCGACAGCTCTCCGGCCAGTTCGACGGCGCGGTCGTAGCCGTCGACGTCGATGACCATCCAGCCGGCGATGAGGTCCTTGGTCTCGGCGAAGGGGCCGTCGGTGACCGGCGGGCGCCCCTCGCCGTCGTAGCGGACCCACGTCC…
81	FLAG20_WT20_peak_81	872383	873127	745	872817	257.21	28.1932	2.16986	26.2972	GACGAGGCCGCGGGGCTCCTGCACGCCCATCCCGCGCATCTGGTACGGGCGTTCAGCCGGACCTTCGGCATCGCCCCGCACCAGTACCTCACGGCCCGCCGGCTCGAACGGGCCCGCGGGCTGCTGCTCGACGGGCACCCGGCCGGGGAGGTCGCGGTGGCGACGGGCTTCTACGACCAGTCGCATCTGAGCCGCTCGTTCAAGCGGCTCGTGGGCACGACTCCCGGGCGTTTCGCGCGGGGCGGCGGGGGCACGGAGGCGTCCGTGTCGAGTACTGGCCACTTCGGTGGCGTCAGGAACTCTCCGGCGGACCTCCGCGAGCGTTTCGAGGGGCTCCGGCAGTCCGGCTCCCGGGGCTGATTTCGCATCGCAGCGTGATGATCCGGCCAAAGGTGGTCA…
82	FLAG20_WT20_peak_82	873236	873438	203	873351	136.86	3.18192	1.33226	1.99793	CGCCCTCGGCGAACTCACCACCGGCTGGGCGCGTTCGGCCCACGCCCGTCCGCTCAACATCGAGCAGCACGACATCGAGCGGCTGCTCTGCGAGGAGCTGGCCCGGCTCGGCACCCACGTCGAGTGGAACACCGAGGTGACGGACGTCAAGGTGCACGACGACCGGGCCGAGTTCACCCTGCGGCACGAGGACGGCTCCGTCG
83	FLAG20_WT20_peak_83	896332	900058	3727	897887	303.8	57.5069	2.94565	55.0203	TGTAGGGGCGGATCGAGACCTGGTTGGAGACGACGTAGCCGTCGGCGAAGGCGTACTTCGCACCGGCGAGCTTCGCGTCGGCGAGCGCCTTGGCGCCTTCCGCCAGCTTGGCCTCGAACTGCTTCTTGAGCGCGGCGGCCTTGTCCGTGGTGCCGGTGGCCTTGGCGATCAGGTCGAGGTTCTGCGTCATCCGGCCGATCGGGTCGGCGGCGTCGGCGGCCTTCACCTCGAGCACCGGGGCGATCTTGCGCAGCTGCTTGACGGCGGCCGGCGGCAGGTCGGAGGTGGCGAGGATGAGGTCGGGCTTGAGGGCCGCGACGGTGTCCATGCTCGGCTCGCCGCGGGTGCCGATGTCCTTGGGCTCGTTCTTCAGCGGAACGGCCGTGTCCCAGGTCTTGT…
84	FLAG20_WT20_peak_84	908468	910185	1718	909391	228.1	26.3454	2.21399	24.4834	CCCCGCCGACGTCGAGCGGTACGCGGCCTTCATGGCCGAGTTCTGCAAGCTGACCGTGGAGCGGTTCGACGGCTCGCTGAAGGCGGAGCACGCCACCGGCCGGAACATCGCGCCCTTCCTGGAGCTGGAGTGGGGGACCAAGGCGACCGACCTGATGTGGCGGGTCAAGGAGGCCGTCGACCCCGACGGGGTGCTCGCCCCGCGGATCGTCCTCGACCGCGACCCGTACGCCCATCTGCGCGGCCTGAAGACGATCCCGACGGTGGAGCGGATCGCCGACCCCTGCATCGAGTGCGGCTTCTGCGAACCGACCTGCCCCAGCCAGGACCTGACGACCACTCCGCGCCAGCGGATCGTGCTGCGCCGGGAGATGATGCGGCAGAACGACGGCTCCGCGGT…
85	FLAG20_WT20_peak_85	912642	914320	1679	913330	289.24	49.8158	2.76423	47.5024	AGGCGTTCGGTGTTGCGCGGGGTGGTGAGGGTGGAGCCGGCCAGCGGGATCACCCGGTCGGGCGTACCGGCGGCGGGTTTCACCCGGCCCCGGGCGGTGTGGAAGGTCAGGGTGACGCGGACGTCCAGGACGCCGGTGTACGTCTCGTTCACGACATTGCCGATGAGCATCTCGACGGGCCCGGGACGGCTGAGGGTGTCGCGGTACCGGGTGACGTCCTTCTCGACCGACCAGGTGATGCCGTCGGGCGAGGGCTGTGGCGTGGAGGTGCGGAGGATCTCCACGCCGCCGACGGAGAGATGGCCGAGGCGGTCGTACTGGCGGCCCTTCACGCTGCCTTCGAGGCGCAGGACGACCTTGTTCCAGGAGGTGCCGCACTCCTTCGGCGGGGTGTAAGTG…
86	FLAG20_WT20_peak_86	917235	919131	1897	917945	294.1	49.875	2.73745	47.5605	GAACCCGAGGGCCGAGGCGCCGCCCGCGCCGCCCAGGAGCATGAAGGCGGGCATCAGGACCTTCAGCTCGACCCAGCTGCCGGCCCGGAAGCGCATGCCCTTCGGGGGGCCGATCGGGTACCAGCGCTTGCGGCCGACGGGGATGGGCCAGAGGATCGGGCAGCCGGAGACCGTCAGGGCGTCGCCGATGTCGTGGACGAGGGCGCCGAGCACGATCGGCAGGCCCAGCCACAGGTACTCCTGGCCGGGGCCGGTGAAGAACCAGTCGGAGCCGTTGCCCGGCTTGTCGAGGACGCCGGCCAGGATCCACGCGCTGGTCGCGCCCAGCAGCCAGACCAGGACGTCGCTGGACATCCGGGCGGCCCGCCACAGCAGGCCCTCGACGGCCAGGACCAGGTG…
87	FLAG20_WT20_peak_87	936068	937273	1206	936975	230.04	12.4854	1.66213	10.9224	GTCCGGAGTCGGGTTCGTCGCACAGGACGATCTGCGGGTCGAGGACCAGGGCCCGGGCGAGGCCGGCTCGTTTGCGCATGCCGCCGCTGATCTCGCCGGGGAGTTTGCCCTCCGCGCCGAGGAGGCCGACGAGTTCGATCCGTTCCATGACGATGCGGCGGATCTCGGACTCCCGCTTGCGGGTGTGCTCGCGCAGCGGGAAGGCGATGTTGTCGAAGAGGGTCATCGAGCCGAAGAGGGCGCCGTCCTGGAACATGAGGCCGAAGAGTTTCCGGGTCTCGTAGATGTCCCGTTCGGGGCTGCTGACCATGTCGACCCCGTTGATGAGGACGCGGCCCTGCTGGGGTTTCAGCAGCCCGATGAGCGATTTCAGGAAGACCGTCTTCCCGGTACCGGAAG…
88	FLAG20_WT20_peak_88	940006	941387	1382	940698	291.19	38.8554	2.39496	36.7552	CCAGCACGGTCGCCGCCCCGGCCGGCGGCGCGCTCATCGCCGACTCCGCCACCGTCCCCGGCGGGCTGCTCGGTCTGATGTGTCCGAGCGACATCCCGTTCATCACCGACATCTGCCGGCAGCTGACCGACGCCAAGCTCAACAAGATCACCGCCACGGTCGAGTCGGTCGGCACCCCCTCGGACTTCGACCAGATCGCGGGCGTCCTCACCGACAAGCCGATCGTGTCCATCCCGGTCCGCATCCACCTGGAGAACCCGTTCCTCGGCAGCAACTGCTACATCGGGACGAAGGCCAACCCGATCATCCTGCGCCCGAGCAACCTCACCTCGCCGGACTTCGGCGTCGAGCGCTTCAACGGCGACGGCTCCCCGAACGAGGAGGGCGACATGAGCCGCC…
89	FLAG20_WT20_peak_89	946193	948361	2169	946806	254.3	30.9286	2.27948	28.9789	ATCCGAACGACAGGGCCTAGGGGGTGTCCAGCACCCCCGCGCTGGTCCCCCAGGGCTCCTTGCGGATCGCGCGGAGCAGGCGTGACCGGCGCCACCCGGTGACATGGTCCGCGTAGACCCCGCCCTCCAGGTGGTCGGTCTCGTGCTGGAGGCAGCGGGCGAAGAACCCGGTGCCCTCCACCCGTACCGGCGTGCCGTCCAGCCGTACGCCCTCGACCACCGCACGGTCGTAACGGGGCGTCGGGGCCTCCAGGCCCGGGAGCGAGAGGCAGCCCTCCGGGCCGCGGACCACGTCGCCGTCCGCCGCCACCAGCCGCGGATTCACCACATGGCCCAGGTGGCGGGTCTCCTCGTCGTCGGGGCAGTCGTAGACGAAGACGCGCAGCCCCACCCCCACCT…
90	FLAG20_WT20_peak_90	971367	971875	509	971660	205.77	18.77	1.99825	17.0573	ACGGCCTGGCCGACACGCCCGGGCTCGCGCGGGTGCAGCGGGGTCTCGACCGGACGGTCTGGCCGGTGCTCTTCGGTGGCTGCCACACCGCGCGTTCGCCGCTGGCGGCGATCGAGGCGGCCGGTTTCGCCCTGGGCCCGTACCGGGCGTTCGACGTGCCGGAGAAGGGCCCGCGGCTGCCGTCGTCGCCGTGCGTCCTGGGCGTGGCGCGGCGGTGACCGGCCCCGTCCCGCGGACCGGAACTCCCTCGCACCGGCCCGGCGTCCCGTGATGGGATCCGGCCATGACCGATCTTCAGATACGTGCCGCCACCCCCGCCGACGCCGAGGCCGTGCTGGCCTTCTGGAAGGAGTCCGCCGAGGGCACGTCCATCTCGGACGACGTCCACGGCGTGACGCG…
91	FLAG20_WT20_peak_91	979799	981647	1849	980422	330.98	69.3364	3.16172	66.5073	GCGGCGGACGATGTGGACCCGCTCCTCGGCGCCGCTCTCCAGGACGCGCGCGACGGCGGCCGGGGCCACGTCGGTGGCGGAGTCGAGCGACTGCCAGGCCTCGTCGCCGACACCCGGCCAGGCGTGCTGGGTGGTGGAGACGTCGACGCCGACGCGCGGCGGGGCGACGGTGGTGCCGACGCCGCGGCGGCGCTGCAGGCGTCCTTCCAGCTCCAGCTGCTCCAGGGCCTGGCGGAGCGTGGCGCGGGCGACGCCGAAGCGTGCCGCGAGCTCGCGCTCGTTGGGCAGGATCTCTCCGACCGCGAAGTCCGAGTCGAGCGCTTCGCCGATCACTGTCTTGAGGTGCTGGTACTTCGGTTCCGGTACCGATGCCAGCTGCGTGGTCCCCACCCTGATCCT…
92	FLAG20_WT20_peak_92	986130	986456	327	986328	153.36	5.89853	1.49172	4.55892	CGCCCGTCGGCCGACGGGCGGGACGGTGGTGGATTTTCGGCCGGGGACTCCCGATCTGTCGCTCTTCCCGCGGGCCGCGTGGTCGGCGGCGCACCGGGCCGTCCTCGCGCGGCTGCCGCATCCGGAGCTGGGGTACCCGGACCCGCGCGGGCTGCCCGAGCTGCGCGCGGCGCTGGCCGCGATGCTGACCCGGCGGCGGGGGGTCGTGGCCGAACCGGAGCGGCTCGTGGTGTGCTCGGGGGTGGCGCAGGCGTCGTCGCTGCTCGGATTCGTCCTGCGGGCGCGGGGGTTCGACACGGTCGGCGTCGAGGACCCGGGCAGCCCCGA
93	FLAG20_WT20_peak_93	993087	993482	396	993329	209.65	11.5746	1.67185	10.0357	AGAAGCCGGTGCGGGGGCTGGGCGAGGTGCTCGCGGTGGCGGCGGACTGCGTGGAGCGGTGCGGGGCCGGCGACGAGGTGGCCGGTCTCGCGGGGGTGGCCTCGGCGCGGGGTTCCTCGCAGTTCCTCGTGCAGGCGAAGCGGCTGCTGGGCGCACTCCGTCAGGGGGCCGGTCAGCCTCTGGCAGAAACGGCCTGAATCGTTCTTTAAGCCGCCAGATGGGCGCTTAACCCGTCAGTCACAAAACGTTCGTGATCACGCAACACCACTGGGTCACAGTGAGGTCATGACCGATGTGACGTCTTCGAAGAGCGCCCGCCGACCGCACCACTGGCGGCGCGACCTGATCGAGCTCGCCGCCCTGTTCACCGCCGTGGTGGTGGCCGACACGATCGCC
94	FLAG20_WT20_peak_94	994382	998113	3732	996154	386.31	86.3441	3.31031	82.6362	CTGCTCCGCCCGCACCCTGAGCCTGCGGTACCACGGCCCGGTCGGCGACGCGGACCGCTACCTCGACCATCTGCTGAGCCCCCGCTTCGGCCGCACCCTCGCCGTACAGACGGCCTCGGGCCGGCTCGTCGCCCTCGGCCATCTGCTCTGGGACGGCGACGAGACGGAGGTCGCGCTGCTCGTCGAGGACGACTGGCAGCGGCGGGGCATCGGCTCCGAACTCCTCGGCCGGCTGGTGGCGATGGCCGAGGAGGCCGGCTGCGCGAGCGTGTACGCCGTGACGCAGTCGTCCAACACCGGGATGGTGGCCGCGATGCGGGCGCTCCGGCTGCCCCTCGACTACCAGATCGAGGAGGGCACCCTGGTGATCACCGCCCGGCTGGCCTCGGCACCCCGACC…
95	FLAG20_WT20_peak_95	1013897	1014700	804	1014324	205.77	18.77	1.99825	17.0573	GACGACCTCGGCGGCCGGGCGGCCGAGGGTGGCGGTGGCCGTGACGGCGCCCATGGCGAGCTTCTTGTAGCCGATCTCGGCCTTGACGGCGAGCGGCACGGCGCGGCTCAGCTGGTCGCCGAAGGCGGCGAGCACGATGGCGCCGCTGGCGGACTCGGCGAGGGTGAACATCGCTCCGGCGTGCGGGCCGCCGACGTGGTTGTGGTAGGCGGGCTGGTCCGGCAGGCGCACGACGGCGCGCTCGGCGGTGGTCTCCAGGAACTCGAGGTTCAGGGTTCCGGCCATGGGGACCGTGGCGGCGAGCATCTCGCCGACGGACATCTGGTCTGCGCTCATGGACCGTGATGTTACCCACGAGTAGCAGCCTTGGCCATCCCCCGGGGCGCGCGCCGTGCGGGG…
96	FLAG20_WT20_peak_96	1031221	1033788	2568	1032526	360.1	78.8303	3.25315	75.6169	ACTCGCCCTTCTGGTAGCCCGCCTGGAAGTCCTTCCACGGCTTGCCCTGGAGGGTGATCTTGAACAGGCCGGACTCCTCCAGCTGGCGCTTGAGCTCCTTGAACTCGGCGGCGGTGGAGGAGCCGTACCGGTCCGTGGTGTACCAGAAGGTCAGCTCGACGGGGTCGGTGATGCCGGCCTCGCGGAGGATCTTCTTGGCCTTCTGGGCGTTCGGCGAGCCGTAGCGGTCGAAGAACTTGGTGGTGTGGGCGGCGATGCCCTTGGGCACCATCGAGTACAGGGGCTCGGCGGTGCCCTGGTAGACCTTGTTGACCAGTTCGTCGCGGTTGACGAGCTGGGCGACGGCCCGGCGGACGGCCGGCTTGGCGACGGTCGGGTCCTGGGCGTTGAAGACGAGGT…
97	FLAG20_WT20_peak_97	1037440	1038247	808	1038033	264.01	40.1622	2.56106	38.0345	TCGGGTAACAGGGCGTCCTCCACCGCCTGGCCGTCGTCTCCGCGTCTGCTCCGGCGCCGCCGCCCGCCGCCCTGGGGGTCGACCTCGGGGAGGTTCTGCACCTTCCGCGTCTCGTTCACGATGGTCAGCAGGGAGTCGAGACTCGCGGGCGAGAGCCCCGAGGCACGCATCGCCAGGCTGCGCACCTTGGCGTCCCTCAGGGCGGTGGCGAGCGCCAGCTGGGCCTGCACCCGCTGCGACACCTCCTCGTTGAGGAAGTACTCCGGCGGCACCCCGAAGAACTGGGCGAGGACGTCGAGCTGTTCGAGCGTGATGTTGCGCTTCTTGCCCGTGGCGAGTTCCCACAGGTACGTCCCCGAGATGGAGCCGCCCGTCGCCGCGCTGATCTCCCTGGCGAGG…
98	FLAG20_WT20_peak_98	1041900	1042192	293	1042033	173.74	7.95442	1.57424	6.53364	CTGCCGCCGAGCAGCGCGTCGCGCATTCGCCACGGATCAACCGCATCGCGGGATCACGTCCGGATCTCTCCGGGACGTCTCCCACGCCACGCACGGCCTTTCGTCCTGCGTCGCGTCTCCCCTTTCTGCGATGTAGTTGGAGCTTTTTCATGCCATTCGCCATCTACGTTCTCGGGCTGGCCGTATTCGCCCAGGGAACGTCGGAATTCATGCTGTCCGGGCTCGTGGAGGACATGGCCGCCGATTTCGGCGTGTCCCTCCAGGCCGTCGGCTCACTCACCTCGGCCTTCGCG
99	FLAG20_WT20_peak_99	1043436	1043708	273	1043621	153.36	5.89853	1.49172	4.55892	CCGGTAGTCCGTGAACCGCGGCGGCCGGTCGAGCTCCGACACGCATTCGGTGACCGGGTCCGGGGTGAGCTCCAGGTGGAGGCCCGCGGGCCACTGCCCGTGCTCCCGGAGCGTCCGTACGAAGGCGGCGGTCTCGGCGCGCATCGGCTCGATCAGCCGGGTCTTGTGACCGGCCAGTTTCAGCCCGTTGCCGTGCATCGGGTCGCAGAGCCAGACGACCGGTGCGCCGTGCCGGGCGACCGCACGGACGACCGGCGGCAGGAGCTCGTCCAC
100	FLAG20_WT20_peak_100	1055745	1055957	213	1055796	152.39	3.93364	1.36223	2.69798	TGCCGGGAAGCGGTCAAACTGCTGCGGAAATCCACTGAGCAGAGTTCCGCGATCCTGAACGTCTCCACGGTCGCGGTGCCCTGGGCCATCGAAGGACAGCTCGCCTATTCGGCCAGCAAGAGCGCGGTCGAACAACTCGTCCGCGTGATGAGCAAGGAGTTGTCCACGTTCGGGATCAGGGTGAACGGAATCGGACTTCCGCCCGTTCACACC
101	FLAG20_WT20_peak_101	1066850	1067187	338	1067032	144.62	4.35897	1.4073	3.09746	GACGGTCCGGACGCTGCTGCGCGAGCGCCTGCTGGACGCCGCGTACGAGGCGGTCGCGGACCGCGGGTTCGACAAGCTGCGCATGGCGCACCTGGCCGGCGCGGTCGGCGTCAGCCGCCAGACGCTGTACTCGGAGTTCCCCTCCAAGGAGGCCGTCGGCGAGGCGCTCTTCCAGCGCGAGCTGGAGCGCTGCCTCGTCGGCATCCAGCAGGGCCTGGACGCGCACCCGGACGACCTGCGCGCGGCCGTGGAGGCGGCCGTCGGCTTCACGCTGACGCTGGCCGGCCGGAATCCGCTGATCAAGGCCATGCTGACCAGCACCGGCGAGGACGGACTCC
102	FLAG20_WT20_peak_102	1085643	1086030	388	1085847	211.59	10.5729	1.62286	9.06333	AGGAAGGCTGTCGGAGGATAGGCTGGATGCAGTGCCCCGCCGTCACATACCAAGGGCACGGAACAATCGACATATACCAATGTCCTATTGTCCCCGGACCCGGGGTTTGAATTCAGCCGTCCACCTCGGCGAGGAATACGCAGGTGAGCGCGGCGGGCAGCCGGGATTCCGCTTCTACCACCCCTGCTTAAGGCCTGATGACGCCTTGTCAGGAATATCTGCGACGTCTAGCGGAAACACTCCGTGAACACGTGTCGTATAAACTCCGCGGACGAGGCAGAGTGTTGGCGCCCGGCCATGGCCTCATGGCCCTCCTCCGGCCCCGCCGCCCACAGCGCCGTCGTACCTGCCCACGCATCACCGTGTCTCCTGAGCGAGAGGCGACCCA
103	FLAG20_WT20_peak_103	1105364	1105820	457	1105569	189.27	6.95193	1.48649	5.56933	CAACATCTCACGACACGAGCTGACGACAGCCATGCACCACCTGTATACCGACCACAAGGGGGGCACTATCTCTAATGCTTTCCGGTATATGTCAAGCCTTGGTAAGGTTCTTCGCGTTGCGTCGAATTAAGCCACATGCTCCGCTGCTTGTGCGGGCCCCCGTCAATTCCTTTGAGTTTTAGCCTTGCGGCCGTACTCCCCAGGCGGGGAACTTAATGCGTTAGCTGCGGCACCGACGACGTGGAATGTCGCCAACACCTAGTTCCCAACGTTTACGGCGTGGACTACCAGGGTATCTAATCCTGTTCGCTCCCCACGCTTTCGCTCCTCAGCGTCAGTAATGGCCCAGAGATCCGCCTTCGCCACCGGTGTTCCTCCTGATATCTGCGCATTTCACCG…
104	FLAG20_WT20_peak_104	1106598	1106953	356	1106618	189.27	2.78621	1.2436	1.63723	ATTTTTGGCACGCTGTTGAGTTCTCAAGGAACGGACGCTTCCTTTGTACTCACCCTCTCGGGCTTTCCTCCGGGCTTCCCTTCGGTGTTTCGTGTTTCCAGCTTAGCAGATCCGATTTTCCGTTTCTGCCACCCGCTGGAGTGGGCTGCGGGGTCTGGAATTCACTTTCGTGCTTTCCGTTCCCGGCGGGGTTGAACACTACCAGGCTTTCTCGGTCCCCCCGACCACGTCCCTGCGAGCATGCAGAGGTGTAGACCACTGGGGTTAGGATCTGGCTTGATAGGTGCTGCCGACCCGCGACTCAAGGCCGCGTTGGGGTCAGGCAGGAGTACGACAGTACATCCCACCGTCAGTAG
105	FLAG20_WT20_peak_105	1127623	1127894	272	1127669	148.5	3.96806	1.3716	2.73059	GTTCATGCCGAGGCCGCGGTCGTGGATCTCCAGCGTGAAGCCGTTGGCGACGCGCTCGCCGAGGACCTGGACGGCGGTGTGCGGGGGCGAGAACACCGTGGCGTTCTCGAGGAGTTCGGCGATGAGGTGGGTGAGGTCCGCGACGGCGGGGCCGCCGACGCCGAGGCGCGGGAGCCTGCGGACCTCGATCCGCTCGTAGTCCTCGACCTCGGCGACGGCGGCGCGGACGACGTCCATCAGCTGGACGGGCTTGCGCCACTGCCGGGAGGGCG
106	FLAG20_WT20_peak_106	1127995	1130914	2920	1129542	387.28	82.8871	3.2089	79.3994	GCGCCGTTCCATGGTGTCGAGGAGGGTGAGCTGGCGGTGGAGCAGGACCTGGTTGCGGCGGGCGAGGTTGACGAACACCTCGGACACCCCGCGCCGGAGCTCGGACTGCTTGACGGCGGCCTCGACGGCGGCGCGCTGGAGGGTGTTGAGGGCCTGGCCGACCTGGCCGACCTCGTCCTGCCCGTATCCCAGCTGGGGCACCTCGGTGCCGACGTCGACCTGTTCGCCCGCGGCGAGCCTGCGCATCACGCTGGGGAGCCGGACGCCGGAGACCTCCTGGGCCTCCTTCTGGAGGCGGCGCAGGTCGCGGACGAGGTCGCGGCCGATGCGGACGGAGATGACGATCGAGGCGAGCAGGGCGAGGAAGCCGAGGACTCCGGCGACGCCCGCCTTGAGGAG…
107	FLAG20_WT20_peak_107	1157727	1158235	509	1157733	184.42	2.85114	1.25282	1.69561	GGGTCCCGGTGCGGCGCGCGGTGGCGGCCGCGGGGAACCCCATACCGGACCGAATTTAGACGTGGCAGTGAAAGGGCGGTAGTGTACGCGTTTGGCCTGCCAGGCGGACCGTTACTGCGTGCTGCTTTGGTGAAGACACCGGGTCACATCTGCCGTCAGATGTGACAAAACGGGCACTGGTGGGTACAACAAGGGGCGGCACGACGGGCGACGCATGACCCGGCACGGGAATCTTTACCGCCGACCGGACGTTGACCGGATAACGACGACAGCGACACCTGTCCTGTGGGCGACAAGCCCGGGAGGCACGATTCATGAGTGAGCGAGCTCTTCGCGGCACGCGCCTCGTGGTGACGAGCTACGAGACCGACCGCGGCATCGATCTGGCCCCGCGCCAGG…
108	FLAG20_WT20_peak_108	1162685	1162926	242	1162775	168.89	5.83624	1.46455	4.50067	GGGGCAGCTGCGGCGGGCATGTGACGAACGCCACAGGTTTGCGTCCGCCCTCGGGTACTGCCACACGATTATGCGGACGGCTGCATGGGAAGTGCTTGCTGTGGTCGAGGCCGTACAGATCCGGCCGACCCACCCGAGGGGGAGATTCTCCATGCAGGAGCCTGTTGATTCGGTCGACACGCACGACGAGCTCGACGCGTACGACACCTTTGAGATGTTCCGGGTCGTCTGCCCGGAGTGCG
109	FLAG20_WT20_peak_109	1163451	1163726	276	1163589	151.42	4.0632	1.37312	2.81914	CCCCGGCTGGCCGAAGCTCACGGTCAGGTCCTGGAAGAAGCGGTGGAGGTAGACGGTCCAGCCGAGGTCGACCTCGCGGGGGACGAAACCCGCCATCTCCCAGTCGAGGACGGCCGCGGGGGTGAATCCGTCGTAGACGATGTTCCCGATGCGGGCGTCGCCCCAGCCGAGCACGGCCGGGCCCTCGTCGGCCGGCCAGTGCGCCTCCAGCCAGTCGAAGGCGGATTCGATGAGCGGCGAGGGCGCGAGTCCCGCCACCACCCAGTCGTAGTAGGC
110	FLAG20_WT20_peak_110	1169826	1170119	294	1169934	164.03	4.24283	1.36392	2.98819	GGCGGGGCCGAAGATGTACATGGTGCGGAGTTCGGCCAGTTCGGACGCGTCCACGCGTTCGCTCCCTCTTCGTGTGCCGCCGTTGGTCAGGGTACGTATCGGGCGTAGCCCTTGACGCCGTAGGCGGCCATCATGACGCGCCAGTAGGCCACGGAGTCCGCGTTGTTGGTGACCGTCTCGACGCCTCTCATCTCCTTGTTCCGAGGGTCGTTGAGAGCAGCGTTGTACTTGGCGAGCTCCTTGCGGTCCTTGTCGTACAGGAAGTCCTTCTTGCCGGACCGGTGGTTCGTGCGG
111	FLAG20_WT20_peak_111	1170543	1170968	426	1170755	152.39	4.10661	1.37444	2.86035	CCGAACTGCGGTCGTTCCCAGATGGCGAGCGGCTCGCCGAAGAAGGGGCTTTCCTCGTCCGGGATCCTCTTCAGCGCCGTGTCGATGTGATCCGCGTATGCGTCGCAGGCGTGGGCGATCATCCGGCAGGCGGACGGCAGATTCGCCATCAGGGTCGCGTCTCGCCGACCTCGGAGGGAGGTGGCGTCTTGCCGACGAACACGTTGAAGAACGTCTGGACGGCTGTGGCGGTCTCTCCGAGCTGCTGGGCGGTCGCGGTACGCCACGCGCCTTCGGAATCCCAGTACGCATCGTCCAGGATGCCCGCCGCCGAACGCCAGGCGTTGGCCGTCTTGCGGAGCTTGTCCCGCTGGCCGTGGAAGCGCGAACCGAGCAGATACTGGTCGTTCCAGCTGGTCT…
112	FLAG20_WT20_peak_112	1171038	1172320	1283	1171445	281.48	37.4767	2.39389	35.3991	GGCCGAGCAGTGACGCGGCGATCGCGCTCTCCTGTTTGAGGAAGTCCTCGGTGGCCTTGAGCAAGGCCCCCGCACCGTTCGCCATCACCTGGTGGGCGAGGCCGGCGGCTTCGAAGACGGTCTTCACGGCCGGCTTGTAGACGGCGGCGAAGGCCCGGCCCGCGTCGTCGTCACCCGCCATCCCGCCATGAGCGCTGAGCTCCCTGAACAGCAGACCCAGCATGTCGTAGATCAGGTCCCGCAGCCGCACCATGGACCACGAAGCGTTGACGTAGTTCCCGGCCCTTTGCTGAAGATTCAAGACTCCCCCGTGCCCTCGACCACCAGGCTCTTCGATGGACCGTACACGTTGCAAGGAAGGAGCCCCGCCGCACAGGACGCATGCAACATCTGTGGCCG…
113	FLAG20_WT20_peak_113	1174213	1174495	283	1174354	191.21	7.54804	1.51348	6.14209	TTCGCCGGGGACCCCTCCCGGGCCTTCGCCGACACCCTGGTACGGGAGCGCCCCGAGGGGTACGACTGGCTTCCCGGGCCCGCTGTGACAGCGGACTCGGACCAGATCATCACGTACCGTGACGGCTTCATGTCCGTGAACTGAGCGGCCGAAAGTCCACTTCCGCAAGTGCCTCAACTCCGCTTGACCCAAGGGGCGTACAGGTCTTACATTCTGAATGTGCGGCTTTTCGGAGCCGCCGCGGACACGAAGCCCCCGGTTGTTCCCCCGTGATCGGGGGCTT
114	FLAG20_WT20_peak_114	1185572	1185771	200	1185694	173.74	5.45338	1.4323	4.13521	CTGGTCAACCGGCCGCTGGCTGCGGACGGGTCGCGGACTATACCGCCGGTTCGGAATTACACCGACCCCGGAGTGCGCTGCTGCTGATACAGGGCCAGTGTGCCACGAGCCGCGCGGGGCGATGTGGCCGAGATCCTGTGGTCTGGCTCACAGAGTCCCACAGAACCCCTCTTTGGTCCAGACCTATTGACGCACTGGTC
115	FLAG20_WT20_peak_115	1191945	1195037	3093	1193160	310.6	60.6767	3.00538	58.1142	CCGGAGCCCTGGAGCCGCTCGACGAGGTCGGCGACGGTGGGCCGGGAGAGTCCGGTGAGGTTCTTGAGCTGAGTGGCCGTCAACGGGCCTTCGTCCTGGAGCAGTCGCAGGGCGACCCGGTCGTTGATGGCTCGTGCGGTGCTCGGGGATGCGGCCATGCGGCGATCCTCTCAGACGGGCTCCGGTGGGGGTCGCCGTTCTGCGGTCTATTTATCAGGCAGGGTTCCTGATAGTTTACCGCCCACGCCACCCGGCAGCGCCACACCACCACACCCAGGGAGGGCCCCATGGCGGCGGAGACCGTCACCAGCACCGAACGTCTGCGGCGGGCGCGCTTCGCCGTCGCCGCCGTGTTCTGCGTCCACGGCTCCGTGACCGGCAGTTTCGCGACCCGCATCC…
116	FLAG20_WT20_peak_116	1203847	1204277	431	1204099	201.89	15.8106	1.88278	14.1645	GGGATGACGACGAGTCCGCCGCGGCGGGCGACGGTCTCGGCCATGCGGCGGCCGGCGATGGCGGTCATGTTGGCCACGACCAGCGGGATCGTCGTCCCGGAACCGTCCGGGGAGGAGAGGTCCACCGCCTGGCGGGAACCCACGGCCGAGCGGCTCGGCACCATGAATACATCGTCGTACGTCAGGTCGTAGGGCGGCTTGACGTCATTGAGGAAACGCACGTGCTGACATCCCAGTCGTTCGGATCGGCCCCTAGGCATTTCAGCCAGGGGAAAAAGCACGTAGTTCATTGTCCCACGCCGGTACGCATACCAGTCCCGGGCTAATCATCCGAGGCTCGCGGCAGAGGGTTCGTCGGATCCTCCGAATACGCCCCGAGGGAGAGGAGGACCGCGAGGC…
117	FLAG20_WT20_peak_117	1206374	1207978	1605	1207070	311.57	56.6148	2.8676	54.149	CCGTCGACCTGCAGCCACAGCTCCAGGCCGTGCTTGGAGATCAGCTCACGGGTGCGGCGGATCTTCGGCAGCATGATGTCGAGGAAGGCCTGCCCGCCGAAGCCGGGCTCGACGGTCATGATCAGCAGCATGTCGAGCTCGGGGAGCAGGTCCTCGTACGGCTCGATGGGCGTGGCGGGCTTGAGCGCCATCGACGCCCGCGCCCCCTTGGCCCGGATCTCGCGCGCCAGCCGGACGGGCGCGGCTGCCGCCTCGACGTGGAACGTCACCGAACCGGCGCCCGCCTCGACGTACTGGGGCGCCCAGCGGTCGGGGTCCTCGATCATCAGGTGGCAGTCGAGGGGGGTGTCGGTCGCGCGGGCGAGCGACTCCACGATCGGGACGCCCAGGGTCAGGTTG…
118	FLAG20_WT20_peak_118	1216757	1217388	632	1217101	261.1	35.9631	2.42682	33.9125	TTGACCTGGTGCGCCCCCGCACCGAACCGCACCCGCACCCGCACCCCGGGCCGCGCCGCCTCGTCGAGTTCCTCGGGGACCGCGTAGTCGAAGAACTGGTCGAGATGGAGCGATCCCTTGTTCACCACGACCCGCGCGACGGGCAGCTCCTTGGCCAGCGCGGCCCCCCGCCAGGTCCGCGGCTTGGCCCGCGGCACCTTCGCCTTCCGCACGGTCTCCCGGATGAGCGCGAGCTGCTCGGGCTCCCCGGACTCCACGGACCTCTCGTTCTCGCTGCTCACAGCCCCATACCTACCAGACGCCTCGGACAACGGTCACAGCGTGCGAGACCGGCCATCGAGTGGCCGAATGCGCTCTCTGTCGCTCCCACCTGCGCAAGTGGAAACGTGAAACAGCTCC…
119	FLAG20_WT20_peak_119	1226300	1227144	845	1226904	275.66	41.0052	2.54139	38.8613	CTTTACCGGTGTGCCCGGGACGCATGCCCCGGATCGGCGGCCGGACCGGTCGCCGGGCCGGCAGCGGGACCGGTCGCCGGGTCAGGCGCCGGTGCTGCCGAACTCGCGCTCCAGGGAGGCGATCTGGTTGGAGCCGAGACCGCGGACCCGGCGGCTCTCGGAGATGCCGAGACGCTCCATGATCTGCTTGGCGCGGACCTTGCCCACGCCGGGCAGGGACTCGAGCAGCGCGGAGACCTTCATCTTGCCGATGACGTCGTTCTCCTGGCCGCTCTTGATCACGTCGTGGAGGGAAGCGCCGGAGTGCTTGAGTCGATTCTTGACCTCGGCCCGCTCCCGGCGAGCCGCGGCGGCCTTTTCGAGCGCGGCTGCGCGCTGTTCAGGGGTAAGGGGCGGAAG…
120	FLAG20_WT20_peak_120	1250412	1251084	673	1250709	209.65	16.3916	1.88083	14.7324	GGTGGTCAGCAGCTCCCAGGCGAGCTTGATGGCGCCTTCCTTGAAGTAGTCGCCGAAGGAGAAGTTGCCGCACATCTGGAAGAACGTGCCGTGGCGGGTCGTCTTGCCGACCTCTTCGATGTCCGGCGTGCGCACGCACTTCTGCACGCTGGAGGCGCGCGAGAAGGGCGGCTTGACCTCGCCCAGGAAGTAGGGCTTGAACGGCACCATGCCGGCGGGGACGAGCAGCAGAGTCGGGTCGTCCGCGATGAGCGACGCCGAAGGGACGACGGTGTGCCCGCGCTCCTCGAAGAAGCTCAGCCAGCGGCGGCGGATTTCAGCCGACTCCATCAGTGGTCCTCATTCCGGTTGTACGTGATCGTGGGAATTGCGTGCGTGGTCTGGTGCGAGGAGGGGCCG…
121	FLAG20_WT20_peak_121	1281431	1281805	375	1281634	175.68	7.34953	1.53636	5.9517	AAGTCGGCCAGTTCGGTCGTCTCCGCCGGGTCCAGGTCCGTGTAGTCGGCGACGTGACGGTAGGGGACGACCATGAGGTGCCCGCCGTTGTACGGGTACAGGTTGAGGACCGCGTACACGCTCGCGCCCCGCGCGATCACCAGACCGTCCTCGTCCGACTTCGACGGAATCGAGCAGAACGGACACCCGTCGTCGGCGCCCGGCCCGGTCGGCTTGTTCTCGCCCTGGATGTACGCCATCCGGTGAGGCGTCCACAGGCGCTGGAACGCGTCCCGCGTCCCCACTCCGATCTGCTGTTCCGGCTCAGTCGTCATGCTGTGCAGCATATTGCGTCGCCCGTTCGGAACGTGTCGCCGGGGCGGAAGATCCATGCAG
122	FLAG20_WT20_peak_122	1307076	1307774	699	1307326	216.45	19.2548	1.9768	17.5321	GCCCCTCGCCCGGGACCTGGCCGGTGTCCGTCATGCGTACCCCTCGCCCATCGCTTGTGCTCCTTCAGACCTGCGCCCGTCGACTAGAACGAGCGCGTGCGCCGCGCGGCACGAAGGACACGCGGACACCCACACATTGTCGCGGCCCCCGGCCTTCGTGGCAGGGAGATTTGCCACGGTGCGCTGTGGACTGCGCCACGTCGCGCGGTCCCCCCTGATCGCGTACCACGTCAGCGGCGCAATGTGGCCACCCATTCAGGACATTGACGAACGAAGCGCCGAACGTCCGGAAGCGGTACAACAATCGGCCAGCCTACCTGCCCCGGTGGGCGGCACGGTCACGGGTGGGGGGTGCTCGGGCTACGCGTGGGGGGTGTCGGTCCTGCGCCCTGCCAGCAG…
123	FLAG20_WT20_peak_123	1310055	1310300	246	1310111	172.77	4.38002	1.36827	3.11751	GGCTCCAGGTGGACGTTGACCACCGGGACGATGTGGGTGTTGTTCTTCTTGTTGAAGTCGTCGAGGTACGGCTTGTGCTGGAAGTAGTTGGCGTCGACCTGGCCGGTCTCGGTGGCGGTGTTCGGCAGGACGTAGTCCGTGAACTCCTTCACCTCCAGCTTCAGGCCGGCCTTCTCGGCCAGGTTGTCCTTGACGTAGTTGAGGATGTCGGCGTGCGGCGTCGGGGACGCGGCGACGACGAGGGCC
124	FLAG20_WT20_peak_124	1318513	1320311	1799	1319316	300.89	40.4681	2.41513	38.3358	ATGGCCCGCGGACTTGAGGGTGCTGGTGGTCACTTCTCCACGCTCCTGCGCGCTCCGCCGAGCAGCAGCTCGGCGATCATGTACTGGAAGTCCTTGGCGGCGACCCGGCCGTCCTGCACGGCCCAGGCGCCGGAACCGACGAGCCCGTAGAAGGCCTCGGTGAGCCAGGCGGGGGTCAGGTCGATGCGGAAGACGCCGCTTTCCTGGCCGCGCCGGAAGAGCGCGGAGACGCGGGCGTCGAGGAGGGCCCAGCCTTCGTTCTGCTGGTCGCCCTCGAAGAGCTGGTTCTCGGTGACGAGGAAGGACAGCAGGGGCGCGACGTGCTCCACTTCGGCGACGAGCCGTCGTACGGCCTCGTCCTCGGGCCCGTCGTCGAGCCCGGCCCGGTCGAGCGCCGCC…
125	FLAG20_WT20_peak_125	1330729	1333474	2746	1332337	358.16	85.0215	3.45344	81.4104	CGGAAGTTCTCCTCTGCCGAGGCGACCGCCTGGTACGACTCGTCGGTGAAGACCAGTTCCGCGTCGGGTTCGTGGAGGGCGATGGCGAGGCCGACCACGCCGTTGCCGCAGCCGAGGTCGGCGACCCGGGCGCGGCCGAGGTGGCCGGGCAGGTTCGCCAGGAGGAAGCGGGTGCCGATGTCGAGGCGGTCCGCGCAGAAGACGCCGGCGTGGTTGGTGACGGTCAGGCCGGGAAGGCCGGGCGCGGGGGTGTCCGCGGGGAGGTCGTACCGGTGGGGCCAGGGGTTCGGGCGGGGGGTGAGGGAGGGGTCGGGCGTGGTGTGGATCAGCCGCGCCTTCTTGACCGCGAGGGAGGTCCTGGTGGTCCCCAGGATGCGCTCGAAGAGCCGGAGGGTGGAG…
126	FLAG20_WT20_peak_126	1339603	1340708	1106	1340008	275.66	29.1769	2.14462	27.2636	CCGGTCACGGCGGGCGCGGCGACTATGTGCGGCCGCTGCTGTTCGTCGGAGCGCCACAGGGCGGCCGCCCGCTCCACGAACCCGGTGAGCGGCGAGCCGGGCGCGGGCAGCGGCCCGCCCGGCACGCCGAAGCCGATGTCGTCCAGGGTCACCTGGCGGTGCAGCCGGGCGGCGAGCACCTCGCAGATCAGGTCCGGAACCTGGCCGCGCGGCCGCTGGCCCTTCAACCAGCGGGCCACGGCGGTGTGTTCGTAGCGCAGGGCGAGGCCTCTCGCCCGGCCTGCCCGGTTCACATGGGCGGCCAGGCCGGCGTTCGAGACGCCCGCTTCGTCGAGCAGGGCGTCGAGCAAGGTGTTGGGCTGCATGACCGCTCCGGTCGCTGGGCTCCAGCTCGGTGAA…
127	FLAG20_WT20_peak_127	1345990	1346210	221	1346058	157.24	5.50889	1.45817	4.1888	GACTTATTGGGTGCGGACATCTCTTCCCGTGCTTCCGTTGGCTGGCTGGGCGGCCCCGCTCGACGTCAAGGGCGCAAACGTGCCAAAGGACGAGTCTAACGGGGTGGGGGGACGCGAATGAGCCCGTGGGCGGCCCGGCGGCTCCTGATCTCGTACGGTCTCGACTGCTGAGACGTCAGAGGAGGTGGGCCGGGGTGCCGACGGGCAGGATAAATCGGAAC
128	FLAG20_WT20_peak_128	1370843	1372106	1264	1371400	256.24	29.1106	2.2062	27.1981	CCGTCGGCCACGTACAGCAGCTCGTCGTTGCGGTGCTGGAACTCGCGGCCCGCGTCCTGCTCGCCGGTGAACTCCAGGGCGTGCAGCTGATGGCGGCCGCGCACGACCGCCCGTACGCCCGGGGGCAGCGCGGGAGAACGCTCGTCGGCCCGCACGACGTCGACCGTACGGGAGGCCTCCGCGGCGGCCAGGAGGTCGGCGGCGGAGGTCTCCAGGGCGTCGGCGACGAGTTCCAGCGAGCGGTGGCTGGGGCGCGCCCGGTCGTTCTCGACCTGGCTGAGGAAGGGCACGGAGAGACCGCTGCGCGAGGAGACGACGGCCAGCGTGAGCTGGAGCGCTCTGCGTCTCCTCTTGACGGCCGCGCCCACGCGGGGTGATTCCTTCTCGTCCATGTCGGCC…
129	FLAG20_WT20_peak_129	1390171	1390553	383	1390327	200.92	15.8283	1.88708	14.1806	AGATAGTTCTCGTGGCAGCCGTAGGAGTTTCCGGCCGAGTCGGTGTTGTTCTTGAAGAGGTAGACGTCGCCCGCGATTCCCTCCTCGTGCAGGCGGCGTTCGGCGTCGACGAGCAGGCCCTCGAGAATGCGCTCGCCGGCCTTGTCGTGGGTGACCAGTTCGGTCACGTTGTCGCATTCCGGTGTGGCGTATTCCGGATGCGATCCCACGTCGAGGTACAGGCGGGCGCCGTTCCGCAGGAAGACATTGCTGCTGCGGCCCCATGACACGACACGGCGGAAGAGGTAGCGCGCCACTTCGTCAGGAGACAGTCGGCGCTGTCCCCTGAACGTGCACGTGACGCCGTACTCGTTCTCCAGCCCGAAAATGCGGCGGTCCATGTC
130	FLAG20_WT20_peak_130	1395005	1395392	388	1395119	158.21	4.4042	1.38444	3.14053	GTCCAGGACGGAGTCCACGTCGTCGCTCAGCTTCTCCTGGCGCTCCTTGAGGTCGGAGCTCGCCTCCGTGGTGGTCTCCTCGACCTCCTCCGTGGAACGCGTCGCCTTCTGCTGTCCGCCGCCGGTGTCCTTGGTCGCCATATCCCTCACCCCGCTCGAATCGGCCCCGCTCGGTTGAGTCCGTACAAGATCAGACCCTATAGGGCGGGTCCGACATCGGCCCCGCAGTTTTCAGAACGTCCGGGCACTGATCCCATGATTCCCAGTGCGGGGGCATTTCAGGCCCGGATCGGCCACGCGATCAGCCGCCGGAGAGCACGCGGACCAGTTCCTCGGCGGTCCGGCAGCGGTCCAGGAGCGATTTCACGTGGGCCTTCGTGCCGCGCAG
131	FLAG20_WT20_peak_131	1395477	1397509	2033	1396230	297.98	49.5216	2.718	47.2148	GTCGGCGTACTGCTCCAGACAGCGGCCCCGGAAATAGGCCCTGGTGTCCTCAGGAGGCGCCGTCTCGGCCCGCTCCACCTCGGCCTCGTCCAGCAGCCGCTTCATGCGCCCACGGGCCGCCAGACGGTTGTAGAGGCCCTTGTCGGGGCGTACGTCCGCGTACTGGAGGTCCACCAGGTGCAGCCGGGCGGCGTCCCAGTCGAGGTTGTCCCGGCGCCGGTAGCCCTCCATGAGCTCCCGCTTGGCGATCCAGTCGAGCTCGCCGGCCAGGCTCATCGGGTCGTTCTCGAGCCGGTTGAGCGTGTCCTCCCAGCGGACCAGGACGTCCTTGGTCTGCTCGTCGGCGTCCGCCCCGTACCGCTCCTCGACGTACTTCCTGGCCAGCTCGAAGTACTCCAT…
132	FLAG20_WT20_peak_132	1398429	1399025	597	1398865	175.68	7.01532	1.51789	5.63078	AAGATGTCGCACGTGCCGTCCTCGTTCGCCTGCAGGAAGACACCGAAGCCGGCCGGCGGCTGCGCGAGCCGGTCGACCTCTTCCTTGAGGGCCACGATCTGGTCTCGGGCCTCACGGAGCGTGTTCGCCAGGCGCTCGTTCTGCGCGGACACGCCGGCCAGGTTGGTCTGCAGCTCGACGATCCGCTCTTCGAGAATCCTCGTGTGTCGCGGAGAGTCGGCGAGCTTGCGGCGCAGGACGGCGATTTCCTGCTCGAGATAGGCAACCTGACCGGCGGGGTCTTCAGACCCCCGCCCCGGCCGGATGCCGCGGTTGATGTCGTCGTCGTGGGCTGCCACGGTCCTCACCTCCTCCAAGGGGAGCTGGACGCTTCCTGACCCTACCTGCGTGGGTGGTGAT…
133	FLAG20_WT20_peak_133	1406446	1409147	2702	1407677	353.3	66.1869	2.92814	63.4639	TTCTCCTGGACGGCGGGGGCCTTGGTGTTGAAGCCGAGGTAGCGGATCTCCAGGCCGGGGACCTCGACGACCTCGATGCCGTCCTTGGGCGTCTCGGTGAGGTCCTTGATCTGCTGGCGGGACAGCGAGCGGGCCATCATGTCGATGTCGTCGCTCTCCAGGGCCTTGCCCATGGCGTCCGCGTCGGCGTAGGGGCGCAGTTCGACCTTGTCGTTGCGCAGGGTGATGTCGCCCTTGTAGGACGGGTTCTTGCTGAAGACGAAGCGGGTGGCCTTGTCGCCCTCGCGCTCGACCTTCATGGTGTACGGGCCGGAGCCGTCGACGTCGAAGCCGTCGCGGAGCTTCCCGGCCTCGTACTTGTCCTTGCTGAGGATGCCGGCGACCGGGGTGGAGAGCTTG…
134	FLAG20_WT20_peak_134	1417642	1418415	774	1417896	187.33	10.1363	1.65201	8.64023	CGTTCCTCTCCTCCGCCCCCACCGTGCTGCTCGCCGCGCTGGCCGCCCGCACCCGCCGGATCAGGCTGCTCACCGGTGTCACCGTGGTCGCGATCCTCGACCCGGTCCGGGTCGCCGAGGACTACGCGACCCTCGACCAGCTCTCCCGCGGCCGGCTCGAACTCGTCGTCGGCAAGGGCGCGGAGGCCGGCCACTTCGACCTCTTCGGCCTTGACGAGGAGCGGCAGTGGGACCTCCAGCGGGAGAAGTACGAGCTGCTCCGCCGGCTGTGGCGGGAGGAGGGCGTCGACTGGGAGGGCGAGTTCCGGCCCCCGCTGAAGAACGTCACCACGGTGCCGCGCCCGTACGCCGGACCGCCCCGGATCTGGCACGGCTCGGCCACCAGCCTCAACTCCCCCG…
135	FLAG20_WT20_peak_135	1422897	1425948	3052	1424458	371.75	71.2933	2.98197	68.4003	GCCGACCGTGGTGTCGGTGGGGGTGGCCGACGCGGTGGAGCCGGGTCCCGCGAAGGCCGCGAGGAGCCCGAGGACGGCTCCGGCGAGTGCAACTTTCATGCGTGATGATGATTGCATGGGGCTTATTTAGCGCAGGAACGAGCATTCCCGCCAGGACAAAACGGAACCGCCCTCGGACTTCGGCGAGAAGTCCAAGGGCGGTTGCCTGAAACGGGGTTGCGCGGTACTGCTCGCTACAGGGCCACACCGAGCAGTGCGTCGACGGCACGGGAGACGAGACCGGGGGCGGAGTCGTCGGTCCCGCCCTCGGCGGCCTGGAGCTCGGCCCAGCGGTCGACCGCGACGAGCGCGGTGGGGGTGTCGAGGTCGTCGGAGAGCGCCTCGCGGAGCTCCTCGACG…
136	FLAG20_WT20_peak_136	1459100	1460345	1246	1459745	288.27	38.9373	2.41061	36.8344	GTGGTGCACCGACCCGAAGTGGTAGTCCACGACCAGGTCGGCGGGGGTCGCCGTGGAGAAGACCCCGGACCGCTGGCCCTCCTCGATCAGGGCCCGGAAGCGCTCGTGGTAGTGCCGCCGCTCGGAGCGGACCTGCTTGTTCTTCTCCGGGCTGAGGTGGTGCATCGAGCGGAAGAAGATGGCGGCGTCGTCGAGGTTCTCGATGGTGGTGACGACGACGTCGGCTGCGGCGGCCCGCAGCCGCTCCTCGATGGGCGCGCCGGAGTCCGCGTACGCGTCGAGGCGCTCCTGCTGGAGGCGCAGCACCCGGGAGTAGACCTCCTGGAGGAGGTCCTCCTTGGAGCCGAAGTAGTGGTAGAGCGCGCCCTTGGTGACCCCGGCGGCCTCGACGATCTCCTG…
137	FLAG20_WT20_peak_137	1462819	1463067	249	1462934	173.74	6.06964	1.46841	4.72417	GCTTCGTGGGCGGTCCAGCACGCGCGGGCCATCGCCCAGGTCGGCACCGAGTACGCCCACGATCTGGACACCGGGGCGGGCGTCGCCGAGGCGATGCTCTACCGCGACCGGATCATGGCCGAGAACACCGTGTGGTGGCAGCGGAAGACCGGCGACCGGATCCTGCTCTCCGCGCACAACGGGCACATCGGGTACGAGACGACGAAGCCGGACCACTACCCCCGGCTGCAGGGCGCCTTCCTCAGGGAC
138	FLAG20_WT20_peak_138	1471378	1473365	1988	1472397	342.63	70.6453	3.12389	67.7755	TATTGCGGTGAGCACCGAACGGTCCGCGCCGTACGGTCGGAGCATGCAGAAGCAATCCTCCCGGCTCGCGATCGGCGCCGCCGGGGTCACCGTCGTCCTCTGGGCCTCCGCCTTCGTGTCCATCCGGAGCGCCGGGGAGGCCTACTCCCCCGGCGCGCTCGCCCTCGGACGGCTGCTCGCCGGGGCCCTGGTGCTGGGAGCCGTCCTCCTGGTCCGGCGGGAGGGCCTGCCGCCCCGGGCGGCGTGGCCGGGGATCGTGGTCTCGGGCCTGCTCTGGTTCGGGGTGTACATGGTGGTGCTCAACTGGGGCGAGCAGGAGGTCGACGCGGGCACGGCGGCGATGGTGGTGAACATCGGGCCGATCCTGATAGCCCTGCTCGGCGCCCGCTTCCTGGGCGA…
139	FLAG20_WT20_peak_139	1497636	1498324	689	1498154	193.15	13.9118	1.81451	12.3092	CGACCTGCACCGTTTCAATGTCATCGGGACCATCTCGTACGACCACCCGGACCCGTCGATCTTCACGGTGCTCACCTCGCCCTCCGACACCCCGGGGCTCGCGAGCGTGGACTTCGTGGTCTTCGCCCCGCGCTGGCTGGTCGGCGAGGACACCTTCCGGCCGCCGTACTTCCACCGGAACGTGATGAGCGAGTACATGGGCCTGATCGAGGGCGCGTACGACGCCAAGACCGCCGGAAAGGGAGGGTTCGTGCCGGGCGGCGGCTCGCTGCACAACATGATGTCCGCGCACGGCCCCGACCGGGAGACCTTCGACAAGGCCAGCGCCGCCGAGCTGAAGCCGCAGAAGATCGACGACGGCCTGGCCTTCATGTTCGAGACCCGCTGGCCGGTGACGAC…
140	FLAG20_WT20_peak_140	1505768	1508286	2519	1506837	369.81	69.823	2.95227	66.977	AACGAGGCGCCGGGCCCGGTCCGGGCGGTGTCACGAGCACCGCTCCGGCCGGCCCCGGCGCCACGAGCGGCGCGGGTGGCGGTCCGGTCAGACCGCGTTCCTGAAGCTGGGCAGGTAGCCGCCGGACTGGCCCGCGGCCGTCGGGTGGTAGGACTCCCCGATGTTGAGCCAGTTGACGCTGTGCAGCCAGGCGGAGCCGGAGCAGATCTCGTGTCCGGTGAAGGCCGGGACGACGCTGGAGAAGGTGTAGCCGTGGTCGGCCGCGCGCTTGGCGACGGCCGCGTTGAGGTAGTCGGAGGCTCCGTTGATGGCGCTGCGCTCGGCCTCGCTCAGGCCGGCGACGCAGTTGCCGCCCAGCTGGTAGAAGCGCGGGTAGCCGAGCACGACCACGTGGGCGGC…
141	FLAG20_WT20_peak_141	1512641	1514765	2125	1513713	315.45	59.3189	2.9301	56.7933	GGCCGGACGAAGATCCGCTATCCGGCGGAGGTGCTCGCGGAGGACGGTGTCCGGCTCTCGGTGCGCGCCCCCTGGGCGGCCGAGGGGGTGCGGGACTTCGGCTTCGTGCGGTTCGAGCCGGGCGATGTCTTCGTGGAGCACTACTGGCGCGACCGCTGGTTCACGGTCAAGGAGGTGTGGTCCGGCGACGGCACCCTGAAGGGCTGGTACTGCGACATCACCCGGCCGGCCGTGTTCGACGGCTCCGGGGTGGTGATCGACGACCTGGACCTGGATCTGTGGGTGTCGGCGGACGGCAGTGAGGTGCTGCGGCTCGACGAGGACGAGTTCGCGGCGAGCGGGCTCGCCGCCTCCGATCCGGAGGCGGCGGCGTGCGCCGTGGTCGCCCTCGACGAGCTT…
142	FLAG20_WT20_peak_142	1519521	1519779	259	1519669	176.65	6.16716	1.4682	4.81657	TCTGACGGCGTGCTTCCAGGGCAGCATCGGGCGATCTCCTTGCGGCTCAAGGGGATGGTGGGGGTGCTACGCCCTGCGGTCCGGACCACAAGTGGGGATGCGTTCCCAGCCAAGCTACGCACGGGTAGCCTCGACTGGGAAGTTACGCGTCGGTAAAAAGTGATGCGACGTCATGAAGGCGTGACAGCAAGCCCGTTGGGCGGGAAAGCCGCCCGGCACGTCGTGCCCTCAGGCCGCCAGCGACCCCGGCAGCACCGCC
143	FLAG20_WT20_peak_143	1529640	1530028	389	1529809	153.36	4.17834	1.3777	2.92883	GATGCCGGTGGTGGAGCCGCGGCGGGTGACCGACATGCCGACGGTGGCGTTGGCGGCGCTGGTGATGTCCACGCTGCCGACCGTGCCGGACTTGGTGACGGAGGAGTTGGTGTAGCGCACCAGACCGTAGTCGTTGCCGGGGAAGCTGGACCCCGCGGTGGTGCCGAGGACGGTGGTCCGGGAGGAGTTGGAGTACCAGGTGCCCGCGCCGTCGGTGCAGTGGCCGGCGGTCAGGAAGTAGTAGTTGCCCGCACTGTCCCGGACGTTGAAACCCAGCGAGCAGCGCCAGCTGGTGGCGTAGATCGCGTCGCCGCCGGAGATCAGCTTGGTGAACTTGCCCGGGGTCCGCTCGACCCGGATGGCGTCCGCGTTCGCCCCCGCCTGCCGCT
144	FLAG20_WT20_peak_144	1530141	1531821	1681	1531141	298.95	45.5945	2.58578	43.3657	GTCGCCGGTCGCCGAGAGGGCGGCGGCGTCGAAGGTGCGGGTGCTCCGCGCGGAGTCGGCGGTGCCCGCGCTCGCGGTGGGGGCGGCGAGCGCGGCGGCGGCGGCGAGGCCTGCCGCGACGGCGAGCAGCCGGACGGTTCTCGTGGGGGTGGTGCGCATGGTCCTCACTTCTCGTTCCTCCCGAGGGGAATCGGGGGCCCGCCGTGGGGTGCCGGGCCCGTGAGGCGCGGCCTGGGGCCGGCGCTGTGGGGGAGTCTCGGGCCGTACGACTTCACGCCGCAAGGGCGCCTTTCGGCCGTACGGCCCTCAACTACCTACCGCTCCCAGCGAGTTGAGAAGGGGTCAGAACGCGGTCAGGCGCCGCTCAGCCGCCGTTCGCCCGCCGCGACGGCGGTGTCG…
145	FLAG20_WT20_peak_145	1544233	1546086	1854	1545479	286.33	37.5547	2.37465	35.4759	GGCGAGGAGCTGGTCGCCTGCGCCGGCGCGCTTGACCCCGAGGACGCAGCCGAGCACACCGGCGGCGGCCATCAGCGCGCCGAGGACGTCCCAGGGGCCGTCGGTGGCGCCCCGGGACTCGGGGAGGAGCCGGCGGCCGAGCGGCAGGATCAGGGCCATCAGCGGGATGTTGATGAGGAAGACGGAACCCCACCAGTAGTTCTCGACGAGGAAGCCGCCGAGGACCGGTCCGGTGGCGGCGCCGATCGCGGCGACCGCGGTCCAGACGCCGATGGCGGTGGCGCGTTCTCGCCGGTCGGGGAAGACCGCGCGGAGGATGGAGAGGGTGGCGGGCATGATCATGGCGCCGCCGACGCCGAGGAGCACCCGGGCCCCGATGAGGACCGAGGGTTCGGTGGC…
146	FLAG20_WT20_peak_146	1546386	1547147	762	1546790	198.01	11.1551	1.67232	9.62815	GCGTGCCCGGCGGGCCCGCTCAGCCGATCCAGCAGCGGTTGACGGTGCCGTCCTCGACCTCGAAGTTGATGCGTCCGGCCAAGTACTCCATGGTGATGATCGAGCCCGGCGGCAGCGACCTGACGGTCTTCCAGCCCCGGGTCCTGGCCAGCTGTGTGGCGCCTTCCGCGTCGAGGCCCACATAGGACTCGGGGGCGTCGCGGGGCGGTTGGGGAGTGCGCGAAGTGGGTGCCATGTCCCTCACGTTAGTCCCTTGGCGGTCACGCTTGTGTCACAAGTTCTCGACATATGTTTGGCGTGCTCCCGGTCACTCGACGGGAGTGATTCCGGCCGTTTCTCCAGTAATTCCGGAGGGCCTCGGGTACTTCACACGAAGGGTTCCGAAGTGCCGATGGAGCG…
147	FLAG20_WT20_peak_147	1563957	1564267	311	1564078	170.83	5.16155	1.42007	3.85816	CTGGCCGCCGGCGAGGGCGCCGATCAGGGAGCCGAGGATGCCGCCGGCGCCGCCGCTCTGGCCGCCGGAGCCGCCGAGAAGGCTTCCGAGGAGACTGCCGAGGTCGTTTCCCGCCATGGTCCTGCCTTTCGTCCGGTTCGGAACAGGCCCAATGTCACCCGAACCGTCCTGTTCCGCCACTCGGGGTAAGGGCAGGTCCGGGCGGCTCCGCGCGGTAGAACTGTCGTCATGTTGCTGCACGTCGTACCGTCGGCCGTCTGGTCGGCCGCCCCCGATGCCCCGTACGCCCCCGGTTCGCTCGCCACCGAGGG
148	FLAG20_WT20_peak_148	1587392	1588728	1337	1588161	269.83	33.5564	2.3148	31.5519	GCTTCACCGAGCCGGTCAGCCCGTTCCCGGCGATCGTCATCCACGACACGTAGATGTAGAAGAGGCCGACGCCGATGACGGAGATCAGGGTGGCGCGCGGGATGACCCTCTTCGGGTCGCGGGACTCCTCCCCGTACATCGCGGTCGACTCGAAGCCGACCCAGGACCAGAAGGCGAAGAAGAGACCGAGGCCGGCGGAGGTGCCGGTGAAGGCGTTCCTGGGGTCGATCGGCTCGACGGGGATGCCGTCCGGGCCGCCGCCGGCGATCAGGACGGCGGTGGCGACCGCGAAGAGCACGGCGATCTCGGCGACAAGCATCACGCCGAGCGCCCTGGCGGTCAGGTTGATGTCGAAGTACGAGAGGACGGCGGTGACGGCCAGCATGACCGCCGCGTACA…
149	FLAG20_WT20_peak_149	1606102	1606480	379	1606241	176.65	4.62053	1.37715	3.34503	CCATGCACCACCTGTATACCGACCACAAGGGGGGCACTATCTCTAATGCTTTCCGGTATATGTCAAGCCTTGGTAAGGTTCTTCGCGTTGCGTCGAATTAAGCCACATGCTCCGCTGCTTGTGCGGGCCCCCGTCAATTCCTTTGAGTTTTAGCCTTGCGGCCGTACTCCCCAGGCGGGGAACTTAATGCGTTAGCTGCGGCACCGACGACGTGGAATGTCGCCAACACCTAGTTCCCAACGTTTACGGCGTGGACTACCAGGGTATCTAATCCTGTTCGCTCCCCACGCTTTCGCTCCTCAGCGTCAGTAATGGCCCAGAGATCCGCCTTCGCCACCGGTGTTCCTCCTGATATCTGCGCATTTCACCGCTACACCAG
150	FLAG20_WT20_peak_150	1607114	1607663	550	1607487	217.42	6.7383	1.43696	5.36398	GATCAAACTCTCCGTGAATGTTTACCCGTAATCGGGTGACACTCGCGTTGAGCGGGACAGTCAGGCCGGAATAGGGCCGACTGTCCACAGCGTCCTCGCTGTGTATGTTGCCTACCCGCCACAAGGGCCGGCAGGACTTTCAAAGGAACCTCGCCATCCGAAGATGGACGGGGTATCAACTAATCTGGCGTTGATTTTTGGCACGCTGTTGAGTTCTCAAGGAACGGACGCTTCCTTTGTACTCACCCTCTCGGGCTTTCCTCCGGGCTTTTCCCTTCGTGTTTCCAACCTTACCAGATCGTTTTCCGTTCCGTTTCCGGTTCGGAGTTTGTATCCGGTGGCCTGTTGGCTGCCTTTCGCCTCTCGGCGTGTTCACTACTTTAGCCGATTTCCTCGGTG…
151	FLAG20_WT20_peak_151	1619943	1621398	1456	1620829	206.74	12.1025	1.7028	10.549	CGCCGTCGACCGTGACCGTGAGGTGGCGGGCCGAGAAGGAGACCGAGCCGGTGTCGACGAACTCCTCGAGCTGTCCGCCGACGATCCGGAAGGTCGAGTGGCCGACGCCGACGATGTCCTGCGGGCCGAGGAGGGCGGTGCCGCCCTTGGTGATCGGCTGACCGTTGACGTACGTGCCGTTGTGCGAGCCGAGGTCGCGGATCTCGAAGCGGCCGTCGGGCGTCGCGTGGAACTCGGCGTGGTGCCGCGAGACCTGGAGGTCGGAGACGACCAGTTCGTTCTCGAGGGCACGGCCGATGCGCATGACGTGGCCGAGGGCCAGCTGGTGGAACGTGGTCGGGCTGCGGTCGGCGTAGGCCGAGGAGGCACTCCCGGCTCCGCCGGTGGCGGGAACCTTCT…
152	FLAG20_WT20_peak_152	1631313	1631600	288	1631478	158.21	5.66676	1.46603	4.33888	AGGCGCGCCGCGAGTCGGTGTTGAGGAAGGCGTCGGCCTCGTCGGCGAGGACCAGGATGCGCCGGGTGTCGTCCTCGTCGAGCCACGACTGGATGTTGCGGACGACCACGTCGGGGTTGGCCTGCTCCGACATCTTGTTGCCGAAGACGCCCTTGCGCTTGAGGTCCTCGACCAGTCTGCTCCAGATCCGGTCGGGGGCCTCCGCGTGGCCGATCTCCGCCTTCAGGAGGTCCAGGTAGACGGCGACGTGGGCGTCGGCGCGGCTGGGGAAGATCTCCGCGACGCGGC
153	FLAG20_WT20_peak_153	1640713	1642024	1312	1641377	276.63	31.0722	2.20338	29.1188	CAGGTCGCGACGGCGTTGCCGAGCACGCTGCCGAGAATGCCGAACACGGTCGTCAGCCAGAGCGGGATCTGCTGTTTCCCGGGAAGGATCGCCTTCGCGATCAGTCCGAGGACGAATCCCACGATGATCGCCCACAACCAACTCATCGTCGCCTCCTTGTACGCAACTGCGCCCAGTCTCGGCCCATCCGCCATACGGCGCATGTCGGACAGCTCCATCCGTGCCCCGGTCTCGTCGGCGCACAGGGGCGGGCGTACGGTGGGAGCGAGGTCCGGACCGGGGAGGGTCCGGCGCGACCGGTGGGTGGTGGACGGCGATGGCGAAGCGTGGCGGGAGCGAGGTCTTCCGGATCACGGGGGCCCGGCAGGGGCTCGCGGACGACGTCCGGGGACGGCAGCG…
154	FLAG20_WT20_peak_154	1667326	1669418	2093	1668114	304.77	42.6675	2.46592	40.4919	GTTGACGACGGTCTCGACGAGGTCGACGTCGTGGGAGATCACGATGAAGCCGCCGCGGTAGGTCTTCAGGTAGTCGCGCAGCCAGACGATGGAGTCGGCGTCGAGGTGGTTGGTCGGCTCGTCGAGGAGGAGCGTGTCGGCGTCCGAGAAGAGGATCCGGGCGAGCTCGACCCGGCGGCGCTGGCCACCGGAGAGGGTGTGCAGCGGCTGGCCCAGGACCCGGTCGGGCAGGCCGAGGGCGGCGGCGATGGTGGAGGCCTCGGCCTCGGCCGCGTACCCGCCCTTGGTCAGGAACTCGGTCTCCTGGCGCTCGTACTGCCGCATCGCCTTGTCGCGGGTGGCGCCGGAGCCGGTGGCGATGCGCTCCTCGTTCATCCGCATCTTCTTGAGGAGGACGTC…
155	FLAG20_WT20_peak_155	1674144	1674550	407	1674391	206.74	12.7419	1.73118	11.1717	CGGCCTCTGCCTCGCGGCCGTGGCCTACGGCATCTACCTGATCGTCGTCTGACGGTCGCCCCCGCTCGACGGGAAGGGCGGTCCGCACCCTCGGGTGCGGGCCGCCCTTCCCGTGTGCCCGGCGCCGTGTCTGTGGTGCTTCGCACAGTGACCCGGCGCAGGTCAAGGGTGAGTTGACGGGTGTTCTCGGCCCGTGGTGGACTGCCGAGGCCATTACGGCGGCAGTAGAGGAAGTCCGGTGCGAATCCGGCGCGGTCCCGCCACTGTGACCGGATCCGAAGGGTCCGGGAGTCAGGAACTCTCGCCGCCGGTCACGTCGATCCAGGGCGCGGACCCTGAGTGAGGACATGCGCCATGCCCGGCCGCAGCAGAACCACAGGTGTCTTCGCCTACGGCGCG…
156	FLAG20_WT20_peak_156	1685611	1685934	324	1685795	190.24	4.28118	1.33735	3.02481	CGTCCGTGAAGCGCACCCTGCGGTAGTCCTCGGTGACCTGCTCGGCCCCCGTCACGGTGAACGTGAAGTCCTTGCCGCGCATCAGCTTGAGAACGGCACCCTGCCAGCCGTGACCCACCGCAATCCCCTCCCCTGAACTCCTGTAGATTAATTTAGGTCAGCCTAACCTAAGAAAATCGCAGCCGACATGGCCCTGCCATGTCAGGGACATGGACGGGATCGGGGTCTCCGTGAGCATCGAGGTCTACCGGGACGCCTGGGGCGTCCCCCATCTGCGCGCGGCCGACCCGGACGAGCTCGCCTTCGCCCAGGGCCGGGTCACCG
157	FLAG20_WT20_peak_157	1742612	1743115	504	1742923	191.21	10.8721	1.67724	9.35373	CGCTCTCGGGTCGCGAGTTCCTCCACCGGAGCCGCGCCAACGTTTTTCACAACGCCATTGTTGCGTAATTAATCTCGGCCTGACAAGCGCCGCCGGGAGCGGCGACGGTGCCGTGCATCACTCAGGTAAGGCTTACCTGACCTGCGGAAACGATCATTCGTAGGACGAATCAGCGGCTCGCTCGCAGGCCCCTTCCGGCCGCCCCGCGAGCCCGTACGCGCAGGCCACAGGGGCTCCGGCGACCCCGATGACACCCGGCGCGGCGATGCGGGGATTGCCTGGAAGGCCCCATTCCGGCCACCTGGGACCCGCGCCCGAGAGGGCTTCTCCCGCTCTCTAGACTTCCCGGCATGCGAAACGAGTCCGTCGGATCCGCCGTCCAGGTCCGTGGCCTGGTCA…
158	FLAG20_WT20_peak_158	1782293	1782934	642	1782700	247.51	27.892	2.19918	26.0017	CGGCCTCCGCGCTCTGGATGTTCCCGATGGTGGCGCTGCTGCACACGGCACGTCCGCCGCTGATGTTCCTCGGCTTCCTGGGCGCGCTGCTCGCCTTCATCACCATGTTCGCGGTGGTCGCCGCGTACCTGCCGGAGCTGTACGAGCCGCGGGTGCGCTGCACCGGCGCCGCCGTGGGCTACAACCTCGCCGGGGTCCTCGGCGGCGCCCTCACCCCGCTGGTCGCCACCGCGCTGTCCGACGGGGGCTCCGGGCCGCCGTGGGGCGTGGCCGCCTATCTGACGGTGGTCGCGCTCGTCAGCCTGGGCTGCTTCGCGCTCCTCCCGGAGACACTGCCCGAGCGCTCCGAGGAGACGGCCCCCGAACCGGCCGCCGTCTGACCTGAACCGTCCCTCCCTG…
159	FLAG20_WT20_peak_159	1791246	1793710	2465	1792582	362.04	67.8802	2.92775	65.1013	TCGCTGATGACCTCGCCGGTGAGCGGGTGGAGGGTGGAGAGGGCCTCGATCTCGTCGCCGAACATCTCGATGCGGACGGCGAGCTCCTCGTACACCGGGAAGATCTCGATGGTGTCGCCGCGGACGCGGAAGGTGCCGCGGGTGAACGCGAGGTCGTTGCGCGTGTACTGGATGTCGACGAAGCGGCGCAGCAGCTGGTCGCGGTCGACCTCCTCGCCGACCTTGAGCGGGACCATCCGGTCCACGTACTCCTGGGGCGTGCCGAGGCCGTAGATGCAGGAGACGGAGGCGACCACGACGACGTCCCTGCGGGTGAGCAGGGAGTTCGTCGCGGAGTGGCGGAGCCGCTCCACCTCCTCGTTGATCGAGGAGTCCTTCTCGATGTACGTGTCCGACTGC…
160	FLAG20_WT20_peak_160	1807688	1808920	1233	1808396	324.19	57.7005	2.82771	55.2104	TCTCGGTCTCGGTCTCGGTCTGCGGGACCGGGACGTTGCGGACGGGGGTCTGCGGGCGCGGAGTCGGCGTCTCGATCGGCTGCTCGGGCTTCGAGGGGCCGTTGACCGCGGTGTTGCCGAAGACCGGGTTGAGGACACCGACCACGTTGACCGAGTTCCCGCTGACGTTCACGGGGAGGTCGACGGGCAGCTGGATGCCGTTCCCGGAGAGGACGCCGGGAGAGCCCGCGACATGGGTCTCGGCCGAGGACCCGCCGCCGTTGACCGAACCGCCGTCGGAGGAGCCCCCGCCGTGCGAGCCGCCAGCCTGCTCGCCGCCGCGCGGGGTGCCGGGCTCGTCCTTGTGGGAGCCGCCCTCGGAGCCGTAACCGTCGGGCTCCTTCTCGGCGGAGCGGTTGG…
161	FLAG20_WT20_peak_161	1826895	1827544	650	1827333	208.68	13.7755	1.77097	12.177	CGCTCGAAGTAGGTGTCCATCAGGCCGCGGGCCTCGCCCGGGTCGATGTTCAGCTGCTGGGAGAGCCCGAAGGCCGAGAGGCCGTAGGCCAGGCCGTACGACATGGCCTTGATCTTGCGGCGCATCTCGGCGTCGACGGCGGACCGCTCGACGCCGAAGACCTGGGAGGCGACGGTGGTGTGGAGGTCCTCACCGGAGGTGAAGGCCTCGATGAGGCCGGCGTCCTCGGAGAGGTGGGCCATGACGCGCAGCTCGATCTGGCTGTAGTCGGCGGTCATGAGGGCCTCGAAACCCTCGCCGACGACGAAGCCGTGCCGGATGGCCCGGCCCTCGTCCGTCCGTACCGGCACGTTCTGCAGGTTGGGGTCGGTGGAGGAGAGCCGGCCGGTGGCGGCGACG…
162	FLAG20_WT20_peak_162	1840782	1841091	310	1840933	192.18	6.82983	1.47467	5.4526	GGCGTAGGTGCCGTGGCTGAGGTTGAAGCGGGCGACGTCCATTCCGGCCTCGATCAACGCCTTGATCTGGTCGTATGTTTCGGTGGCGGGCCCAAGGGTACAAACGATTTTCGCTCGGCGCATGGGTCGAGCCTAGGGCTTACCCACCAGTAGCGAGTTGGCGGGACATGACTACTCAACCACCTTTCCGTGAAAGGCTGTTGACAAGTCTTGAATCTGTGCGCCGGGGTGCTCTGATGAGCGTTTCTGGCGCCCCGGCGCACTCCGTCTCAGAGGCTGGGCGGGTTCATCGTGAAGCGGGCGACGACCT
163	FLAG20_WT20_peak_163	1853591	1856251	2661	1854386	358.16	68.5574	2.96825	65.757	CAGCCCTCGCCCCAGCTCACGATGCCGACCTGGACCCACGCTCCGGCGTTGTCCTTGCGGAACATGGGGCCGCCGGAGTCACCCTGGCAGGTGTCGACCCCGCCCTGGCTGTAGCCGGCGCAGATCTCCTCGGCGGGGACGAGGTCGCTGCCGTACGAGCTCTGGCAGGAGGCGTCGGAGACGAACGGCACGTTCGCCTTGAGCAGGTAGCGCTGCTGGCCGCCGCCCTCACGGGCGGCGCCCCAGCCGGCCACCGTGAAGGTGCCGCTGTTGTACGCGGTGGTCTCGGCGATCTTCAGGTTGGGCAGCGAGGTGATGGGGCTGGCGAGCTTGATCAGCGCCCAGTCCTTGCCCTTGCCGTTGTAGCCGGGGGCCTGGAGGACCTTGGTGGACCGGACC…
164	FLAG20_WT20_peak_164	1856462	1856700	239	1856557	161.12	5.26429	1.43471	3.95505	CGTCGCCGGGAACGAGGGCGGGCAGACCTTCGAGGCGGTGGTCCGCCGGGTCCGGGAGGACGGCGGGGTGACCGTCGTCGTCGAGCTGCTGCGGGAGGACGGCGCCCCCGGGCGGGGCGACGAGCGCCAGACCGGGCACGCGGCGATCGCCACGCTCCTGGAGTCCTCGCTGGGGCTCCGCACCTCGCACGAGGAGCTGGCGGCGCGGGCGCTGCGCTGCGGCGATCCGGAGCTGGACG
165	FLAG20_WT20_peak_165	1864869	1865133	265	1864952	169.86	5.19368	1.42382	3.88726	CGATCTTCAGCGTGACGGCCTTCTTGTCGGTCTCGTCCATCACGTACAGGACGTGGTGCTCCATGGTGGTGACCGCACCGGCCGAGGGGTCGACGGAGTGGACGACCGGGTCGTCGAGGAACATCTTGACCAGCCGGTCGACGTTCCGGTCCAGGGTGGCCGAGAACAGCAGGCGCTGCCCGCCCGGCTCGACCTGCTTCAGGAGCTTCGTGACCTGCGGCAGGAAGCCCATGTCGGCCATCTGGTCGGCCTCGTCGAGGACCGT
166	FLAG20_WT20_peak_166	1897840	1898324	485	1898185	188.3	8.68829	1.5775	7.24059	TGCGAGGTCGGCGCGCACGCCTTCGATGATCTCGTCGAGCACACTCACGCGAGGGGCCCCCTTCCGGGACGGTGATGGTGATGATGAACCAGGTTCAGCCACATCGATCCTATCCGCAGGACGGCCCCGGAATCGCATCGACCGGAGTCGCGTCCCATCTGCTGGGACTCCCGTAGGGATCCGTCGCGGTGTCGTACGGGCGCTCAGGGGGCCAGTGCGGAGCCGAAGGGAAGGTTCCGGACCAGGGTGAAGAGGGCGAGGACGGCCCCGACGCCCCACCACAGGACCGGGGAGGCCGCGAGGCGCATGGGGACCCCGCGGATGGCACGAATCAGCCAGACGGCCATGAGGACGGCGAAGAGTCCGTAGCCGACGACGGCGAGGGCGTTGGCGCCGAGG…
167	FLAG20_WT20_peak_167	1909899	1910462	564	1910180	225.18	21.9764	2.05323	20.1996	AGCTCTTCGAGGGCGCGGGTGATCGCCTCGGCGGGGACGCGCAGGCTCGGGACGCGGACGCCGTCGAATTTCTCCCCGTAGTCGATCACCGCGGCCGCGCCATGATGCCTGACGTCCTCGCAGATCGGCCGCACCTTCTCCAGGGCGGCTTCCACGTCGAACTCGGCACGGGGCAGCAGGTCACGCAGGGCGGCACCCTCGGGGAGGGGCTCGCCGCGCAGATCGATTCGAGAGATCACGGGTCAATTCTCGCAGACGGCCCACGGCGCCGGACGCGCGTATCACTGGCTGATACACGCCACACTGGCGTCTTGTCGCCACTCCTGACCGTTAGCGTTCAGCCCGTCACTCAGCGGGAAGAACGGCTGTACGAATCCACGAAGATCCGGAAACGGAATC…
168	FLAG20_WT20_peak_168	1913226	1913444	219	1913296	164.03	7.28972	1.54991	5.89355	CGCCTGCCTCTCTTTCCGCTCAACGCGGTGCTGTTCCCGGGCCTCGTGCTGCCGCTGAACGTCTTCGAGGAGCGTTATCGCGCCATGATGCGCGAGCTGCTCACCGTCGACGACTCCGAGCCGCGGCGCTTCGCCGTCGTCGCCATCCGCGACGGCCGCGAGGTCGCGCCGACGGCCCCCGGGATGCCGGACCAGACGGCGCTGCCGGAGAAGGGCCCC
169	FLAG20_WT20_peak_169	1915237	1915487	251	1915395	157.24	5.10083	1.43204	3.79979	GGTCGAGGCCGACGGCGGCCCAGTCGGGGCTCGGGTCGAAGGTGCGGGCCAGGGCCTCCACGCCGTACGTCGACGGCAGCAGGTCCCGCGCCCAGCCGATGGGCTGCGGCAGCCGCTCCGCCGGGAGGACGCCGAGGAGGAGCGCGGCGGACATGCCGAGCTGGCCGAGGAGGGTGGCCAGTTCCTGACGGGGCGCGAGGAGGCCGAGGGCCGCGCCGAGTCCGGCGAGGGCGGCCCCGGCGAGCGGGACG
170	FLAG20_WT20_peak_170	1918408	1918753	346	1918476	175.68	5.00769	1.40224	3.71184	CCACGTGTTCCACCCTCTTTCGGGAACCTCGGGATCGGAAGTTGCTTCGGATTTCCTTCGAGTCTGCCCGAAGGCCGGGGGCTCGACGGCCGGAACTGGATCATCGGCGTGGCGGATGTCACGTTCTCGGCGGGCTCACGCTCCGTAATGATCCAACATGCGCCGGTTCACACCGTATGTGAGTCTGACAGCGGCCCTGGCCCCTAGGTCCCTTTGAGGAGGCATCCCCATGGCCAAGAACCGCAACCAGAACCGCAGTCAGAAGCAGCAGTCCCCCGCCGAGCGCGGCGCCCAGCAGGCGCAGCAGTCGGCGATGGAGTCGCAGGCCGAACAGCGCGCCGGCCAG
171	FLAG20_WT20_peak_171	1925021	1930535	5515	1927516	388.25	91.1417	3.43191	86.9551	AAGAAGACCCTGGAGCTGTACGAGGACTCCCGCTGCCCGGTCTGCGCGACCTTCGAGCAGTCCGTGGGCGCCACGGTCGAGAAGGACGTCGAGGCCGGCAAGTACAAGATCAAGTACATCGGCGCCACCTTCATCGACAACGGCGCTCCGGGCGAGGGTTCGAAGAACGCCCTCTCGGCGCTCGGCGCCGCGCTGAACGTGAGCCCCGAGGCCTTCCTGAAGTACAAGTCGGCGCTCTACTCGGCGGAGTTCCACCCCGAGGAGAACGACGACAAGTTCGCCGAGGACTCCTACCTCCTGAAGGTGGCCGACTCGGTGCCGGCCCTCAAGGGCAACGCCGAGTTCAAGAAGAACGTCGAGGACGGCACGTTCGACGCCTGGGCCATGAAGATGTCCAAG…
172	FLAG20_WT20_peak_172	1930666	1930939	274	1930793	170.83	6.63641	1.50727	5.267	AGATGGGCCGTCTGTTGGCCGCGAACTGCCGCCAGGAGGTGCGCTGCACCGAGGCGTACAGGAGGGGCGGCAGCACCAGCGGGAGGATGAGCTCCGGCGGGATCTCGACGTTCGGCACGAAGGGCAGGAAGGCCAGCGCGATCCCGACGAGGGTCATCAGGACCGGCGCGGGCAGTCCCAGCCGCTCACCGAGGGGGACGGTGAGCAGGGCGCCGAGCAGCAGCAAGAACAACAGGGCCAATTGATCCACGGCCACACCCTGCCACGTATGTCC
173	FLAG20_WT20_peak_173	1961808	1962060	253	1961925	164.03	5.3617	1.43508	4.04703	ACCACGCTGATCCAGATCTGCTGTGCGACCATTCCGGCCATGAGGAGCGCGATACCCACCAGGAAGCCGGCGACTGCCTGGTAGACCCGTCGCCGGGTGTACGTACGCAGTCCGCTTCCCTCGAGCGCTGTCGCGAACTTGGGGTCTTCGGCGTACAGCGCTCGCTCCATCTGCTCGAGCATTCGCTGCTCGTGCTCCGAGAGCGGCACGGAGTCCTCCTAGTCGTCGGTCGCGGGGGCGACCGGTTTGCGGC
174	FLAG20_WT20_peak_174	1971436	1972090	655	1971750	196.06	8.51537	1.55169	7.07278	GCGTGGTGTCGGAGGCGATCTTCTGGGTCGCCTTCACGGTGCCGCCGCGGGTGGAGCCGCCGGCGCCGTAGGTCACGGAGACGAAGCTCGGTCCGACCGCCTCGACCCGGCGCATCGCGTTCCAGAGGCCCTGCTCGCCCTTCGCGGTCCGGGGCGCGTAGAACTCGAAGGAGTACGACGTGCCGCCGGAGGCGAGGATCTCGCGGACCGTGCGGGCGCGGTCCGAGCGGACGGAAGCGGTACCAAGGGCCATACGGGCAGGTTAGACGCGGTGCGCCGAGCCGCGTACACGGTGTCCGAGTGATGGACACCTTTTCGGACAGGCGGCCGGAGGGATTCCTGGACGAAGCTCCGAGCGGAGCCCGGGGACGCCCGCCGGGCGCTACTCCCCCGCGCGCT…
175	FLAG20_WT20_peak_175	1978121	1978369	249	1978305	152.39	4.31022	1.38862	3.05269	TGCCCAACCTCAAGAACAAGCCGCTCGCCGAGGCCAAGCGGATCCTGGAGCGGGAGGGACTGGCCACCGGGGTGGTCACCACGGCGTTCAGCGAGGGCGTCCCGCAGGGAGCGGTGATCAGCTCCGACCCGGAGCCCGGCACCGGCCGCGCCCCCGACTCGGCCATCGCCCTGGTGGTCAGCAAGGGCGCGCCGATCGACGTGCCCGACGTCACCGGGGAGACGGTCGACGCCGCGACGGCCACGCTCC
176	FLAG20_WT20_peak_176	1978975	1983037	4063	1981655	371.75	75.7798	3.10622	72.7302	GAGTCGATGCGGCACTCGCTGCGGCGGGGCCGGGAGATCGGCGCGAAGGGCGTGGTGGTGCACACCGGCTCGGCGACCGGCGGCCGCCCGCGCGCGGTGGCGCTGGCCCAGGTGCGGGAGCGGCTGCTGCCGCTGCTCGACGAGCTGACGCACGAGGACGACCCGTATCTGCTCCTGGAGTCGACGGCCGGGCAGGGCTTCTCGCTCTGTTCGCGCGCGGAGGACTTCGGGCCGTACTTCGACGCGCTCGACCGGCATCCGAAGCTCGGGATCTGCCTGGACACCTGCCACATCTTCGCCGCGGGTCACGACCTGACGGGTCCGCACGGCGCGGCGCAGACGCTCGACGCGCTGGTGGCGACGGTGGGCGAGGGGCGGCTGAAGCTGATCCACGCCAAC…
177	FLAG20_WT20_peak_177	2000872	2002176	1305	2001951	243.63	19.6602	1.91113	17.9296	ACTTCTCCTCGACCCAGGCCCGGCCGCGCTCGCCCATGCGGGCGCGGAGCTCCGGGTCGAGGAGGAGGGTGGTGACGCGGTCGGCGGTGTCCTCGGGGGACTCGCCGCGGACGACCCAGCCGGTCTCGCCGTCGAGGACCGCGTCCGGGGCGCCGCCCGAGTCGCCCGCGACGACCGGGAGGCCGGTCGCGGAGGCCTCCAGGTAGACGATGCCGAGGCCCTCGACGTCGAGGCCGCCGCGGCGGGTGCGGCAGGGCATCGCGAAGACGTCTCCGGCGCCGTAGTGGGCGGGGAGCTCCGACCAGGGGACGGCGCCGGTGAAGCGCACGGATCCGGCCACGCCGGTCTCGGCGGCGAGGCGGTGCAGGTCCTTCTCGTACGGGCCGCCGCCGACGACCA…
178	FLAG20_WT20_peak_178	2034529	2034804	276	2034722	188.3	6.99376	1.49055	5.60986	AGGTGACCGACTTCAGGCCGTCGACGTTCTTGAGGTTGTTCTCCAGGGGCTCGACGACCTGCTTCTCGACCACATCGGGAGAGGCGCCCTGGTACGGGGCGAGGACCGAGACCATCGGCAGCTCGATCGAGGGGAACAACTGCTGCTTCAGCTGCGGTATCGCGATCGCCCCGAACACCAGGGCGACGATGGAGATCAGCCCGATCAGGGCCCGTTGCGCGAGGCTGAATCTGGACAGCCAGGACATGGGGTCTCTCTTCTGTGGCGTACTCGTCG
179	FLAG20_WT20_peak_179	2054490	2055010	521	2054795	250.42	24.3971	2.06081	22.5722	AGGGCCGCGACCCGCGCGCCGCGGGGTGCGGTGCGGGCGCCGGGGCGGCCGCGGTGAGCGGTTCTGGGCGTACGGATTCGGCCGGAGTCCATCAGGTGGTGTCCCCCCTCGGCAGGCCCCCTCCGCGCCGGGGGCCGGGGCGGGGGACCTGTGGAGATGATGCAGATGATGCGAAGACGAGCGGGTCGTCCTCGCGTGGCTGAGGCGAGTGTGAAACGGGCGCTCCGAGCCTGGAAGGTAAACATGAAAGAGACACCACGGATGAGTGAATCAGCGCCGCCGTGAGCGAAGCGGGTGAGCGAGCGTAGGCTCGTTCTCGGCGCTCACCGGGCCGAAATACGATGCGGCGGGCACGGTCGGCCCATCCCTCGACCGCCACAGAACTCAATGGAAGCGAGA…
180	FLAG20_WT20_peak_180	2065586	2066001	416	2065727	195.09	10.1822	1.63412	8.68488	GTCCGGTGACGTACACCGTGGCGCCCGCCGCGCCGAGCTGGACGGCGATGCCCCGTCCGGCGCCCCGGGTGGCCCCGGCGACCAGGCAGATCCGTCCGCGCAGGCTGTTCGTGTCCTTCTTCTCCGTCGTCATGCGCACCAGCGTGACAGGGAAATCAGACATCTTCTGTCTGGTTTCATTTCGGGCTTTCCGGGTGCGTCGCACCCCCCGAACCAGGATGCTGGTCCCGTGATGGACGAGACGGAGTTCTGGGAGATCATCGACGCCAGCCGCGAGGAAGCCGAGGGCGACCCCGAGGAACAGGCCGACCTGCTCGTGGAGCGGCTGACCCGGCTGGACCCCGACTCCGTGCTCGACTACGCCCGCCATTTCGAGGCCCGCTACAACCGCGCGTACCT…
181	FLAG20_WT20_peak_181	2079591	2080337	747	2080000	270.8	28.0092	2.12346	26.1172	AAGGCCAAGCGCGTCGAGTTCCGCGCGCCGGACCCGTCCTCGAACCCGTACCTCGCCTTCTCGGCGCTGCTCCTCGCGGGCCTCGACGGCATCAAGAACAAGATCGAGCCGGCGGAGCCGATCGACAAGGACCTGTACGAGCTCGCTCCCGAGGAGCACGCGAACGTCCAGCAGGTCCCGACCAACCTGGAGGCCGTCCTCAACGCCCTCGAGGCGGACAACGAGTACCTCCAGGCCGGCGGTGTCTTCACCTCCGACCTGATCGAGACCTGGATCGACTACAAGCGCACCCACGAGATCGCCCCGATCCAGCTCCGCCCGCACCCGCACGAGTTCGAGCTGTACTTCGACCTCTAAGCCGTACCGCGGTTCGTCACGAGGCCCGTCGCCCCCTTCCCG…
182	FLAG20_WT20_peak_182	2093813	2094116	304	2093960	142.68	3.98549	1.38394	2.74723	GATGCGCAGACATGGACGAATGCCCCACGGCGGCCAATGTCACGCACACCACCGCGAACAGGGCGGCTCGCAACACGCGCAGAGGCGATCGGGCATTCGTCATCGCCCGTCATGGTGTCACCCCGCCCCACGCGGGACGAGACCCCCTCGGGAAGTGATGACGTTCCTCCCGCGGCGGAATCCTCCGGAAGCGAAAGTCCTGGTCCCGGGCGGTGCCGCCGGGCAGGCTCGGGACCATGAGACTTCTGGTGCTCGGTGGTACGGAGTTCGTGGGCCGCGCGGTCGTCGAGGCCGCGCTCGACCG
183	FLAG20_WT20_peak_183	2094361	2095388	1028	2094964	289.24	39.3252	2.4187	37.2163	GCCGCCGGGCTCGCGGAGGACGGCCCGCTGGTCGAAGGGTCGCCGGACGACGGTGACGTGCCGTACGCCGAGGCCAAGCGGGGTGGTGAGCTCGCCGCCACGGCGGCGTTCGGGGCGGACCGGACGCTGCTCGTCCGCGCGGGTCTGATCCTCGGCCCGTACGAGAACGTGGGCCGGCTCCCCTGGTGGCTCGGCCGGATCGCGCGCGGCGGCTCCGTGATCGCCCCCGGGCCCTCCTCGCTGCCGATCCAGTACGTCGACGCCCGCGACCTGGCCGAGTGGACGCTCGACGCGGTGTCCGCCGGGCTCTCGGGGCCGTACAACCTGATCTCGCCGCCCGGGCACACCACCATGGGCGAGCTGCTCCACGCCTGCGTACGGGCCACCGGCGCCGGCGCC…
184	FLAG20_WT20_peak_184	2095563	2095762	200	2095696	152.39	5.09332	1.44161	3.79265	CCTACCGCGCGCTGCTCACCGAGCTGGGCGCGCCGGACGCGGGGCCGCTGCTGTTCCACTGCTCGGCGGGCAAGGACCGGACGGGATGGGCGGCGACGGTCGTCCTGACGCTGCTCGGTGCGGACGAGGCGACCGTGCGGGAGGAGTACCTGTCGGTCAACACGGCGGTACGGCAGGCGTTCGCGCCGATGATCGAGGGG
185	FLAG20_WT20_peak_185	2103644	2104151	508	2103798	191.21	7.31696	1.50165	5.91962	CCGTTGGCGGTGGAGGTGTTGGGGTCGGTGTAGAGGCCGGAGGCGAAGCCCTGGACGCCGGGGTCCTCGTCGAAGGGGCCGCCGCCGCGGACGGCGTCGCGGGCCCGGTCGGAGAAGGTGGCGATGCCGGTTCCGGCCATGTTCTTCTGGGTGGCCTGGACGAAGCGGGCGTCGTCGGCGATCTCGCCGAAGTTCCAGCCTTCGCCGTAGAGGATGATCGCCTTGCCGTCGACGCCGTCCTTCGCGACGGTGAGGGCGTCGAGGGCCTTGCGCACCGCGAGGATGTTCTCCTTCGGGTGGTGGCCCATGAGGTCGAAGCGGAAGCCGTCGACCTTGTACTCCTTGGCCCAGGTGACGATCGAGTCGACGACGAGCTTGCCCATCATCGCGTTCTCGGGC…
186	FLAG20_WT20_peak_186	2108591	2110536	1946	2109925	306.72	46.1424	2.56429	43.9028	GGGCAGCGAGGTCTGGTAGGTGCGGGTGAGCGCCGAGGTCTCGTGGTTGATGGCCACGTACGCCTTGGAGCCGCGGCCGAAAGCGATCGCGTTGTTGCCGTTGTCCCACCAGCCGGTGACGGCCTGGCCGCGCGCGGTGTTGCGGAAGGCGACCATGGAGGAGATCTCGCGCCAGGCGTGCTGGCACTTCCAGCCGTCGGTGTAGCAGGCGTTGACCTGTCCGCCGCTCGGCGGGCCGGCGTCCTTGTCGGTCCACTCGTAGCCGGAGTGGACGTCCGGGGAGCCGTAGGGCCAGGCGAGCATGAAGACGGAGGCGAGGGTGTAGTTCGCGCCGTCCTTGTAGCTGAGGGTGTCGCCGCCGCGCTCGGTGTCGTGGTTGTCGACGAAGACGCCGGACTG…
187	FLAG20_WT20_peak_187	2158389	2159001	613	2158787	174.71	7.21904	1.53139	5.82642	TTGTCGGCGTTCACGTTGTGGGTGGCGACGGTCAGGTCGCCGCCGGCCGCCGACTTGTCGGCCACCAGACCGCCGAAGAGGTTCAGCCACACCACGGCCGGAAGCAGCAGCGCGATCAGCGCGGTCGCGGACCGGCGCAGCAGGGCGAGGACGAACAGCAGGGGGACGAAGAGACCGAGCCAGGGCAGGAAGGTCTCGGTCAGACTGCCCAGGTTGCCGATCCGGTTGGGGATCTCGGCGTGCAGGCCCATCAGCAGGGTCAGGGCCACCGCGCAGGCGGCGAGCAGGATGCCGCGGCGCCAGATGCCGGGATCGCGGCGGATTCTGTCGAGGGCGGTCCGGAAGCGGGAGGTGCGGCGCTCGTTCTCCGCGCCGCCCTGCTCGGTCTCCGTCATGTCC…
188	FLAG20_WT20_peak_188	2160685	2161155	471	2160897	210.62	12.7424	1.72052	11.1721	CGCGGGCCGCTTGAAGTACGTCATGTCGATGGCCGGGTGGTCGCTGCGCCGCTCGTGGAGCACGAAGAGGGTGAGGACCGCGAGGCCGCCGAGGACCGGGGCGAGGACGGTGAGGTCGGTGGCGTCGGCCAGCTCGCCGCCGCGGATGATCCCGTACACGAGGAGGACGAGTCCGACGACGGAGAGCAGGACGCCGGGGACGTCGACCCGGCCGGGCCTGGGGTCGCGGGAGTCGGGAACCAGCCACATCATCAGGGCGAGGGCGAGGAGCACGACGGGGACGTTGATGAGGAAGATCGATCCCCACCAGAAGTGTTCGAGCAGGATGCCGCCGGTGATGGGGCCGATCGCGATGGCGAGGCCGACGCTGCCCGCCCAGATGCCGATGGCCTTGGGCTG…
189	FLAG20_WT20_peak_189	2161230	2161916	687	2161569	184.42	6.078	1.44857	4.73223	TGATGCCGAAGAGCAGCACCTTCTTGCGGCCGAGCCGGTCGCCGAGCAGCCCGGAGGTGAAGAGGAGGCCGGCGAAGACGAGCGTGTAGGAGTTGATCGCCCACTCCAGCTCGCTCTGGGTGGCGCCGAGGCCGGTGGGCGCGGGGGCGGCGATCGTCTTGACGGCGACGTTCAGGATCGAGTTGTCGAGGACGACGATCAGCAGGCTGAGCATCAGGACGCCGAGGACGGCCCAGCGGCGCCGGTGGACGGCCTCGGGGACGCGGGGCCCGGCAGGTGCGGAGGACGGCTGTGACATGGCACCAGCCTAGGGGTGATTACGATACGAGACCGTCTCGTATTGGAAATCCTGACCGAGCCTTTACGTTGCGGGGCACCGGAACGCGCCAACCGCCACGC…
190	FLAG20_WT20_peak_190	2163869	2164164	296	2164057	201.89	6.90672	1.47021	5.52562	AGGACCCGGAGTCGATGTTCGACGCCGTCCTGATGCCGATCATCTTCATCCTGCTGTTCGTGTACGTCTTCGGCGGCGCGATCTCCGGCAAGGGCAACAACGACGTCTACGTCAACTACGTGACGCCTGGCCTGATGGCGATGATGGGCATGAACATCGCGATGGCCGTCGGCGTCGGCATCAACGACGACTTCAAGAAGGGGGTCATGGACCGGTTCCGGACGATGCCGATCGCCCGGTCCTCCGTCCTGATCGCGAAGATCGTCGTCGAGGTCGGCCGGATGCTGATCGCCACC
191	FLAG20_WT20_peak_191	2172997	2173491	495	2173159	191.21	7.09097	1.49001	5.70239	CGGCATCAACTCGTCCTTCCACTCCGGCCTGATCGTGCCGCACTACGACTCGCCCCACCACACCACCGAGATCAAGACCGGCATGACGTTCACGATCGAGCCGATGCTGACGCTCGGGACGCACGACTACGACATGTGGGACGACGGCTGGACCGTGGTGACCAAGGACCGCAAGCGGACCGCCCAGTTCGAGCACACCCTCGTGGTGACGGAGACCGGGGCCGAAATCCTCACGTTGCCGTAGTCCCTCGGGTGGGTACCACTTTTACCGACAGGACGTCGGGAACCAGTTGACTTAGGTAAGCCTAACTTGGCAGGATCGTCACTGGTTCCCGTCCCATCGGTCTCGGAGGCACGCCTTGGACACGCCCTTCTCCACGCTCATCCGTACGGCTTCCC…
192	FLAG20_WT20_peak_192	2174562	2174853	292	2174713	211.59	15.4167	1.83271	13.7779	GAACACCGTCTCGCTGAACCCGAGTTCCTTGGCGAGCGCCTGCCGGGAGGCCTCGTCGGGGTGGAACCGGGCGTCCCGTACGACTCCGAGGGCGTTGCCGTACCGGCCGTCGGCCGAGCAGAAGACCCGGAGGACGTCGATGTCGGTGGCGGCGCCGGGCACAGTCGTGTTCATGGCGGGAATTCAACCATTTTCGGAGCGCGCGGCAGGGCCGCACCCGGTAATCGGGTGCGGCCCTGCGCCTTTCGGGGGGTGGCGGTCTACGGGAGGAGCGGCCGCTCAGGACTCCGTG
193	FLAG20_WT20_peak_193	2199558	2201648	2091	2200464	339.72	52.9252	2.62089	50.5446	CTCCCGGAACGACCAGGGTCACGACCAGGACAGCAATCAGGATTGATGGCCATGACCGAGGAGAGGCCGGTTCTGGTGGCCACCGAGGCGGACGACATCACCGCCGACATGGTGATCACCGAACTCAACCGGCGCCAGGTGCCGGTGGTCCGGTTCAACCCCGCCGACATCGGCGAGAACCTCACGGTCTCGGCTCGGTTCGGCACCTGCCCGGCCCCGGTGGTCGGGCAGGTCCGCACCCCGTCGAGAACCGCTGATGTGACCCAGGTCCGGTCGGTGTACTGGCGCCGCCCGGAGTGGCCCACATTTCCCCACCTGTCCGCTGACGACTCCCGGTTCGCGGCGGCGCAGGTCCGCTACGGACTCGGTGGCACCCTCTACGCCCTGGGCGGCCCGCTC…
194	FLAG20_WT20_peak_194	2264115	2264798	684	2264605	213.54	14.5008	1.7878	12.8838	ACCGACCCCGAACGCTTCGACATCACCCGCGACCCCAACCCCCACCTCGGCTTCGGCGGCGGCGGCCCCCACTTCTGCCTCGGCAAGTCCCTCGCCATCAAGGAGATCGAGCTGATCTTCAACGCGATCGCGGACGCCCTGCCCGACCTCACCCTCGCGGGCGAACCGCGCCGACTGCGGGCCGCCTGGCTGAACGGCGTCAAGGAACTCCGGGTCCGCGCCTCCGCGTGAGCCGTAGGGGGTGGGGCGAGGGCGGGGCGGGGGCGTGGCGGGGGCCCGGCGACCGCCGGAACCCCGCCGGAACCGGAACCCGGCCGGAACCGGAGCCCGGCCGGAAGCGACCCGGCGGCGCCGGAACCCGGCCGGAACCGGAAGGTCACCTCACACGTCCCACCCCGC…
195	FLAG20_WT20_peak_195	2270059	2271979	1921	2271209	347.48	64.215	2.90401	61.5541	CGCGACACGATCTGGCCCGAGGCGGTCGAGGTGATCAGCATGCCCGCGACCATCGGCAGCATGTGCACGCCGGACATCGTCGGGGTCACGCCCTGCACGACCTGGAGGAAGGTCGGCAGATAGGTCATCCCGCCGAACATCGCGAATCCGACGACGAAGCTGATGACCGCGACCAGGCTGAAGGTGCGGATCCTGAACAGCTTGAGCGGCAGAACCGGTTCGGCGGCCCGCCGCTCGACGTACACGAACCACACCAGGAGTACGGCTCCGAGCACGGCGAGACCGATGATCTGCGCCGAACCCCACGCCCAGGTGGTGCCGCCGAGGGAGGCGACGAGGACCAGGCAGGTGGCGACCGAGGCGATGAGGAAGGTGCCGAGGTAGTCGATGGTGTGCCGG…
196	FLAG20_WT20_peak_196	2272148	2272474	327	2272320	189.27	8.9482	1.58823	7.49024	GCCCGAGGTGAGGGAGCTCCAGCGGCGCCTTGAGGCCGTGTGGGCGTACCACGGCCGCATCAACGGCAGGTTCGACGAGGAGGTCCAGGAGGCCGTGGCCCGTTACCAGTCGTGGCGGTACGTCCAGGACGACCCCGAGGGCGTGTACGGCCCGACGACGCGCAGGCTGCTGGAGGAGAACACGCCCGAGGTGTGACCCCCGAGGTGTGACCCCGGCGGCGGCGCGGGGCCCGGGGGTCCCGGGGTCCCGTCATGCGGACGGGTTGGCCAAGATGGCCGACGGTTTTGTATCGTGGAAAAACAAAGTGGCCCCGCCCGCAATCCCTG
197	FLAG20_WT20_peak_197	2281346	2283213	1868	2282299	314.48	42.7744	2.42677	40.5953	GAGGATGTGCATGCCGTCGAGAGGCCCGGCCCGGCGTGCGAGCTGAAGAACGACCTCCGGCGGCGCGTACTGGTTGCCCTTGGCCTCCTCCTTCGCCTGCAGCGCCTCCTTGGCCGCGGCGGTTCGTCGGCGTCTCCGGCCGGCCAGCGGGTTCACCAGCAAGTGCTTGGCATCCACGGCGCCGTTGAGGATCGTCGACATCAGGGACAGTGCGTGGGTGACGGAGACGTCGTCGATCGCCAGGGCGTTGGCCCACGACTCTGCTTCGTACCAGGTGATCTGGGACATCGGCACGTTCCCCCAGCGGGGGAAGATGACCGCTTCGAGGCGGTCCCAGCGCCGGGCCGTCGTCGTGCCTCGGGGCGCCTGCCCCTTCATCCATTCCCGGGCCCAGGAACC…
198	FLAG20_WT20_peak_198	2299627	2299897	271	2299856	180.53	4.18741	1.3447	2.93752	GCTAGCAACCTCACGACCTTGCTCCTCTGGAAGAAGAACTGCCGAGAGGGATCATCACGCCGTAGCAAGGCGGCTCGGACCAGCCAGTGATGCAGACGAAGACTGCTGGCATGGCGAGTTAGGCGCCGAGTCGGAGCAACCAACTCCCCAGCCCCATAGACCAGGCACGCCTCAGGCAAGGAGCCCATATCAACCTGTCCGGAACCCTCCAGCCAAGCCATGGTCGATCGAAACAGAGGCTCGTCTTGCTCGACGGCCTCGGTGATCTCCG
199	FLAG20_WT20_peak_199	2302018	2305503	3486	2303669	378.54	69.4874	2.89726	66.6523	CAGGAGCGACCTTCGTGGAGCTCCATCACCGCGTCGGCCTTGGCCTTCTTGATGTCCGAGGCAAGGAGCTTGCCGAGCTCGTCGAGCTTCTTGAAGCGGTCGGCAGGGCCATCGGTCAGAGCGGCCAGATCGCTGATCAGCGCCGCGCGCTGCTGCTCGAGGAGTTCGGTCATGAGGTGAGCGTAGGGAACTTCTCGACTCGCTACAAGCTTCTGCTTGACGGGGATTCGCGAGAGCCCTACTGTCTTCCTCAGCGACAGGCTCCAAGCAAACGCTTGAAGTTGGTCATAGCCCACTCTCACCGGACCCAGTCCGCGGGCGACATCACAACAGAACAGAACGGGCCGGACACTGCGACTCTCACATCGCAGGCCGGCCCCACCACGAGGAATCTCTGAA…
200	FLAG20_WT20_peak_200	2338953	2339877	925	2339203	254.3	22.046	1.96386	20.2681	CACGACGTGTGAACTGGATTGCTATGAGCGAACCGCTGTCTGAGCGGCGTGTCTACCTGAGGGTCGACGAGACCGGCGGCGACGTGGCTGCCCTCGTCGACCTGGGCGTACTCGAGCCGCAGCCCGAACCCCCGCCGGACGAGCCGGCACCCGAGCCGATCCCTGAGAAATGACAGAGCCCCCGCCGCGTTACGCGGCGGGGGCCTTCTGCTGTGCTGCATGCGCTGGCGGGACGCAAAAGGACTGAATTACGTCTGGCCTGAATTCAGTCCGCGTGCTAGGTTGGATCCATGGACATCAGGACCGAACTCGACAACTTCCTCGGCGAGAAGCGCGCGCTGGTCGACGCGATCGCACGCGAGTTCCGCGCCGGCACACCGGCCAAGGAGATCGCCCGCA…
201	FLAG20_WT20_peak_201	2340083	2340510	428	2340182	174.71	4.81742	1.39232	3.53143	TCGACCCAGCTTGGGTCGTCTAGGATCCGCTCGCCGTCGGGCAGCCCGGCCCGGCGCAGGAACTCGACGAGATCGTGGTCGTCATGGGCCAGGCCGAGGATCTCGCCGCCGGCGGTGACACGGCGGCCGCCCGTCGGGCTGGGACGGTGGACGACTATCGGAGCACCCATGCCTCCAGGGTGCACCGGGGTCAGCTACTCGAGCACCCCGAGCTCGGAGTCGGGCCGGCAGATCTCACAGGCGCGGAGGCCGCCGCTGGTGATGGCCTGCCGGGCCTGTTCCTGGCTGAGGGGTTTCGTGTGGTGGCTGGCCATGCGGCAGTCGCCGAGGTGCACGGAGTCCGCAGACGCTTTGCCGCCGACGCGCAGGTAAGAGAGGACGAAGGCGGGACCTTCGGGC…
202	FLAG20_WT20_peak_202	2340628	2342809	2182	2342127	370.78	63.7311	2.78275	61.0834	GATTCTAGTCCTGTGGATCGCCCCCGGCTGTCAGCGGCTGCTCGTACAGTGAGGCCATCCATCCGCGTCTACTGGCTGATGCGGCACTCGGACCCGCCCCGGCGTGATGCACCGGGGCGGGACACCCTCTGGAGACTCCATGGAAGACCTGATCGCGTTCCTCCGCGCCCGCCTCGACGAAGACGAGGAACTGGCTCTCCAGGCGCAGCAGCTGGGCGGTGCGCCTTCCTGGGACTCGGCCGCCGATGTGTTGCTGCTTCCCGGCCTCAAGACGCGTCGCCGTCTGGCCGAGCAGGGCGTACCGGATGCCTTGCAGGACGCCGTAGAGGCGCACGCCGCCCGTCACGATCCCGCGCGGGTGCTGGCCGACGTCGACGCCAAACGGCGGATCGTGACCGC…
203	FLAG20_WT20_peak_203	2347883	2349743	1861	2349117	330.01	43.3707	2.38137	41.1808	AGTCCGGCGGTGAGCAGATCCACGAAGCCGACGTCCTCCTTGGCGACGCCGAAGAGTTCGGCGCGTAGGAGGGTGCGTTCGGCCCACGCGCGATGCGGCTTCACTTCGTTCATCTTGTTCGTGTAGGCGGAGCGGAGGACCCCGCCGCCGCCCTGGTCGGGCCGCAGGATGTCCTGGGCGTCGCTCCATTCCTCGTGGCTGACCACGGAGAGGGCGTGCACCGGCACCACGTGGGTGGGGTGGATGCAGGTCTTGCCGAGGAGGCCGTTGGCGCGGTCGAGTTCGATCTCGCGCAGCAGGCCGTCAAGGTCGTGCTCGATGAGCGCGGTGCGCAGGTCTTCGGCGCGGCCTTCGAGGAAGGGGCTGCGGCGCAGCTGGGGTTTGAACATGCGCTCGCCG…
204	FLAG20_WT20_peak_204	2362368	2363765	1398	2363020	310.6	53.9851	2.78959	51.5808	CTTCCAGAAGACCCACGGCCGGTACGGGGCTCCCGCCGGCATGGCCGAGGCCCTGTACGCCGAGGAGCGGCGTGCCTCCCCCGGCGCCCGGTCGGCGGTGATCGCCTGGGCCGACTACACCGCGCCCGCCGGCGTCGGCGTCGACGCGATGACGGGCCGGCTCGCCGAGAACGGCGCCGCCCGGCTCGTACGGCTGACGGAGGCGCTGCCCGGGCACGCGCGCGTGGCGCTGTTCTGCCACAGCTACGGCTCCGTGGTGTGCGGGGTGGCCGCGCCGCGGCTGCCCGCCCGGGTGACGGACCTCGCGGTGGCGGGGAGCCCCGGCATGCGGGTGGAGCGGGCGGCCGAGCTCGGCACCCGCGCGCGCGTGTGGGCGATGCGGGACGCCGACGACTGGAT…
205	FLAG20_WT20_peak_205	2364690	2364899	210	2364762	163.06	5.52841	1.44728	4.20752	GGCGGCTCGTCGAGCAGGAGACCATCAGCGAGGCCGAGCGGTCCCGGCGCACGCTCCTGGAGGAGCGGGCCAGGATCGCCCGCGAGCTGCACGACGTGGTGGCCCACCACATGTCCGTGATCACGGTGCAGGCCGATTCCGCCCCTTACCGCATCCCCGGACTCCCGGACGCGGCCCGCGAGGAGTTCGGCTCGATCGCGACGAGCGCCC
206	FLAG20_WT20_peak_206	2402677	2403466	790	2403244	176.65	6.16716	1.4682	4.81657	TCCGTCGGCCGGGTCCCGGCCGGCGCGCTCACCGACCGGTACGGCGCGAAGCTGATGTTCCCGCTCGTCTCGGCGCTGACGATCATCCCCGTGCTGCTGCTCATCGTGGTCAAGGACAGCTACGGCCTGATGCTCGTCGTCGGCTTCCTCCTCGGCCTCGGCGGCACGACCTTCGCGATCGGCATCCCCCTCGTCAACTCCTGGTTCCCGCCGGAGAAGCGCGGACTCGCCCTCGGCGTGTTCGGCATGGGCATGGGAGGCGTGGCGCTCTCCGGCTACTTCACCCCGCGCATCGCCAAGCACGGCGAGAACCTGCCGTTCATCGTGGTCGCGATCGCACTCGCGGCGTACGCGGTGCTCGCCACCTTCCTGATCACCGACCGGCCCGACCGGCCCGTC…
207	FLAG20_WT20_peak_207	2409925	2410152	228	2410048	161.12	4.14852	1.36237	2.90037	GCGTTGGCGGCGCGCAGCTGCTCGGGCGGCAGCAGCCGGGGGATCATCGAGGAGCGGGCGGGCGCGTTGAGCGCGGCGCACACGGCCTGGAGGGCGACGACGGCGTACAGGAACCAGACACGGTGGAAGCCGGCGAACGCGGCGGTGGCGAGCGCGATCGACAGCGCGGCGGAGCCGCAGGCGCTGAACAGGCCGAGCTTGCGGCGGTCGACGGTGTCGGCGATGGCA
208	FLAG20_WT20_peak_208	2468984	2469526	543	2469169	210.62	10.6358	1.62788	9.12465	GTGAAAGCTGAGAATCGTTTCCCACAGAACGTCAGGCCTGGCGGCCGTCCGCACCCCCGCCAAGTCGTTTCCGGTGAAATGAATCCGCAGCATGACGTCCCCACCTGTGCACTCGCAACCACCCCCGACGACGAGTATGCACAGCATCACTGCACGTTACCAGGGTGTTTCAGCCACAGTTGAAAAGCATCGCGGCAATCGGGGCGGAACCGAAAAGCTGTACGGGTCGGGCAGGAAACCTTCAGGACCGAGGTGACGTGGTGAAGACCGTGGGGGGCTTTGCCCGTCCGGCGGCGGTCGGCGAGGTTGCGGCTCACCTGCCCGGCATCGGTAAAGGGCGCGGCCTCCGGGTGGGGATCCGGGGGTCGCGCCCGCTCCATTCTTTGCGGCGGGACCTTT…
209	FLAG20_WT20_peak_209	2472012	2473469	1458	2472637	266.92	24.1965	2.00839	22.3761	GGCGAAGCGCTCGTTGTCGGCCTGGCGGGCGAGGCCGGCGACGGACTCGTCGGAGAGGCCGATGTTGAGGACGGTGTCCATCATGCCCGGCATGGAGAACTTGGCCCCGGAGCGCACGGAGACCAGCAGCGGGTCGTCGGCCTGGCCGAGCTTCTTGCCCATCTTCTGCTCGAGGGCGTCGAGGTGGGCGGTCACCTCGTCGCGGAGCTCGACCGGCTCCGAGCCACTCTCGAGGTAGACCTTGCACGCCTCGGTGGTGATCGTGAACCCGGGGGGGACCGGCAGACCGAGGTTGGTCATCTCGGCCAGGTTCGCGCCCTTGCCACCGAGCAGGTCCTTCAGGTCCCTGTTGCCCTCGGTGAAGTCGTACACGAACTTCTGATCATTGTTTTCCGACAC…
210	FLAG20_WT20_peak_210	2473730	2473937	208	2473874	171.8	5.32318	1.42809	4.01169	TCGTCTTCTCGTTGCGCTCGACCAGGGCGCGCGTCGTGATCATCTCGCTCACGAACAGTCCCTTGCCGCCGCTGAACTCACGGCAGAGGGTACGGAAGGGGGCGTTGGTGATGCCGGCCATCGGGGCGAGCACCACCGGCGGCTGCACGATGTGCGGCCCGATGGCGAGGGGGGAGAACGCGGTCATTGAGCCATTGTCGCGCACTGC
211	FLAG20_WT20_peak_211	2479418	2480443	1026	2479821	229.07	18.8827	1.91722	17.1678	ATCGTCGCGCTCGAGCCGTACGTGGAGGCGCCGGGCTCCGCCGACGAGCGGCTGACCGGCTGGCTGACCGCCCTGTTCGCCCTCAAGCGCCGCAAGGCGGGCGGGGACCCGGAGCTGATGGCCACCTTCCAGGTGCTGATCGGTGAGAACAGCGCGGTGGTCCACCGGCACGAGGACCATCTGGTGGAGCAGATCGCACGCATCGTGGAGGACGGCCACCGCGAGGGGGTGTTCGCCGCGCCGGAGCGGGACTACGCGACGACGGCCCGGGCGGTCTTCGACGCCACCGACCGCTTCCACGACCCGGCGCACGCCGCCGACTGGTCGACGACGGACATCGAGGACGCGTTCGCGGCGGTCATCTCCCTGACGCAGCGCGCGCTGCGGGCCTGACCCGCA…
212	FLAG20_WT20_peak_212	2486089	2486337	249	2486156	163.06	4.11177	1.3568	2.86539	GGGACTTGCGGATGAAGTCGCGGTTGAAGTTCATCAGGAAGCGCACCTCCTCGGGGGAGCGCTTCCAGTTCTCGGTGGAGAAGGCGTACAGCGAGATCGAGCCCACGCCCATCTCGATCGCGCCCTGGAGCACGTCGAGGACCTGCTCGGCGCCGACCTTGTGGCCCTCGGTGCGGGGCAGGCCGCGCTCCTTGGCCCAGCGGCCGTTGCCGTCCATGACGATCGCGACGTGCTCCGGGACGAGCTCGG
213	FLAG20_WT20_peak_213	2503007	2503459	453	2503227	235.86	12.4361	1.65636	10.8738	CGACCCGGGCGAGACGGCGGCGGCCGTCGGCGCGAAGGCGAGCGAGGCGGCGGCGAGCCCTCCGGCGAGAACCGCGACGGTCCCTAAGGTGCTTCTGCTTCTCATGGCGAGTTCGAACCCCTTCCGATGGCGAACGCAGGGGTGCGGACACTGCGTGAATGGTGGAGATCTGACGGTCCGTCGGGCGAACCGCTGTTCATTGAGACGCAGACGGCATGGGAAGGCAAGAGAAGATGCGGTGATCCTTCACAAAGACACAAGGGCGTCTACGTGCGAGGGCCCGGCGGTGTACGCCGGGCCCTCGATGTCCAGTTCTCGACGCTCGGCTCAGCCCGCCGTGACCGCCGTGCGCAGCTTCCCGTCGGGGCCGGCCAGCAGCACCGGGGTGTCCGGCCCGCC…
214	FLAG20_WT20_peak_214	2518892	2519468	577	2519244	198.98	11.5982	1.70106	10.0589	AAGCCGAGCGCCCCCGCCGAACAGACGGCTCCGACCAGCTCGGGACCGGAGGCGCCCCCCGCCATGGGGGCCTGCACGATCGGAAACCGAGAGAGATCGTTCAGTGCGGTGCTGGACATACGGGCATCGTGTCATGCCCCTGCTTCCGGGCCGAATCCATCCGTCAGGTCCCGGAAGCACCGGCTCCGGGTACGGGAAGAGGCGGCGCCCACGGGCACCGCCCCTTCCCCACGTACGAGTCGCGCACGAGCGCCTACCGCCCGTTGAACGCGTCCTTCAACCGCGAGAACAGCCCCTGCTGCCCCGGCTGGAACTGGCCGGTCGGCCGTTCCTCGCCGCGCAGCTTGGCCAGTTCGCGCAGGAGCCGCTCCTGCTCCGCGTCGAGCTTCGCCGGGGTCT…
215	FLAG20_WT20_peak_215	2530656	2531116	461	2530785	183.45	6.75733	1.48747	5.38243	CGCTCGACGCGCTCAAGGAAGAGGGTCGCCACGGAGGGCGGCCGGTTCTCGATCTGGGTCTGTGTGTCGCTCACGACGTCCTCCGGGCGGCGGCGGTGCCTTCTGGTGGTTCGTAACTAACTGGCGAGTAACCTTCGGGCCAGAGTAAAGGCCCGAGGTCCGACGCGTAAGAGTCTGCGGGACGTCGCTTCATAACGAACGGGCCCACGCGCATGTGCGCGTGGACCCGTCGTGGACACGGAAGCGCCGTTTCCGGCCGCCGCCCGGCGTTACTTCTTCTTGCCGCCGGACTCGTCGCTCGACAGAACGGCGATGAAGGCCTCCTGCGGCACCTCCACCGAGCCGACCATCTTCATGCGCTTCTTGCCTTCCTTCTGCTTCTCCAGCAGCTTCCGCTTG…
216	FLAG20_WT20_peak_216	2561286	2561536	251	2561418	200.92	9.06641	1.57748	7.60517	ATCGCCTCGCTGGTCCCGGCTTCGCGGGCCTTGGCGATGTCCTCGGCGTTGGCCTCGACGATCTCGGCGGTGCGCACTTCGAGGGCGTCCGCGATCGCCAGCAGGGCGTCGTCCTTGGCCGCGCGCGGGAGTGGCGCGATTTCGGCGGCGGCGGCGCGGGCCCGATAGGCGGCCCTGGTGACCGGGGAGAGGTTGTCGAGGGGCGTGAGCGAGGTCATGTCCGCAGGGTACTGGCAGCCCTGCGGACATCC
217	FLAG20_WT20_peak_217	2563398	2563881	484	2563713	219.36	14.3039	1.76288	12.6919	CGGTCGTGAGGGAGGAGGAGCCGACCTTGACGACGATCCTCCGGGCCTCCGTCACGTACTGCCTCGCCGCGTCCGTCTCTCCGGTCATCTGCGTCGTCACCTGTGCCGCCACCTGCGTCGTCCTCACTCGGCTGTCCTGCGCGCCGCGTGCGCCCCGCCGCGGCTGCCAGGCAATCTACGCGAGCTTGGAGTGCTGCCGCTCGTCCGTTTCGGTCCCTGGACCGGCGGTCTCCTGGGCCTGTCCGGTGTTCCGGGGCACCAGGATCCGCTGGGAGATCACATAGGTGAAGGGGATGGCGACGACGGCCGCGACGAGTGGCGCGATCCTGTCGTCCATTCCCGCCCAGGTGACGAGCGCGTACAGGCCGACGCTCTGCACCAGGTAGTTGGTGACGTTGG…
218	FLAG20_WT20_peak_218	2609392	2610629	1238	2609897	251.39	19.3051	1.87511	17.5817	GTGACCTCGATGCCGGAGTAGTCCGGGATCTCGATCGTCGGGCGGATGTCGACCTCGGCGGTGAAGGCCAGCAGCTCGCCGTCCTTCAGCTCGGTGATGTCGACCTCGGGCTGGCCGAGCGGGTTGACCTCGGCCTCGTTGACGGCCTCGGTGTAGAACTTCGGGAGCGCGTCGTTGACGGCCTCTTCCAGCACGGCGCCGCGGCCGAACCGCTGGTCGATCACGCGAGCCGGGATCTTGCCCTTACGGAAGCCCTTGACCGTGACCTGCTGGTTGATCTTCTTGTACGCCGCGTCGAGGCTGTCCTTGAGCTCCTCGAAGGGCACCTCGACAGTGAGCCGAACCCGGGTCGGGTTCAGGGTCTCCACGGCGCTCTTCACGGTTCGGTCTCCTTGTGGC…
219	FLAG20_WT20_peak_219	2611498	2612035	538	2611708	204.8	10.6765	1.64351	9.1642	GATGAGGGCGCCCGCCGCGGCCGCGTACAGGCCGAGCAGGCTGGCGGGGCGCAGCAGCAGGCCGCCGGCCACGATGGGCAGGACGAGTGCGGCGGGCGCGCACCAGACGGGGTCGAGCAGGGTTCCGCAGGCGATGGCCGGAATCATCAGGAGGAGTCCGGCGAAGGCGAGCCAGTCGGCGCCGTCCCCGCGGAAGTAGTCGACGGCGGATCTGCGCAGCGCGATGCGGGCCCGGCGGACGCGTCTGCGCAGCCGGGCCGCGTACGTGTTCACTCCGGCGCGGTGTCCCATTGGCCTGGACCCTATCCATCCCGTCCGACATCGTGCAGGGGTACCCCGGTGACAATGTGAGTGAAATCGGGTCGCCCCGGGCGGGGGGCCGCTGGTATCGATGGCATA…
220	FLAG20_WT20_peak_220	2619433	2619705	273	2619511	175.68	5.55637	1.4348	4.23261	CCAGATCATGAACGTCGTCGTGCTCGTCGCCCTGCTGTCCGCGATGAACGCCAACATCTACGGCGCCTCCCGGATGGCCGGTTCGCTCGTCTCGCGCGGCCAGGGCCCGAAGGCGCTCGGCCGCACCTTCGGCGGAGTCCCGCGGCCCGCGGTGCTGGTCTCCTCCGTCTGCGGCTTCGGCTGCGTGCTGCTCAGCTACTGGCGTCCGGACGACGTCTTCATCTGGCTGCTCAACACGATCGGCGCGATCATCCTGGTCGTCTGGTTCTTCAT
221	FLAG20_WT20_peak_221	2620017	2620254	238	2620197	187.33	4.34879	1.34521	3.08963	TGCCGGGAACACGAGACCTAGGACGAAGGGCTGATCAACAAGGAGTCTCACCTACTGTTAGCCTGCACCTGCATATAGGTTGCAATAAGCCATCGAAGGGCTCGGTCACATGGCGATCTACACGCTCCCGGAGCTGCCGTACGACTACGCGGCGCTGGAGCCGGTGATCAATCCGCAGATCATCGAGCTGCACCACGACAAGCACCACGCCGCGTACGTCAAGGGCGCGAACGACACC
222	FLAG20_WT20_peak_222	2626525	2626817	293	2626666	172.77	6.13434	1.47413	4.78487	GGTCGTGCGGACGACTGACATGGCGGGCTCCCCTGAGCGTCTTCGGCGGTGCGTGTACCGCGGTCGGCGGGGAGGACCACGGGGGCCGGGGGACGGTTGAGCGGGGTGGGGCCGGTTGAGCGGTTTTCGGCCGATCGTCAGCTGTTCGCCGGATCGGCGAGCCGGGAGCGTCCGACGGGGGGCCGCTCGCGCCACAGGTCGAGGCCGATGTCGACGAGTCCGACCCGGGTCAGACCGGGTACGTCCGCCAGCGGGTGCCAGGCGGCGAGGTCGGTCGAGCCACCGGTCTCGTT
223	FLAG20_WT20_peak_223	2650526	2651014	489	2650768	182.48	5.16956	1.40058	3.86558	AGGCGCCGGATTCCTCGAGGCAGAGAGCCTTGTTCTCCAGGACGAGGACGAGTGCGCGGCGGAGCGGTACGACGCCGAGCGGCTCGTACGACGCGTTGAGGACCAGGACATGCGGCACGGATGCCTCCTATGACGCCGGCGGCGCGTGGCTCGCGCCGGGACGAACTGCTCTCAGTCTCTCCTCATGCCTGGCCGGAACGCCACCACGTACCGGGATCGGGGTGACCGGCCCGGCGTGTTCTCGACCACATCGGCATGTCTCCCTTCTCTTTGCCCAGGTGAGGTGGGTCTCTCCCTCGAACAGGGCTACGGGAGCAGGTCCGACGCCCCGTTACTGTGGATGCTTCGGTTCCGCGATGCCTGGAGGTTGTCCCGTGTCTTGGTCCGCCCTAGCGGCCG…
224	FLAG20_WT20_peak_224	2656404	2656943	540	2656557	209.65	9.09607	1.5604	7.634	AGACGCCTTCGCCATCTTCCTGCTGCGCCAGTTCCTGCTGACCATCCCGAACGAGTACGTCGAGGCCGCGAGGATCGACGGCTGCGGCGAGTTCCGCACCCTGATCCGGATCGTGCTGCCGATGGCGAAGCCCGGTGTCGCCGCCGTCGCGCTCTTCCAGTTCTTCTACAGCTGGAACGACTACTTCGGGCCGCAGATCTACGCCTCGGAGAACCCGGGCGCCTGGACGCTCAGCTACGGCCTCGAGTCCTTCAAGGGCGCGCACCACACCGACTGGAATCTGACCATGGCCGCGACCGTCCTGGTCATGGCCCCTGTGATCCTCGTCTTCTTCTTCGCCCAGAAGGCGTTCGTCGAGGGAGTCACACTGACCGGAGTGAAGGGCTGACTCACACCATG…
225	FLAG20_WT20_peak_225	2707728	2711486	3759	2709499	312.54	37.8388	2.28861	35.7548	GGCAGCGCGTCCCCGTGAGAGCCTTTCTCGATGTCCTTCCGCAGCGCGGCAGCGATGATCAGATAGGTTCCGCGCGGGCTGGCCTCCGGCACGGCACCTCCTTCCGAGAGCATTGACTGCTGCCAGGGTCGCATGAGGCGCCGGCGAAGAGAGCATCACCTACCCACTTGGTAGCCGTGCCTGCCATCCTAAGGTTCCATTACGATTCCATCGAGCACGTGCGCTGGCGAGATGAATGCCAAAGGCATCACTTCCCGCAAAACCTGCACGGCGTAACCCCTGTGAACCGACGAAGCAAGCTCCTCCAGCTGCGGGCGGAGATTCTCCATTCCTTCAATAAAGAGAGTGGGCAAGGTTCCTTGCGGATGCCGCCTAACTTGGCTACGCCTGCCAGCAACT…
226	FLAG20_WT20_peak_226	2711667	2712309	643	2711899	228.1	15.265	1.77786	13.6293	GCCCGGTCCCCGGCGGTCGTCTCTCCGGCGCGGGCGATATCCCGCAGATGCGGGAGCGCGGCAAAGCTCGCGGCCGAGACGGTGAGCCCCTCGGTGGCCAAGAGATGCCAGAGTTCCCGCCACGCTTCCTCATCGTGGGACGGCGATCGCAGAACCCGCTCGAGAACGGGCGGGACCTCGTCGTACGGCCCGCGCCCGTACCTCGGCAAGCGCCATTCGATCATTCGCCGATTCAAGCACGGGCCGCATGGGTCCGAACCGGCGAGATCGTGCGTCCTGACCGGATGACGCGGCCGAATTCGGACATGTGAAGGTGCACTTCCGCCTTGAGACGGACGGTGATTGGCCGCCCGCCTCAGTAGAGAGTCTGTGGGCTTTCGACCGGGGCGATGGCACCGT…
227	FLAG20_WT20_peak_227	2718608	2722368	3761	2719553	346.51	55.1808	2.65275	52.745	ACCGGGTCGAAGCGGTAGGCGTACTCGGCCGTGACGCGGTTCTCGCGGGTCGAGAAGCGCAGCAGCCTGGTCGTGCGGGAGTCCTCGCCTGCGGCCTTGTCGGGGTTGAGCAGCGGGCTCTGCAGCGCCATGACGAGGTCGCCGTCGGGGAGCAGCGCGAGGCCCTCGAAGCCGCGGTTGATCTTGCGCTTGAGGAAGATCGAGGGGAGCGACTCGACGACCGGGTAGTCGGCGCCGGTCAGGCCGAGGCCCTTCGGCACGTGGCGGGCGAGGACCCGGCCCTTCGCGGAGACGTGCACGAGGGACGGGCCGTACTCGTCGACCAGCCAGAAGCTGCCGTCCCGGTCGCGCACGAGGCCCTCGGTGTCGAGGCCGTTCGGGTTGTACGGGAGCGGGGTC…
228	FLAG20_WT20_peak_228	2722633	2723196	564	2723191	170.83	2.79621	1.26345	1.64441	TCCGTCAGCCCTTCGTCGCCACGAGCTGCTTGAGGGCGATGTTGAGCTTCAGGACGTTGACGCGGGGCTCGCCGACGAAGCCGAGGATCCGGCCGTCGGTGTGGTCGGCGACGAGCCGGTCGACCTGGGCGACGGGGAGCCCGTTGCGTTCGGCGACGCGGTGGACCTGGAGCTTCGCGTACGCGGGTGAGATGTGCGGGTCGAGTCCGGAGCCGGAGGAGGTGACGGCGTCGGCGGGCACGTCGGAGGGCTTCACCTGGTGGTCGGCCGTGGAGTTGTCCTCGACGACGGCGGCCTTGGCGTCCTTCACCCACCGGATCAGCTCGGCGTTGTCGCCGGAGCGGTTGGTGGCACCGGACAGGATGAGCGAGTACCGGGTGTTGACGGAGTTGGTGCCGA…
229	FLAG20_WT20_peak_229	2727075	2727984	910	2727394	246.54	18.1593	1.84729	16.4621	CGGGACTCATGGTGCGGCCTCAGAACCTCTCGGGCTTGACGAGGGCGAGGACGAGGTAGCCCAGGAGGGCGGCGGCCACCAGCAGACCGACGATGTTCTCGGCACTCACAGCTTGGCCACCCCCTTGGCGATGAAGGCCACCAGCGCGAAGACCGCGATCGTGGTGACGACGAAGGCCACGTCGGCCATCGTGAGCTCCCGGATGCACGAAGAAGGAAGAACGGATTCTCGGACCAGATGAGGAAACCTCTCCGCAGGCCGCTCGCCGCCTCCGTTGACGTGCCCCTAACGCCGCGAATGCCCGTCTTGACGCTTCCTCTACGCGCAGCCCGCCCCATTGCCAGTGGCCGGAAGCCGACATATCTTCGAGCGACACCTACGGACCGGGATGCTCGTCAG…
230	FLAG20_WT20_peak_230	2733868	2734866	999	2734248	299.92	37.0906	2.31478	35.0196	AGTTCGGCGCGGGCGCCGCGCGGGGCGCCGGACGGCCACAGTTCCTCGGTGAGGACCGTGACGGGGACGACCTGGTCGGCGCTGGCCGTGAGCAGGGCGAGGAGCTGTCGGGGTGCGGCCGCGGTCGGGGTGATCGACACCCCGTTCTCACGTACCGACAGTCCCCCCAGAATCCGGACGTCCATCTTGCCCCCTCAGTGCCTGTGCGACGTCAGCGCGCGGGATGACTCTCGATGATTAGAAAAGACCCCCGTAGGCATGTCAATAAGAAACCGGAGGGTACGGAATCCGAACCCTGGATATCGGGGTGATTCACCCCCTTTGTGGGGTTATAAGGGCGTAAGATTTTCGTCACTGGCGCAGACCAATGGGCACCGGAAGACGGTTTCCGGACTCGGA…
231	FLAG20_WT20_peak_231	2782735	2785221	2487	2784530	367.86	72.8998	3.04846	69.9467	GCGTTGCCGCCGAAGCGGGCGCCGGGCCGGTAGGAGACGCCGCTGTCGAAGGGGACGCCGACCACGGCGATGTCGGCGGTGCCGACCTCGTCGAGTCGCGGCAGCCGGGCGAACGTCGCGGGACCGGCGTACCGCGGGATGCGGGACGAGTCGATCGGGCCGCGCGGGGTGTTCTGGTCGCTGCTGCTCATGGTCGGGGTCCTCCTGGGGTGTATCGGTGGGTCCGGGCGCCGGGTCGCGGCGCCCGGAGGCGTGGGGTGCCGCCGTCAGGCGGTCACGGGCGCCGTCTCCGCGCCGCCCTTGTCGGGCTGCGGTTCGGGCGTCTCCTGGCCCGCGAGGCGGGCGCGCCAGTGCGCGAGCACGGCGGCGTCCGTCGGGCGGGTGGCCAGGGAAACGATC…
232	FLAG20_WT20_peak_232	2809329	2812695	3367	2811348	384.36	87.361	3.35158	83.5573	AGGAGCAGGAAGACGCCCGCGGCGTCCGCCGAGGCGCCGCCGCCGGCGGCGGTGCCCCAGGTGAACCAGAAGGCGCCGAGCGCCGCGAACGCCGTGCCCTCGCCCTTGTCGCCGGCCCGCAGCGCGAGCAGGCCGACGAGGAAGAGCGTGACGCCGCCGACCCAGGTGGCGAGGCCCGCGGCATCCGCTGCCGCGACGTTGTCGATGACACCCGTGCCGCCCAGGCCGAAGGCCAGCAGGGTCAGTCCGAGTGCGAGGTGGCCGAGAGTGGAGGTGGTGTTTCCCGCGGCGACTTCGTTGTTCACGGCGGGCTCCCTTCAGGTGTGCAGGTGTGCTGCGTGAGCTGCTGTGTTCCGGTGACCTTTATGTACCCTTCACAAGCGCACAATTCACCTGAGG…
233	FLAG20_WT20_peak_233	2830436	2831736	1301	2830959	275.66	40.1038	2.51049	37.9797	TGAACACGTCGGCGATGACGAGGTCGGCCCAGCCGTCCTGGACCTTGGCGAGCCCGGCGCGGGCGTCGGTGGACCGGACCCGGATCCGGGCCCCGGCGTCGAGCGGCAGCTCCCGGCGGACGAGCTGGACGAGGGACCCGTCGAGCTCCACGATCTGCTGGGTGGAGCGGGGCCGGGTCGCGGCGACGTACCGGGCGAGGGTGAAGGCGCCACCGCCGAGGTGGACGACCTGGAGCGGCCGGTTCGGCGGGGCGGCGAGGTCGGCGATGTGGCCGAGCCGCCGCTGGTACTCGAAGGTGAGGTGGGCGGGGTCGTCGAGGTCCACGTGGGACTGCGGGGCGCCGTCGATGAGCAGCGTCCAGGCGCGCGGGCGTTCCCGGTCGGGTATGAGTTCGGCGA…
234	FLAG20_WT20_peak_234	2838408	2839623	1216	2839232	290.21	44.8011	2.5918	42.587	GGCCGCCTGTGCGTACTGGCCTCCCGGCACCGGCACGCGTGCGTGGTGGTCTGCCGGGCGGGGGTGACGGACCTGCTCGACGCGCACCCGTCGACGGAGCCGGTCCAGCTGGGTGTCGCGGTGTCCTTCCCGGACGGCTGGGAGGCGAACCACGCGGTCCTGTCCCATCTGGAGGAGCACCGGGTGACCTGGACGCCGTGACTCCGGCGCGGCGCGGCGGGCCGGGGCCGGTCAGGGGCGTGCGCGGGACCGTACGCGCTCTTGCGGGGCGCGGGACAATGGAAGACGGCCCGGGAGTCCGGGCCGTGCCTGTGCGAGGAGGAGACGGACGATGGCGGAATCCGCGGAACGGAGCGGACAGCGGCGGCTGAGGCCGGCTCCGCTGATCTTCGAGCCTGC…
235	FLAG20_WT20_peak_235	2839791	2840266	476	2840119	195.09	8.56738	1.5563	7.12326	GCCGCGGGACCCCGCTGGCTGGTGGCCCCCGACACGCGCAGCCCGTGGCTGCCCGGGCCCGAGGTGGTGCTCTGGGCCTGCGTGCGGGCCGTCCGGGCCGCCTCCGCCGCCGACGTGCGGGTATCGATTTTTCCTCCCGCCGATCCGGATGCTAATGTCTACGACGTCAGCAGGCGCCGCTAGCTCAGTTGGTTAGAGCAGCTGACTCTTAATCAGCGGGTCCGGGGTTCGAGTCCCTGGCGGCGCACAGACGGAAGAAGCCCCTCGCGGAAGCGGGGGGCTTCTTCGTGTTGCCGATCGCGTGTTGCCGATCGTGCGGGCCGAGCGGGGTCAGTCGGCGGCGGGTGGCGTGATCCGGACCGTCCAGCCGCCGGCCTCCGTCCGGTCCGTGACCTCGAC…
236	FLAG20_WT20_peak_236	2845608	2848018	2411	2846985	338.75	61.3613	2.86947	58.777	CCCCGCAGCACAAAACACAACCGCCCGCCACCATCGGTGACGAGCGGTTTAAGGTTCTATTAGGGGTGACGCGGACCCCGATCCGTGCAGGAACCAACCGGCCTCCGGAACCAGGGATTTCACCGGGCCGACTCCCGCGCGGAACGAGCCGCCCCGCTTTTTCGCGGCGCTACTCCGCCGGAAGCTCCGGCAGTTCGTACGCGTCCGCGATCAGCTCGTAGCTCCGCAGCCGCGCCTCCCCGCCGTGCGCGTTGGCCGTGATCATCAGCTCGTCCGCGCCCGTCCGCTTACCCAGGTCGTCCAGACCGGCACGGACCTCGTCCGGGGTGCCGTACACGATGTTCGCCAGCCAGTCGTTCACGAACTCCCGCTCGGCGGCGCTGAACGCGTACGCCTCCG…
237	FLAG20_WT20_peak_237	2860511	2860848	338	2860638	194.12	6.33318	1.44536	4.97542	CGTCGGTCTCGCCGAAGTAGACGAAGAGGACGTCCGGGTTCTGGTGGCGCAGGATGTCCTCGGTGATGTCGGCGATCACGAGGTCGTTGACGGCGTAGTCGTTGTTGTAGACGAGCTTGGCGTCGGCGCCGGGGGTGACGGTGCCGTGGGTGTCGAGTTCGGGCCAGTCGACGGCCGCGAAGAGCGAGAGCTCGGGGCGGACCTGGTGGAGGCGGGCGAGGAAGCCGGGGTACCGGGCGTAGTTCTTGCCGGTGAAGGTGTTGTCCTTGACGCCGTGCTTGTCGGGCCAGACGCCGGTGGAGATGGTGGACCAGCCGGGGCCGGAGGAGGTCGCGGCC
238	FLAG20_WT20_peak_238	2868851	2869182	332	2868986	226.15	20.0079	1.97148	18.2708	GATCGTCCGCCGAGCCGCTCTACCGCTCGTCCGATCTCCCGCTCGCCTGCTCGCCTGCTCGCCTGCTTTACCGCTCTCCCGCTCTCCTGCTTTACCGCTCTGCTTACGGGGTTACTTTCCGAAGACCGGGGCGAGAACCAGCCACGCCGCCCCCACCGCCACCGCGTCCCGCTCCCCCGCCACCCCGACCGGGGCCGTCAGACCCAGACCGGTCAGCACCTCCCGCACCCCGTCCGTGAACACCTCGCTCGCGGCGAGCACCTCGCGGCCGCCCAGCAGCACCTGGTCGATGTCCAGGAGCCGTACGAGGTTGGCGGCGCCCGCGCCGAGGA
239	FLAG20_WT20_peak_239	2881146	2881829	684	2881361	239.74	12.7493	1.66029	11.1789	GGCCAGACGGCGGCGATCCCCAAGGTTTCCAGGTAGGGGCCGAAGACGCCTATCGGGGCGCTGAAGACAGCCAGGAGATGGGGGTCTTGCCGTTCGGTCTGCTGGTAGTAGGCGTAGCGGTACTCAAAGAGCTGCGCTACGGCCTGCCGGACGGCATCGCGGTGTCCGCCTTCAGGTACTTGTTTGGCCTCGACAAGCCACTCAAGGGACGAATTCTCGGTACGGAGGATCAAGTCGCGATGGCCGATTGAGGTGTTGATCGCCTGGTACGAGCAAGCAGCTGCGTGCGCGGCGAACTCCCGCAAGAGTCGCTCATGGTCGCGCCTGCGGCGCTTCCTGCCGCCCTCCAACGTGACCCAATAACCCTCGCTGTTCCCCGGCTGGAATGCGCCCGGCTCA…
240	FLAG20_WT20_peak_240	2886079	2886720	642	2886486	186.36	5.23566	1.3982	3.92738	ATCGCCACCAGGTACCAGATCGCGAAGCTGACCGTGGAACCCAGCGCCACGGCCACCAGGAAGGCGAGCCAGCCCCCCGGGCCTGAGGGCAGGGTGAAGCGGAAGGCGAGCCAGCCGAGGGCCATCGGAGCGACGCCGCGGCCGAGCAACTGGTAGGCGGACCGGCCCGCGTTGGCCGAGAACCACCAGGTCTGCAGGTCGGCGGGGCGGTAGAGGTCGACCGCGATGTCCCCGGTCCTGATCCGCTCGATCAGCTCGTCCTCGAAGCCACCGCCCATCATCCCGCAGACCGTGATCAGCGCCTGCCCGATCCACACGTACGCCAGGGCGTCGTCCATCGAGTAGCCGCCGAGCCGGGGACGTTCGTCCCAGAGGGCGATGTAGGTGTACGACAGGATG…
241	FLAG20_WT20_peak_241	2959080	2959384	305	2959260	181.51	6.64517	1.48523	5.27558	GAGCAGCAGCACCACCGCGCGGTCGAAATTCGGGTCCGCGAGGGCGGGCGTCGCGACGAGCAGCCGTCCTGTGAGCGAGGACACCTCGGTCATGCGACACATGATCCCGCATCTTCGGCGTTCGTGGGGGCCGTCGGCGGCCCGGCGGGGCGTGATGGCGGGAAGTCGCCGACCGCCGCGGAGCGGATCGCCGTCCTTCGCAGATCAGCTCGGTGACCCTCACGGATCGGCGGGTCGGGGCGCCGTGGCCGGGAGGGGCCGGTCGGCCGTCCCGGCCGCCGAAGCGGACGGTGACGCTCCGCAAG
242	FLAG20_WT20_peak_242	2961422	2961672	251	2961562	190.24	7.83206	1.52993	6.41665	ACCCCCTGGGGTCACACGAAAAGCGCCGGAGCCCCGTGGTGGTGACGTGTCGTCGACTCCGCGAAAACCACGCGGAGCCGAAAAGCAACCCTAAAGGCGGGTTTACGCCTCCGCGAATCGCGACGCGCCGTCAGCGCCCGGTGGGCGCCTGGCCGCCGGCCGCCGCCTTGGCCGCGTTGCGCACGGCTCCGGCGACCGCGCCCGCGACCTTGTCGTTGAAGACCGACGGGATGATGTAGTTCGGGTTCAGC
243	FLAG20_WT20_peak_243	2961959	2965120	3162	2963773	366.89	73.7321	3.07758	70.7511	CGATGAAGACGTCCGCGCCGACCACGGCCTGCTTGAGGGTGCCGGTGACGCCCTCGGGGTTGGTGTTGTCGGCGATCCAGCGCAGCGGCGAGTCGGCCGGGGCGGCCACCAGGTCCTCACGGCCGGCGTGCACGACGCCGTGGATGTCGGCGACGACGGCGTGCTTGACGCCCGCGGCCAGCAGGAGCTTCAGGATGGCCGTACCGGCGGCGCCCGCACCGGACATGACGACCCGTACGTCGCCGATGCCCTTGTTGACCACGCGGAGCGCGTTGGTCAGGGCGGCGAGGACGACGATGGCGGTGCCGTGCTGGTCGTCGTGGAAGACCGGGATGTCGAGGGCCTCGCGGAGCCGGGCCTCGATCTCGAAGCAGCGGGGCGCGGAGATGTCCTCCAGGT…
244	FLAG20_WT20_peak_244	2980680	2981975	1296	2981135	238.77	16.7536	1.81645	15.0856	CGTCGTTGGCCAGCTCCTCCTTCAGGACCTTGATCGCCACGGTCTCGCCGGGCTGGCCGGGCACGGCCGCCTCGGCGCCCGCCGTCTCCCGCTGGCGGGCTCGCCAGACGGTGCCCGTGGCGCCGCGGCCGAGCGGCTCCTCGAGCAGGTACTTGCTGCCGATAGGCCGCACGTCACGCGCTCCCTGCTGATCGTGGTCCTGGGGTGATCCGGTGCTGTTCCCGGGGTCCCTGTCCTCTGTTGTGACCCGTCCGGGTGTCCGACCCACTTTAGTGCCGCCGAACGAGGGACAGACCGGTCGTCCACAGGCCGGTTTCCGAGGCCGGCGGCCGGGGTCGGTGGACCGGGCCGGTGCGGGCCGGGGCCGTCGGACCGGGCGCCGCTTCTGTCCGGAAGAAG…
245	FLAG20_WT20_peak_245	2990540	2992284	1745	2991189	287.3	30.6823	2.15151	28.738	TCCCCACCTGGAGCTGGCTGCTGGCCGGGCCGGCGCTGCTGCTCCAGGCCCTGTTCAACACCGGCGTCGCGTTCGTGCTCGCCCGGGTCGCGGCCCGCACCCCGGACGTCGCGCAGCTGATGCCGTTCGTGCTCCGCACCTGGATGTACGCGTCGGGCGCGATGTGGTCGATCCAGAACCTGGCGCACGGCGGCCGCTTCCCGGACGCCGTGGTGCTGGCCCTCCAGTGCAACCCGGCGGCGGTCTACATCGACCTCATGCGCTTCGCGCTGATCGAGAGCTACACCTCGGCGCAGCTGCCGCCGCACGTCTGGGCGCTCGCGGGCGGCTGGGCCCTGCTGTCCTTCGCGGGCGGCTTCATCTGGTTCTGGAAGGCGGAGGAGACGTACGGCCGTGGCT…
246	FLAG20_WT20_peak_246	2993007	2993361	355	2993202	207.71	11.7186	1.68316	10.1763	CGCGTACCCCGTCCTGTACGACCAGGTCGTGGCCGGCACCGCCCAGGGACTGACCGTCATGGTGCTCCGCAACGGCCTGCTCCTCGCCGCGGCCCTGCTCGCCGCCCGCCGCCTCTGGACGACGACGGTGACGACGGCGGCGACGGCGACGGCGACGGCCCCGCCCGAGTCCTGAAATCGCCTCCGTACGGGGATTCCTGACGGTTCGTCGTGTCGTACCCTCGTGCGAAGCGCCGCCGGACGTGCCCCGGTGGCGAGGAGAAGATCGGGGGAGATTCTCATCGGCACCGGCATCGACGACGTCTTCACGCCTCTGGGCCCGGACGACCCGCGGGAGGTCGCCGGATACCGGCTG
247	FLAG20_WT20_peak_247	3001448	3001852	405	3001593	204.8	9.41794	1.58552	7.94455	TGCTTCGTCCAGCTTGGTCTGCATGTCCTCTGACTCCTGTCGCGCGCCGTTGCGTGACGTCGGTGGAAGAAAGGACACAACGCCTCGACGCGGTGATTCCGGTCGAAGACGACGTTATGCCCGAATGAGAGATGCCCGGGTCGGATTCGGCCACGGAGGGCGGCGAGCCCGGGCGGAGAGGATCGGCGAACGCACTTTCGACCCGGCCGCTGTCGCGGACCGGGCGGCAGCCGGGGGCTTCACTGCCCCCTCGGCGTATCGCGCTGATCACGGGAAAAGCCTATCGCCCCGGACCCCCGAACCGTCATGAGCCGTATGTGTACAAAAGAGGGGGTGGAAGTTTGACGTTATGGACAGCGACACATGTCCTCTTGGCAAAGCGCCCCGCCGCGGGCAGCG…
248	FLAG20_WT20_peak_248	3009092	3011589	2498	3010239	370.78	69.1027	2.92737	66.2838	GAGGCGGCGGGGCTCGTACCGGTGACGGTGGCGGGCTGGGGGAAGCCGGCCTGGGCCGACCCGGCGGCGCTGGCCTCGGAGCCGAGGGGCCGGCACCGTACGACACTGCTGTCGCCGTTCGACTCGCTGATCTGGGAGCGGGCACGCACGGAGCGGATCTTCGGCTTCACGCACCGCCTGGAGGCGTACGTGCCGAAGCAGAAGCGGATCCACGGCTACTTCGCGATGCCGGTGCTGGCCGGGGGCCGTCTGGTGGGCCGGGTGGACCCGGCGCGGGAGGGCGGGACGCTCGTCGCCCGCCAGGTGACGCTGGACGGCCCGAAGGCCGTGCCCGCGGTGGCGCGGGCGCTGCGCGAGGCGGCCGAGTGGGTCGGCTGCGACGCGGTGCGGGTGGAGCGG…
249	FLAG20_WT20_peak_249	3022935	3023693	759	3023525	268.86	22.6387	1.94986	20.8485	GCGGCACTGAAGGACCCCGGACACAGGAACGAGCCCGAGACCTTGGTGGCGGTGAAGGGGGTGTTCACGTACTTCCTGCTGGTCCCCTCCCGATTCCAGACGATGTTCGTCACCTTGTAGCGGCAGGAGACGAACGACTGCTTCCCGGTGAGGTCGATGACGTCGGTCGTCGCCGTGCCGGCGGCGTCGTCGAAGGTGAAGCCCGGGTTGTTGTTGAGCGCGGCGGTAATGCCCCCGCCGCAGGTCAGATTGCCGCCCGGCTTGTTGATCGTGGCCCGGTCGACGGTCAGCGCGCTCGGCGGAGTCGCACTGGCGTCGGCGCCGGTCCAGCTACAGGTGTTTCCGGAGACGACCATCACGCCGTCGACCTCCGCGCCGGCAACGGTGCCGCTCGCATAC…
250	FLAG20_WT20_peak_250	3029041	3029366	326	3029140	249.45	7.83167	1.44768	6.41638	TCCGGTCCCTTTTGTTTTCACTCCGGGGGCCTTTCGGCGGTTCCGACTTTATCAGAATCATTTCGGCCGACCTAATCGGTGGCTTTCTTGATTCGAATGAGAATCGGGATGACTCCGTGGAATCGAATTCCCGACCGGAGTGAGTGTGACTCTACTTGGCTGCTGCCGAACCGTCCAGTTCCAGGCAACCGTTTGAATCTACCTCCCCACGTCCGCCATGTCAACGGCTTTTGTGGGCACCGGAGGACACTAGCAGGTCAGCGGGGCCGTACGCACATCAGGCGGCGGTGGGGAGCTCGGCGCTGCGGTCGGCCTCTTCGAGGTCT
251	FLAG20_WT20_peak_251	3037970	3042218	4249	3041107	376.6	80.3784	3.20543	77.0595	CCCTGGGGCGGACACCGTCTGACAGGCGAGGCCAGTGGTCTGGACCGTGGCACCGCCTGGCGGGCGGGCCATTGACCCTGGGCCGGGCACCGGCTGACAAGCGAGGCCCGTGACCTGAGCCACGTACCGCCTGGCGGGCGGAGCCGTGACCCTGTGGGGCGGACACCGTCTGACGGGCGAGGCCGCCGACCTGGGCCGTGGCACGTACCGCCTGGCGGGCGGAGCCGGTGGCCTGGTCTGGTACCGCCTGACCGACAGGCCGGTGACCGTGGCGGGTACCGCCTGGCGGGCGGGCCGGTGCCCCTGGGCCGGATACCGCCTGGCGGGCGAGCCGGTGAACCTGGGCCAGGTACCGCGCCTGACGGGCGGAGTCGGTGGCCTGGGCCGGATATCGCCTGG…
252	FLAG20_WT20_peak_252	3047392	3048593	1202	3047900	330.98	42.7648	2.37129	40.586	CGCCGCTCACGCTCGGAGAGGCCTCCCCAGATTCCGAACCGCTCGTCGTTCTGCAGGGCGTATTCGAGGCATTCGGAGCGGACCTCGCAGGCGAGGCAGACCTTTTTCGCCTCGCGGGTCGAGCCGCCCTTCTCGGGAAAGAAGGACTCGGGATCGGTCTGGGCGCACAGCGCGCGCTCCTGCCAGCCGAGTTCTTCGTCCGCGTCCTCGACCAGCAGTTCCTGGAACAACTCGGTCATGTGCGCCCCTCGTCTGTTCTGTGCGTCCCCGTGGTGTTGCCGTTGCGAACCCGGCCTAACGACACGAGTGAAATTACAAGTTCGTGCTCTGCGCGAGTCAAGCCGAGATCTGCTATTGGGCCTCGTATTCACTCTGCGGAACCAAGCGTATGCGGAAAGT…
253	FLAG20_WT20_peak_253	3095555	3096165	611	3095847	241.68	16.4657	1.79766	14.8049	TACGGCGGCGACCGCCCGGGTGAACTCCGGTTCCATGAAGGGGTTCGCGGGCGCGCCGGACTTGGCGCGCAGTTCACGCCACGCCTCGACCTCGCGTGCGCTCAGCTCCCCCGGCCTCACGACCCGCATGCGGACAGCGTCGCTCACCTTGCCGACCCCCCGGTCTTCCCCCATGAGTCCTGCCAGGACAGGACGGTACCGGTCCGGAACCCGCCGAGACAGGGATACTCGTCGTTTCCGTGACCAATCCGTGAAGGAGTGGACACGGAGGTGAACCGTGGCGCCCCGGTGTCAGAGTGGCTTGATGCGAGCCTTGAGCAAGCAGAACTCGTTGCCCTCGGGGTCGGCGAGGACGTGCCAGTTCTCGTCCCCGGTCTGACCGATGTCGGCGCGGCGGGC…
254	FLAG20_WT20_peak_254	3111478	3112123	646	3111958	224.21	17.0733	1.86126	15.3985	GCCTCGGCCCGGTCGAGGCCTCGAAGCAGGCCCTCCAGCGCGCCGGCCTGACCATCGGCGACATCGACCTGGCCGAGATCAACGAGGCCTTCGCCGCCCAGGTCATCCCGTCCTACCAGGAGCTCGGCCTGGACCTGGACAAGGTGAACGTCAACGGTGGCGCCATCGCCGTCGGCCACCCCTTCGGCATGACCGGCGCCCGGATCACCGGCACGCTGATCAACAGCCTCCAGTTCCACGACAAGCAGTTCGGCCTGGAGACCATGTGCGTCGGCGGCGGCCAGGGCATGGCCATGGTCATCGAGCGCCTCTCCTGATCGCGCGCCTCTTCTGATCGCGCGCCTCTCCTGACGGCAGGGGCGTCAACCGCTCCGCGTCCGAGCCGTGACCGAATCTCCC…
255	FLAG20_WT20_peak_255	3112749	3117084	4336	3115534	387.28	59.6606	2.60588	57.1262	CCGCGGAGCGCCTGGCGGAGGCCCTGCGCTCCGGTCGTACGCCGGTGCTGCTGGGCGGCTCGGGCGTCTCCGGCGCCTTCGCCCTCACCTTCTCGTACGGCGCGTCCGACGAGGAGAACGTCTACATCCTGGCGGACCGCGTCATCGCCTCGCTGTAAGCCCTGTAAGCCCCTGACGGGCCCCGCAGGGCCCTTCCCCGGCCCGCCCCTCCGCGGGCCCCCCGGCCCCCTCGACGGCCCCGCCCGACGGGGCCCAGCTACAGCCCCGAGCGCTCCGCCGCCGCACGGACCAGACCCACGGCCTCCGCCAGCTCCCCCGCAGGGGACCCGGCAGGGGCCGTTCGCAGGATTTCGGCCAGATCGTTCCCGGCGACGACCAACTGGTCGGCCACGGTGAAGA…
256	FLAG20_WT20_peak_256	3146333	3146795	463	3146444	198.01	7.28789	1.48734	5.89174	ATGATCATTTGTATGCACGGCTAGCCAGGCATTTTTGGATCTTTGATGGCGCACGTCACCCCCGAGCCGCCCGACAGCAGGCGGCTCTTGCTACGGCACGTCCTTGTCTCGACTCGTCGCCCACCACACCATCAGCTGATTCGTGGACCGCAGGCCCAGGCCCTCGCGCAGGGCCTCGAGCTCGCGCCCCACCTCTCGGTGGCTGACTTCGAGCCCCTTAGCCACGGCGGACTGCGTTTCCCCCTCGGCCAGGCCTCGGAGGATCATGCGCTGGCGCGGGGTGGTGACGGCATCCGCGACTGCCGCGCGGGCCTCCTGCCATGGGGTGGCCCTGGCCCAGTAGCCCTCGAACACCGAGCGCGCGAACGCGGCGCCGGCCACGTCCTTGATGTGCCAGCC…
257	FLAG20_WT20_peak_257	3147257	3147535	279	3147431	215.48	5.15664	1.36149	3.85345	GCCGAGCTGGCGAAGCCGCTCAAGGGCCGCCGACTCCTCAACCGGGTGCCCTTCGGCGACATCCCGGTAGGCCGCCTCCTCCTCCGGCGTCAGTCGAAGGCTGGCGTCCAGTTCCATACCCCACCCCTGTTTTCTGTCCTCTTTCGGACCTGTCCAACTTTTCACTATGTAAGCGCTGGCATACGCCATCCACACATGTCAGCGTAGGGTTCACGTCAAGCGAGCGTATGTGCGTTCGATTTGTGATCGATACAGGGAGGGGATGCGCATGGGACAGAG
258	FLAG20_WT20_peak_258	3148725	3150556	1832	3149726	333.89	42.1048	2.34191	39.9402	AGTCCCGTCCCGTACTTGACCTCCACCATCAGCTGGTCCTGGCGGATGGTGAGCCGCTCCCGGATGGCCGCCACTTCTTGCGGGGTGAGGAACTCGATGTCCTCGTCCTCGGGCCCGGTGCCGCCGTCATCGCGGCGGGGCAGGTTGGTGCGCTCGCAGGGGTTACGGGCGCGCAGGGGCGGCTCGGCCCGGACTGCCTCATTGAGGATGCTGGACAGGAGCCCGTGCAGGTTCCTGATCGTCTTCGGGGACATCATGCGGTTCAGCGGCCCGCGCCCCTTCCGCACCTTCGTTTGCTCCAGGACTCGGACCCAGCCGCGGATGGTGTCGGAGGAGAAGTGCCCGACGCTGCGAACGTCGCACTCGCCGAACGTGGGGAAGATGTACATCTCAAGCTCG…
259	FLAG20_WT20_peak_259	3222091	3222923	833	3222563	214.51	11.5229	1.65774	9.98648	CGAAGGCCGGCTCGTACGTCGAGATGAAGAACGCGACGGTCGGCGAGGGCACCAAGGTCCCCCATCTGTCGTACGTGGGTGACGCGACGATCGGCGAGTACACGAACATCGGCGCGGCGAGCGTCTTCGTGAACTACGACGGCGAGGCGAAGCACCACACCACGATCGGCTCGCACTGCCGGACCGGTTCGGACAACATGTTTGTGGCTCCCATCACGATCGGGGACGGCGCGTACACCGCCGCGGGGTCCGTGATCACGAAGGACGTGCCGGCCGGTTCGCTCGCCGTCGCCCGGGGCCAGCAGCGGAATATCGAGGGTTGGGTGGCCAGGAAGCGGCCCGGCAGCGCTGCCGCGCAGGCCGCTCAGGCCGCTTCGGAGAACTCCGCCGGCGAAAGCT…
260	FLAG20_WT20_peak_260	3224070	3226302	2233	3225656	365.92	69.2648	2.9581	66.4406	CCATCAAGGGCTTCCTGGTCCACGTCGACCTGCTCCTCGTCAAGCGTGGCGAGAAGGTCACCGTCGAGATCCCCGTGCAGGCCGAGGGCGAGCTCGCCGCCGGTGGCAACCTGCTCGAGCACGTGCTCAGCACCCTTTCCGTCGAGGCCGAGGCCACCCACCTCCCCGAGGCCGTCTCGGTCTCCGTCGAGGGCCTGGAGGCCGGTGCCTCCGTCCTCGCCAAGGACATCACCCTGCCGAAGGGTGCGACCCTGGTGACCGACGCCGACGCCGTCGTCCTGCAGGTTCTGGCCGCGCAGGCCGAGGAGCCGGCCGCCGAGGGCGAGACCGAGGCCGCCGAGGGCGCCGAGGCCTGAGCCGTAGGCTCTGCTTGACGTGACGGGGTGACGGGCCGCACGG…
261	FLAG20_WT20_peak_261	3254837	3255216	380	3255069	223.24	11.5008	1.6368	9.96483	CGATGTCGTACGCCTGCTCCCAGCCGTATCCACAGCGCATGCAGGCGAAGGCGTACGCCTCATGGGCGACGGATATGCCGGTGCCGGTGATCTCGGTCATGCCAGCTCCTCTCCACTGATCAGTGGACGCCTTTTCCGGCCGGAGCGCATCAGCACGGGACGAACCATGGAAGGCTTTTGGCTCTTCCCTTGCCAAAGGCCCTGTGAAGAGTCCCGGCGCCGGGTTCGGCTTTGCCTTTCAGATTAGTCCTTTACCGTTTCCGTGGCTCGAAACGGCCGCATTCTTTGCCGCCACCACGGCATCGAACACCTCGCGCTTGGGAAGCCCCGCGTCGGCCGCGACGGCGGCGATCGCCTCCTTGCGCCGCTCGCCCGCCTCC
262	FLAG20_WT20_peak_262	3271071	3271335	265	3271217	229.07	9.08387	1.52361	7.62208	CGAGGCGTTCCCTGAGGTCCATGGGACCGATCACAGCATCCGGCCCGGCCCGGCGCCAGCATCGCGTCACCTCGCGTCCCGGCCGGTCCGTCAATTCCGCCCGGCGGAAAGGGAGGAGAGGCCTCCTCTCGTGCAATTCGGCCAGGACCGAAAGACTTTGACATGCCCCTGGCGCGAATACCACGATCGGTATCGCCGCCGACCACGGCCTTCAGCATGTCAACCAGGGGGAATCATGAGTTCGTTGACCTCTTCGCATCCCGCC
263	FLAG20_WT20_peak_263	3309784	3310039	256	3309902	210.62	10.6358	1.62788	9.12465	GCTGAAGCGTTCCGTCGGACGGGCTTCGTTCAGCTCGTCCTGCCTGCGGAGCCACATCGGTACCAAGTAGGCGGCCCATGCCCCGACGATGACTGCGTAGATGAGGCCGCTGCTGCTCACGCCTCACACGGTAGAGGGGTTCGCGGGACGGCATCGGCCAATTGGCCCGGTGTGTCGCACGATCTGGCTGATATCACTGAACTTTTTTGTGATTGTTCAGATCGATTGCCGGTCAACTACCGACTAAATTCGAACA
264	FLAG20_WT20_peak_264	3313129	3315811	2683	3314193	375.63	65.667	2.81066	62.9617	TGCCGCGCTGCTGCTCAAGGTGCTACATCTCCTCGCTGACGTATCTCCGGAGCCAGGCCCGGAAGTCCGGTCCCAGATCTTCACGTTCGCACGCGAGTCTGACAATGGCACGCAGATAGTCCCCGCGGTCACCGGTGTCATAGCGGCGGCCCTTGAACACGACCCCGTGCACCGGCCCGCCGATCTTCTCGTCGGAGGCGAGCTTCTGCAGGGCGTCGGTCAGCTGGATCTCCCCGCCGCGGCCCGGCTCGGTCTCCCGGAGCATGCCGAAGACGGCCGGGTCCAGCACGTAGCGGCCGATGATCGCGTAGTTGCTGGGCGCCTCGCCCGCGTCCGGCTTCTCGACCAGGTCCGTCACCTTCACGACGTCCGAGTCGACGGTCGCCTCGACCGCCGCGC…
265	FLAG20_WT20_peak_265	3350664	3352733	2070	3351751	358.16	53.1718	2.54722	50.7875	AGCCCGTGTCGTGGGCCATCTTCTTCAGTTCGAGGAGCGCGTGCTTCTCGATCTGGCGGATCCGCTCGCGCGTCAGGCCGTGCTCCTTGCCGACCTCCGTCAGCGTCCGCTCGCGGCCGTCCTCGATCCCGTACCGCATGCGGATGATGGACGCCGTCCGGTGGTCGAGCTTGTCGATGAGGTCGTCGAGCTCCTCGCTGCGCAGCAGCGTGAGGACCGACTGCTCCGGCGAGACCGCCGACGTGTCCTCCAGGAGGTCGCCGAACTGCGTCTCGCCCTCGTCGTCCACCGACATGTTCAGCGAGACCGGGTCTCGGGCCCAGTCCAGGACGTCGACGACCCGCTCGGGCTTGGTGTCCAGCTCGGCCGCGATCTCCGCCGGCTCCGGCTCGCGGCCGT…
266	FLAG20_WT20_peak_266	3362851	3363126	276	3362954	183.45	5.51565	1.41882	4.19535	CATGGTGTCCCGGACGCTCTTGAAGTACGGCAGGATGTGCGAGGTCACCTCGTCGTTCACCGCGTCGTAGTCGACGGCGAAGTAGATCCGCGCCCCCGGCTTGAAGCCGTGCTCCTCCGCCTTGAACGCGGCGTTCATACAGTCGGTGACGCCCTGGGCGACGCTGTAGTAGTCCACCGACCGCGCCCAGGTCTGGTAGATCGGGAAGCAGCGCAGACCGGCGGCCTTGATGGTCTCCAGCTCGCCGGGCTGGATCTCCTTCTCCGGCAGGTCCGT
267	FLAG20_WT20_peak_267	3363286	3365894	2609	3364493	340.69	47.2505	2.45818	44.9901	GGCCTGCCCGTTGGCGGCGAGCTTCATGAAGGACTGGAAGGTGCTGACGCTGCTCGCCAGCGCGGAGGTGTACGTGGCGGAGAACGACACCGGGCGCTTGTTGAGCACCATGGCGGCGGTGAAGAGCTGGACCCACACGCCGGAGGCACCGGTGGAGAGGGTGTGGCTCTTCAGACCGGCCTGGGTGCCTGGCCCGAAGGCACCGTTGGCGACGCCGTCGGCCATGCCCAGCTCGTACTGGATGGCCAGCAGCATCGACTTGGCGACGTCACGGGAGTGGTGGCCGTCGCAGGGAATGACGTAGTAGTCCTTGCGCAGCACGTAACGGCCGTTCAGCCACTGCTGGATGGACCGGACGACGTCCGAGCCGTCGTTGACGGTGACGTAGGCGTCCATGTT…
268	FLAG20_WT20_peak_268	3366264	3366807	544	3366704	206.74	11.3375	1.66861	9.8055	GAACCAGTCCGTCGTCTCGTCGGCGCTGAGGAAGGACTCGCGGGGTTCGAAGTCGACACCGTCCTCACCGAAGCGGGCGAGCCGGACCTTCATGGCGGCGGCGAGCGCGGCGGGGAACTGGCGGTTGTCCTGCGGGATCATGCGGACAGGGTAGCGATCGGTCCATGGCCGACCGCCTTGGCGAACGGGCACCCGCATCCGGCCGGGGATAGAATTTGTATGCGCCCCGGGCACCACGTATCTGTACGTATCAGCAGGTATCGGCGTAGCTCAGCTCGTGTTCCTTCCGGGGCCCTCGGTTCTCTTCCCGTCCGGTCCCCGACGGGGCCGTACGGCTCATATCGCTTCGCGTCGCGTCGGCGCTTCTCTTGCTCGTATCGCCTAAGAGGGCTCGTCATG…
269	FLAG20_WT20_peak_269	3407745	3409382	1638	3408659	335.83	51.5265	2.59903	49.1769	CGAAGGCGGGAGTGGCGACCCGCCCGCCGAGCCGGACGGTGGTCTCGCAGGCCCGGTCGCAGTCCTGGACGGCGAAGTAGACGAGGACGTGGCCGGGCATGACGGCGGGGAAGTCGTCGGTGATGACGGCGCGGCCGCCGAAGGCGCTGTCGTCGCCGGGCCGGGAGCCGGGCGGTGACCAGACGCGGTAGTCGAAGGCCGCGTCCCTACCCTCCGCCTCGGGGTCGGCCTGGCGGCCGAGGTAGCCGAAGACGGTGGCGTAGAAGGTGTCGACGGCGTCGGGGCGGCGCGTGTACACCTCCATCCAGCAGAAGGCGCCCGGTTCGTTCGTGACCTCGAAGCCGTCGTCGTCACCCGACTGCCGGAGCCCGAAGACGGCGCCGCCGGGGTCGGCGGCCA…
270	FLAG20_WT20_peak_270	3445208	3447507	2300	3446687	285.36	35.6349	2.31684	33.5908	CCGAGAGCGCGAGGGCGGCGGACAGCACTCCGACGGCGAGCAGGGTGCGTCGAGGGGCACGGTCAAGGCTCATGTGAAAAGTTTCGCATGGGCGTTTGGGGGATCTTGGGCACCCCCCTACGTGCCCGTAAAGCCCCTTGTCAAGATCGCCTAAGCGGGAGGCGTGGAAGCGGACGTCGAAGCGCCCGACGCGGGCCGGAGGAAAGCGTTCCAGCCGCCCGCGGGCTTCCGTCCCACTTCCAGGCTCCGCAGCTTCTGGAGGATCTTCGGGTCCTGGACGTCGAGCCAGTCCACGAACTGCTTGAAGGAGACGAGCCGGACGTCCTTCTTTCCGGCCATTCCCTTGAGCGCCTCCTCGACGGCGTCCATGTAGATGCCGCCGTTCCACTGCTCGAAGTG…
271	FLAG20_WT20_peak_271	3447585	3449760	2176	3448825	313.51	45.4832	2.51206	43.2559	CGCATCAGATGGACGACGGTGATGTCCTGGCCGCCCTGGGGGCTGGTCGTGTCGCTCATGCCGTCGCCTCCGCGGCGGCGCGGGCGGCGGCCGGAAGAGCCGCGGCGATCCGCTCGATCGCCCGCTCGTCGTGCGAGGCCGACACGAACCAGGACTCGAACGCCGACGGCGGCAGGTACACGCCGTCGGCCAGCATCGAGTGGAAGAAGGCGTTGAAGCGGAAGGCCTCCTGCTGCTTCGCCTCGTCGTAGTTCCGCACCTCGTCGGCGGTGAAGAAGACCGAGAACATGTTGGACGCGGTCTGCAGCCGGTGCGCCACGCCCTCCTTGGCCAGCGCGCCCGTGACCAGGCCCTGGATCTCCGCCGAGACCGCGTTCACCCTGGCGTACGCCGCGTCGT…
272	FLAG20_WT20_peak_272	3481533	3481856	324	3481832	181.51	4.16476	1.34195	2.91595	GAATGCAGGCTATGTCTTTGTGAACGCGTGCACAAAGATGGTGTCCGTTTTGTCTGGCCAAAGTGACCGGGGTCACGCGGCTGGTTCCTATCGTCGTGGAACCGCGGAGCGTGTCAGCGCGTTGAGAACCCGAAGGGGGCAAAACCGCACACACTCCTCACGACACCGCCCCCGAAAGCCAACAAAACGTCCATGATGGTAACCGCCCTTCCGGTCACGCACCCAGTTCGCGCCGGAGCCGCCCCGCGTCGACGCGCCAGAAGGTGTGCTGCTCGCCGTCGACCAGGACGACGGGAATCTGCTCCCAGTACGCCCGGTACAACT
273	FLAG20_WT20_peak_273	3492802	3493218	417	3493170	198.01	6.19367	1.4317	4.84216	GCTGTCCACGAGGACACCGTCGTTGTCGAAAACAATTAGGTCATAGCGCATACCCATCACACTACGAGCCCCTGAACGCAAAAATGCCTCAACCCCCGGACCAGGTCCAGGGGTTGAGGCTAAAAATTGTTCGGCGGCGTCCTACTCTCCCACAGGGTCCCCCCTGCAGTACCATCGGCGCTGAAAGGCTTAGCTTCCGGGTTCGGAATGTAACCGGGCGTTTCCCTAACGCTATGACCACCGAAACTCTATGAAGTTGAACTCAACCGGAAAATGGGAGTTCGTTACTTCAGAACTAACACAGTGGACGCGAGCAACTGAGGACAAGCCCTCGGCCTATTAGTACCGGTCAGCTCCACCCATTACTGGGCTTCCACATCCGGCCTATCAACCCAGTCG…
274	FLAG20_WT20_peak_274	3502792	3503391	600	3502832	174.71	4.4177	1.36762	3.15346	GTTCTTCGCGTTGCGTCGAATTAAGCCACATGCTCCGCTGCTTGTGCGGGCCCCCGTCAATTCCTTTGAGTTTTAGCCTTGCGGCCGTACTCCCCAGGCGGGGAACTTAATGCGTTAGCTGCGGCACCGACGACGTGGAATGTCGCCAACACCTAGTTCCCAACGTTTACGGCGTGGACTACCAGGGTATCTAATCCTGTTCGCTCCCCACGCTTTCGCTCCTCAGCGTCAGTAATGGCCCAGAGATCCGCCTTCGCCACCGGTGTTCCTCCTGATATCTGCGCATTTCACCGCTACACCAGGAATTCCGATCTCCCCTACCACACTCTAGCCTGCCCGTATCGGATGCAGACCCGGGGTTAAGCCCCGGGCTTTCACACCCGACGTGACAAGCCGCCT…
275	FLAG20_WT20_peak_275	3510509	3511204	696	3510727	225.18	12.5403	1.67543	10.9756	CACTCGCCGTACTTCTGGCAGGAGATCGCCACCGTGGCGCCGAGCGGCAGCGACCGGACGACCGGGTACTGGGTGCTCGGTCCCGAGCGCACGTTCACCCGGTAGCCGGGCGCGACCGCGTAGCGGGTGGCCGTGCTCGCCATCGCCGCCACCGTCTCCCCCGCCGTCGTGGCCGTGGCCGTCGTCGTGTTCTCGTCCGTGCTCATGGTGTCCTCCCCCTTGGCGCAAAAGCGCTCCGCCGAGTTTCACTCTCCGCGACGCGCAGGCTAGCAAGCTCCGCCGACTTCGAGGGGGCCATGGACTAGGCTCCGTCGGGCCGCGCAGGTGCGCGCGGGGTGACGGGGACACACACGGGGGTGGGCGATGCCACCGTTGCGCGGTACCGGTGCCGACCGGGAA…
276	FLAG20_WT20_peak_276	3527635	3528601	967	3528186	291.19	40.9758	2.46279	38.834	CTCAAGGGCGACCCGAAGATCGGTGAACGGCTGAAGACGGATCTGAAGCCCTGTGTCGCGGACGCCTATCCGGTGGACACCTCCTACGGCAATCTCACCAACGCGGCCGCGCCCGACGTCGTCGTCAACGTGATGACCTGCGGTGACGCCGTGGGCATCGGCACGTACGTCTACCGGAAGCAGAGCGACCGGTACGAGAACGTGTTCATGGCCGAGGACGCGGCGGTGTACGGCACGATCGACCGGGGCGAGCTCGTCGTGACCAAGCAGGTGTACGCGAAGGGTGACCCGGTCGCGTACCCCTCGGGCGAGGACGTGATCACCTACCGCTGGTCGGGGAACGGCTTCACCCAGCACGACTGGGTCCACAACGACTACAGCCGTGCCGTGGACGGGGGC…
277	FLAG20_WT20_peak_277	3528694	3529047	354	3528880	177.62	5.91977	1.45222	4.57944	AGATGCGGCTGCTCCTGGAGTTCTCGTCCGCGCCGGGCACCGTGCTGTCCCGTGACAAGCTCCTCGAGCGGGTCTGGGACTACGGCTGGGGCGGCGACACCCGGGTCGTGGACGTCCACGTCCAGCGGCTGCGCGCCAAGATCGGCCAGGACAGGATCGAGACGGTCCGCGGCTTCGGCTACAAGCTCAAGAGCTGAACCGGCATGGTTCACACGACATCCCCCGAGACGGACAGGAACCGGTGAAGCTGCTCCCGCTGCGGACCGGGGTCCGCTGGAAGATCGCCGTCGCCATCGCGGCGGTCGGCGCGCTGATCGCGGTCACCCTGAGCGTGGTCGTGCACAACGCCGCCCG
278	FLAG20_WT20_peak_278	3557042	3558441	1400	3557639	330.98	49.0401	2.54977	46.7436	CGTACCGGCCGCCGACTCCAGGGCGAGCAGGCGGGCGCCTTCGAGCGCGCTGGCCCGCTCGGTCTCCGCGGTGGCGTACCGGCGGAGCAGGTCGGCGTGCTCGCCGCGCAGCCCGGCGAGTTCCACCCGCTTGGCGCGGAGCTTGGCGTCGAGCCGGGAGCGCAGCGCGCGGGCCTCCTCCAGGTCGGACTCCAGCTCGGCGAGCCGCTCCTCGGCCTTCCACTGGTCGGCGGCGCGGGCCCGGTCGAGTTCGGCGACCTTCAGACCGGCGCTCCGGTCCCAACTGCGCATGAGGACGGCACCGGTGACGGCCGCCGCGGCCGCGGCGGCCGCGAGCAGCCGTGCGACGAGCGGGCCGCCGGGGAGCCAGGCGGCCGCGGCGCACACGACCGCGGCGCC…
279	FLAG20_WT20_peak_279	3576357	3576678	322	3576494	206.74	13.2111	1.75191	11.6276	CTGTGCGCGGGGCGCGGGCTGCCGGAGTTCTACCAGTTCCTGGTGGCGGCGATGCCGCCGGCCGCGATGGGGGTGCTGCTGACGCTGCTGCACGCGGATCTGCGGCCGTCGGCGGTGATCACCGGTGGCCTGTTCGCGCTGATCCCGGGGCGGGCGCTCGTGGCGGCCGTGCAGGACGGTCTGACCGGTTTCTACATCACGGCCTCGGCCCGGCTCCTGGAGGTCGCGTACTTCTTCGTCGCGATCGTGGTGGGCGTGCTGTCGGTGCTGTACATCGCCGTGCAGTTCGACGCCCAGCTGAACCCCGAGGGGACGCTGAAGG
280	FLAG20_WT20_peak_280	3602304	3602553	250	3602449	167.92	6.00329	1.47655	4.66013	CTCGCGGCCCCGGTCCATGTGCGCGAGGAACTCCTCGGCCTGCCACGGTTCGAGCGGGCGCAGCTCCCCGCCCTCGTCTCCCAGAGGTATCGCGTACATCGTCGTCGCCTTCCACGGTCGGAACCAGCCTTCGGGGCGGCCGGATCGTCTCATCCGCCCGCCGCTCGGCAGGGTGTCACGGGATCAGGATCAGCTTCCCGCGCGCGTGCCCCGATTCGCTCAGTTCCTGGGCGCGGGCCGCCTCCTTCAG
281	FLAG20_WT20_peak_281	3609437	3612044	2608	3610659	370.78	54.6895	2.54641	52.2656	AGACCCACCGCGAACACCCCTGGGACCCGTGGGACCCCTGGGCCGCGGGCCAGGACCGCCGGGAAGGCACCGGGGAGGACCCCTTGGACGCGCTGACACCCCCGGAACGACTCGCGTACGTCCTGCACGACGAGTTCTCGGTGCCGTACGAGGAGATCGCCCCGGTGCTGGACCGCACCCCGGCGGCCACCCGCCAACTCGCGGGCCGCGCCCGCTACCGGCTGCGAGAGACCGAGGAGATGCCGACCCCGGACCTCCACCGCCAGCGGGCCGTCGTCGAGGCCTTCCTGACGGCCGCACGGAACGGCGACGCCGCCGCCCTCCACGACCTCCTCGACCCGGAAGTGGTGCTCCGCTCCGACGCCACGGCCGTACGCGAAGGCCTACCGCCCGCCCACG…
282	FLAG20_WT20_peak_282	3628359	3629243	885	3628522	219.36	15.7167	1.82115	14.0719	TGAACGCCGCCCCCGCGAAGATCGCCGGCCCGCTCTCCATGCCCGTACCCCGTTCCGTCCACGTGCGGTGGTTCGTCTCCCTGAGCCGAGGCTGGCACCTTCCGGCGTCCTGGGTGCGAATTCCGGGTGAACGACGCGGAGCGTCCCGTACGCTTTCACGAAGATGGCCGGTAGTGACCCACCCCTCCCTTTCCGTCACATCGTGTCGAGGGTGGCCCGGCGCCGGCTGCCCCGCTCGAAGACACCGAGCAGGACGACCGCGAGCAGCCCCCACCCGGCGCCCACCGCCAGCTCCGCCCCCAGCAGCCCGGCGTCGAGACCGGCCCCGGCGGTCAGCCCGCGCGCCGCGTCCGCCGCGTGCGTGAGCGGCAGCAGCTCCCCCGCGGTCCGCATCCACCC…
283	FLAG20_WT20_peak_283	3631835	3632078	244	3631939	177.62	5.91977	1.45222	4.57944	CGGCTCTCCAGTCCCGCGAAGAGCGCGTCGACCCCCTCGGTCGCGAACGTCCTGGCGCGGACGAGCACTTCGTCCTCGACGAGCCGGCGCATCGTCGGCCAGTACGGCTCGATCGCGCCCTCCCAGTAGGCGGCGTACGCGTCGGCGAGCGCCGCGCAGGCGGCCTGCGGGTCCCTCAGATACGGCTGCACGAACGGCGCTTCGGCCATGCCGGGGTAGCAGACGGCGACCTGGGCGCGGACGA
284	FLAG20_WT20_peak_284	3646669	3648145	1477	3647653	284.39	22.9197	1.91538	21.1249	CGCACAGCCGCCTTCTTTGACCTGGACAAGACGGTCATTGCGAAGTCCTCGACGCTGACCTTCAGCAAGTCCTTCTACCGGGGCGGACTGATCAGCCGCCGTGCCGCCCTGCGGACGGCGTACATCCAGTTCGTCTTCCTGGCAGGTGGGGCCGATCACGACCAGATGGAGCGGATGCGCGAATATCTTTCCGCGCTCTGCAAAGGCTGGAACGTCGCCCAGGTGAAGGAGCTCGTCGCCGAGACCCTTCACGACCTGATCGACCCGATCATCTACGACGAGGCCGCCTCCCTCATCGAGGGTCACCACGCCGCCGGCCGCGACGTCGTGATCGTCTCGACCTCCGGCGCCGAGGTCGTCGAGCCGATCGGCGAGATGCTCGGCGCCGACCGGGTCGTC…
285	FLAG20_WT20_peak_285	3674995	3675869	875	3675244	273.71	20.6126	1.8688	18.8636	AACGCGGCGGTCCTCGGCGCGGCCTTCTACGTCCTGGGTCTGGCGATCGTCGGCCTGGACCACGTCCGACCTGCGGTGCGGCCCCACGAAAACCGGATTTCGTCTCAGCGCGCGCGTGGGCTAAAGTAATCGATGTCGCCGCGACGTGAAGCACAGAGCAGCGACATCGGGGTGTAGCGCAGCTTGGCAGCGCGCTTCGTTCGGGACGAAGAGGTCGTGGGTTCAAATCCCGCCACCCCGACAGCCGTAACAGCAGGTCAGGCAGTTACTGAATTCAGTAACTGCCTGACCTGTTTCTGCCTGCGCGTCCATCTGAGCGACTGGCTGTGACCCGCATTCCCCGGTAGCCCGGAGGACCGTCAGCGGTGGCCCAGCACGTTGACCACCCGGCCGTTCGGG…
286	FLAG20_WT20_peak_286	3684569	3684879	311	3684779	220.33	11.4108	1.63948	9.87695	CGGAGAGCCGCTCCCACAGGAGTCGTTCGGCGGGGCCGCAGCGGGTGTAGCCGTGTTCGGCGGCGGCGAGCTGGTCGGGGCTGACCGGTTCGCCCCACAGGATGTGTCCGGTCTCCGGTGGCCGGCGTCTCTCCGTGCTGCCCATCCCCCGCCCTCTCCCCGTCCGTGACGTGTGCCTGAGTCGACGTATGCCTGAGTCGATGGCGAACAAACGCCATTGCGGCTTGAATGCAGACGCCCCGGTCCACATCCTGGGGTGCCTCCGGAACCACACCCGCGGTTTGCCGGGGATCGGCCAGGGAGGGAAATGA
287	FLAG20_WT20_peak_287	3695520	3695880	361	3695706	234.89	17.0805	1.84001	15.4056	CCTCCAGGAGGGCGTGCGCGAGACGGCGGACGTCCGTGGGCTCGGCCTGGAGGATGTGGAAGGCGATCCGCTGCGCGCTCTTGGGACCGACGCCGGGCAGCCTGCCCAGTTCGTCGATGAGGTCCTGAACCACGCCTTCGTACACGGAACGCCCTTCCAAGGGAGTGCTTGATTCTTACGGTAGTGGCTTAAAGCGAGGCTAAGAAGCCCACGGGAGGTGGGGGCCGGAAGCCCCCGCCCCGGAGCGGCTCAGAAGCCGAGGCCCGGCATGCCGCCCATGCCCTGGGCCAGCGGGCCGAGCTTGGCCTGCTGGAGCTGCTGGGCGTTGTCGTTGGCGGCCTGGACGGCGGCGACGATCAGG
288	FLAG20_WT20_peak_288	3705200	3705479	280	3705362	175.68	6.27514	1.47629	4.91928	GGAGGTCCGCTTCCTTGGCACCGCCGATGCTGCCGGGCGAGACGAGCATGCGGTACGTGTTCCAGCCGCCGCCGATCTCGTTCTGGTGGTACTGCAGGTCGTCCGAGATCCAGCTGAACGACAGGGTCCCGTTCTTGTTCCAGTACCAGGAGCCGTCGCTCCACCCGTCCTTGTCGTCGTCCACGGGGATCGTGTCGGCGAAGGCGTCGAATTCCACGTCGACCAGGTCGCGCGGGCCGAAGGCGCCCGCGCGGTTCGGGTGGTAGAGGTACAGCTTCTT
289	FLAG20_WT20_peak_289	3705800	3707176	1377	3706527	274.68	33.8954	2.30506	31.8842	CTCACGCGGCTCCGACACCGCTCGGGGCGGCCCAGGGGAAGCCCGGTCCCCTCAGATCAGGAGCACGATCCGGCCCGGCCGGTGCCCCGCCTCCGCCCGCCGGTGCGCCTCGGCCACCGCCTCGAGCGGCATGACGTCGGCCACCCGGGTGATCAGCTCGCGGGCCGCCACCTTCTCCAGGGTCTCCTTCAGCCGCGCGGCGTCCGGCGTGGCCCGCACGGGCTCGACGCGGATGCCCCGCTCGGCCGGCGGAATCCGGTCGGGCGCGATCGCGACGAAGACGCCGTCGTCCTTCAGCGCCGGGAGGATCCCCTGGCCCAGGAGCGCCCCGTCGAAGACCCCGTCCACCCGCTCCGGGGCCACCTCCGCCACCCGGGCGAGCACCTCCGCGGGCGTGCC…
290	FLAG20_WT20_peak_290	3747061	3747851	791	3747484	201.89	8.5093	1.54877	7.06702	GAACCATCCTGGTCATGGCCGATCTCCACCTCTTTTGATCACTACCTCCCCCCCGCGAGTAAGACGATGGCTCACTCCCGCCCCTTTCCACCAGCCAACCCGGGCATCATGTTCCTGTAATTCATGACCCTGAGGGGGGTGCAAATGAGGCGAGAAGGCGACGAGTCCGGCCATAAGCACAGTCACGGTGAACTATGCGACGTGGGCAAGGAGCTCTACGCGAGCGCCCTCCGCACCGGCCGGATAGCCCGCGCCGACGCCGAAGCCGCCCCCTGCCTGAGGGAACTCTCCCTCCTGCACCCGGACCCGGACGACAGCGAGTGCCTGCGACCCGTGCCGCCCTCCATCGCCCTCAACCAGCTCGTGCACCCCATCGAGCAGGAGATACAGGTCCGCAGA…
291	FLAG20_WT20_peak_291	3750581	3750967	387	3750749	239.74	19.1295	1.9034	17.4089	CGGTACCCAGGCTGCAGGATCGCCACGCAGGTCGTCTCCGTGACGTCCGGCGCGTAGCTGTGCATCAGGGCCTCGTGGATCGTCGGGTCGAAGGGCTCGCCCTCCTTGCCGAACTGCTGCAGACCCATCTTGGCGACGACGGTCTCCAGCGATTCGGCCACCGACTTGAACCCGCCCACGAGCTCGCCGTGGTCCCGGGCCCGGCCGACGTCGTCGAGCACGGGCAGCAGGTCGGTCAGGAGGCTCGCGACGGCGATCTCCTTGACCGTGACCCGGTCCCGCTCCACGCGGCGGCGGTAGTTCTGGTACTCGGCCTGGAGCCGCTGGAGGTCCGCGGTGCGCTCCTCGAGCGCCTTGCGGGCCTGGTCCAGCTGCGCCAGCAGAGCT
292	FLAG20_WT20_peak_292	3753646	3754357	712	3754100	241.68	12.3264	1.63976	10.7668	CATATCACCGCGAGCGCCGCTACAGCGCGGCGCCGTGACCGGGTAATCTCAGCAGGAACTCAATAAGTTACCGCTTAGTAGGCCCGCCCGAGGAGCCCGTCATGCAACTCGCCGCGATCATCGTGTCGATCGCCATCACGGTGGTGGCCGTCGCGCTGTTCGGCCGCGCCACCGTGCAGATCTACCGCTTCGTGCGGCTCGGTCAGCCGGTCCCGGCCGGTACGCGCACCGGTGACCCCAAGCAGCGCACCATCACGCTGGTCAAGGAGTTCCTCGGCCACACGCGCATGAACCGCTGGGGCATCGTCGGCTTCGCGCACTGGTTCGTGGCGGTGGGCTTCTTCTCGCTGCTCCTGACGATCGTCAACGCCTTCGGCCAGCTCTTCCAGGCCGACTGGC…
293	FLAG20_WT20_peak_293	3866282	3866522	241	3866430	193.15	3.76927	1.30304	2.54399	GACCGTCGAGCAGGCCGAACAGCCGCGCTGGGGGGAGAGCCGCTGATGGTGGACTGGGGAGGCCTGGTCGACAAGGGCATCGACAAGATCGGTGACGGCGTCGACAGGGGCAAGGAGCTGCTCGGCGAGGGCATCGATCACGCCACCGACAAGATCGGCCACGGCCTGGAGAAGGTCGGCGCCCATGAGATCGCGGACAAGGTCGAGGACTGGGGCGACAGGACCGCGTCCTCACTCGGCG
294	FLAG20_WT20_peak_294	3869418	3869645	228	3869523	192.18	7.50275	1.50924	6.09816	CCGTGAACGGCCGCACGCTCTCCTTCACCCACGACGCGGTGGGGCGGCGAACCGGCCGCACGACTCCGGGTGGGTCGACGAGCGCATGGGTCTATGACGCGGCAGGGCGCCGGACGGAACTAGCCACTTCAGGTCACGTTCTGACTTTCACTCATGACCCTCTAGGCCGCGAAACCGCTCGCGGAATCGGAGACTTCGCCGCCCTGGCCTCGTCGTTCGACATCCTGG
295	FLAG20_WT20_peak_295	3870533	3870776	244	3870663	183.45	4.99507	1.38891	3.70002	CCGGCGTCGTATGTTCACAATCCGCATACGTGGGGCGATCCGCTGGGGCTCACGCCCTGCGATGACTTTACTCCGGGGGCCGTTCTGGGAGACGTCAGCAAGATTCACGGATGGGTTCCCGACTCCATCCCTAAAGAGGCGATGGAAGTCCTCCAAGATGTGCGCAAGTACAATATCGGCTGGTGGGGTGGGCCAGGTTTTTATGGCCCGAAATGGTGGTCAGAGCCATTTGGTAATGACGGAA
296	FLAG20_WT20_peak_296	3892146	3893158	1013	3892629	264.01	15.1842	1.69877	13.551	GAAGCGCAGGTCGTAGCAGGTGCCGACGCCGATGGTGAGGTGCGGCAGGTCGACGGTGACGAGGTCCTCCCCGGCGGCCATCATCACCGCCTCGCCCTTGTCGAAGCCGAAGCGGTGGATCTTCCGGTAGGAGGCGGCGAGTTCGCCGTCGGGGGAGAGGACGAGCGAGGTGTTGTAGAGCGCGCCGCCCTCCGCCTCGACGAAGGAGCCGGCGTGCAGCCAGACCCCGGCGTCGCGGGCGGCGGCCGCCATCGCCGTGTGCGTGGGCCCGTTCAGGGGCTCGGACTCGGCGGCGAAGAGGTCGGACGCGAAGGCGCCGACGGTCCACAGTTCCGGCAGGACGACGAGGTCGGCGTGGCCGGATTCCTCCCGTACGAGGCGGGCCACGCGGGCCCGCCG…
297	FLAG20_WT20_peak_297	3904416	3904894	479	3904552	193.15	6.96398	1.47982	5.58105	GTGCAAATTCGGCGGGTTTCCTCCGCCGGTTCGGAAACCGTGCGGAGAATCTCCTTGTGCGGAGGGTCACGCGAAGGGTCACGGAACGGGCACCTGGCTTGACGTGTCACTGCCCTCGGGCAGACTTGGCCGAGAAATTCCGGATCAACGCCGCCACGCGCGCGTAGGGGGAAGCACAGATGAGCCAGGACGGCGCACAGGGCCGCTATGCGGGCGGTTCGGTCGCGGGCGGCCGGTACCAGCTGCGTGACCTTCTCGGCGAGGGCGGCATGGCGTCGGTGTACCTGGCCTACGACAGCGCCCTCGACCGGCAGGTCGCGATCAAGACACTGCACACCGAGCTCGGCCGTGAGCAGTCGTTCCGCGAGCGGTTCCGGCGCGAGGCGCAGGCCGTCGCGA…
298	FLAG20_WT20_peak_298	3946201	3946939	739	3946484	223.24	10.9948	1.61558	9.47322	ACCAGATCGAGAAGATCGAGGACGGCATCCTCACCGGCAACGACGACCGGCTCTTCTTCGACCGCACCCTCGCCATGTTCACCGGCGAGAAGAAGAAGGGCGGCGACGTCGTCACCACCCTCAACGGCGCCGCGCAGAAGGCCGCCTTCGAGGGCCTCGGCTCCAAGACCGGCGCCGTCGTCGCCATCGAGCCGAAGACCGGCAAGATCCTCGCGATGGCGTCCACCCCCTCGTACGACCCCTCCTCCTTCGCCGGCTACTCGGCCAAGGACGAGAAGGCCTGGGTGGCGCTGGAGAAGGACAAGAACAAGCCGAAGCTGAACCGCGCGATCCGCGAGATCTACCCGCCCGGTTCCGTCTTCAAGGTCGTCACCGCCGCCGCGGCGCTGGAGAACGGCA…
299	FLAG20_WT20_peak_299	3967150	3967445	296	3967310	231.98	13.9576	1.72576	12.354	TGTCGACGACCTCCTGCACCATGTGGTGCAGACCGCGCTCACCGGTCGAGCCGATGTACATGCCAGGGCGCTTGCGCACCGCATCCAGGCCTTCGAGGACCTGGATGTTGCTGGCGGTGTACTGGTTGTTCTCGTTGGGGTTGCCGGAATCGGCCACGAAGCGCCCTTTCTGGCACAGCACAGGCCGTTCTCCGGGCATACGGGAGCGGCTGCGTCGTTCGACATGTTCCGCAGGGTGGCGGGATTGTCTCCCAGTCTACCGGTAGCGCAGACAGTCATGGGGGTTTGCCGGTGCC
300	FLAG20_WT20_peak_300	4019543	4020352	810	4020099	300.89	29.5555	2.08201	27.6345	AATCGTCGCATCAAGATCGAAGACTCCCTTGCCCGCTGGCGGGACGAGATCGGTGTGCCCGTCTACTTCGCCCTCTACCGCGAGGGGGAGATCGAGCTCGTCGCTGTCGCCGACACTCCTTCCGCTCCGGCGGTGGAGGAATGGGCCGATTTCCGCGAGACCGGACACGCCCATGCGATCGGGCAGTGCCTGCTGAGTCAACTCGATCTGAAATCTCGTCAAGACCACCTTGACCGCCACCCGGTGGAAGCGATCACTCCGTACACGCTCCGTAACCGCCGTGCGCTTTTGGATCGTTTGGGCGGTTTGGGGCGAATGGAGCCCTTGGTGGAGCGGCAGGAATATGCGCTCGGCACGGTCTGTGCCGCAATCCCCATCACAGCGGGCTCCACAGCCGCC…
301	FLAG20_WT20_peak_301	4021060	4021318	259	4021108	180.53	5.81289	1.44075	4.47791	GCCGAGGTCTGGGTGACCGTCACGTCGTCGAGCACACCGAGCGAACCGATGATCACACCGGCCAGGAGGAGTCCGGACATGTCGATGTCCGGATACAGGCCGTGGATCAGACCGGTGTTGTCGTCGGTGTTGCCACTCAGCGCGGCCCAGTCGATGAAGACCGAGCCGAGCAGGCCGATCAGCATCAGGGAGATGAGCGTTCCGAGCACCGCGACCGAGGTGCGGGCCGAGAGTCCGTGGCACATGTAGAGCGCGATCA
302	FLAG20_WT20_peak_302	4024463	4025841	1379	4025072	338.75	54.671	2.67516	52.2508	CCGAAGACCAGGCCGGCGGTGAGCAGGGTCGCCCCGAACGCCACCGTGGGGGCCATCACGTGCAGGACGGCGCCGACCAGCAGGAAGATCACGGCGGCCGCGCCCGCGAGGACGGGCACCAGGACGGTGAAGATCGCGACCACGCCGGCGCCGGGGCCGGGCCGGTCGGTGGAGACCGGTGCCCGGGCGCCGAGGGCCGCGCGGTGCTGCTCGCGGACCTTCACGAAGTGGTCGTACTCGCTCGCCGCCGCGCTGGTGACCAGAGTCGTCGCGTTCAGCGTCAGGGAGCGCAGCTGCGCGAGCGTGAGCCGGGTGCCGGCTCCGGCGAGATCCGGACGTGCGTGGGCGGTGCTCAGTGCGTCGTCGAGGACCCGCTCGTACTCGGCACGGTCCTCGGTC…
303	FLAG20_WT20_peak_303	4026428	4026971	544	4026663	244.6	18.7552	1.87478	17.0439	GCAATGTCGCCGTGCGCACCACGGGCTCCTGCCCGGCCCCCTGAGTCATGGACCCCTCCACCACCGTCGCGATGCCCTGCACATCGCGGACCGGCCTGGTCGGGGTGGTCCGCGGTGTCGTGCGCCCATCATAGGAATGAGGGTCCTCCTGTGTGACGCACCAGGGGTGGTGAATCCGGGTCCACTCCGGGTTCACCGGTTGTTTCGCCCGAATTGAGAAGGTCGAGTTCAGGGTTGAGTCCGGTTTGAGTCCGGTGAGGTGGCCGGTTTCGCCGCCCCGACCCACGGGCGGGGGCGGGGACGGCTGGTTCGGTGGAGCCGGTTGGCGGGGTGTCAGTCCTTCGAGGGAGAGCGTGGCGGGCTGACGGTCGTCCGCGGCGAACGGCGTTGCGAGGAGGT…
304	FLAG20_WT20_peak_304	4038142	4039117	976	4038809	287.3	36.732	2.34393	34.6674	CGGCCTCCCGGGCGACGGCGAGGAACACGTCGGGGTCGAGCTCCGGGTGCTGGGCGAGCAGCTTCAGGACGGGCGCCGCGGCGCCGGGCGCCTCCTCGAAGAGGAGCTTCTCGGCGGTGGCGACGGTCGCGCCGGGGTCGAGGAAGAACGGCGGGTAATCGGGCTCGTAGTGGATGCCGGTGGTGAGCTCCACCGCGAAGGAGGTCCCCGGCGCGGCCGCGCGCAGGGCCTTGACCACGGCGAGGGCGGCGGGCCGCTCCAGCGGGCGGACCTCCAGGAAGGTGCCCCCGGCGTGGAGGTCGACGACGGCGGCGCCGTTGGCGCAGATCGCCAGGCCGTGGCCGTGGACGTGGTCGCTGACGACGTCCATCCAGCGGGCGGGGCGGCCGGTGACGAAGA…
305	FLAG20_WT20_peak_305	4065701	4069934	4234	4067591	386.31	67.4639	2.80656	64.6987	CGGCGCGCAGCGGTCTTGTCGGCCTGGGCGATCGGCTCGAGGCCGTGCAGCTCGGTGTCGGCCCAGCCGGACTTCATGTTCTCGGCCAGCTCGTCGGAGACGCCCGGGTACAGGCCGTTCTTCCGCTGCTTGATCGCCTGTTCCTCAGTCTCTTCCGGGGTCTCCGGCGTGAGCTCCTCGGCCACGGGTCTGCCTCCTCTTGGTACGACACTGAACCCCCACCATCGTACGGTCGTACGGAAGGGGGCCCAGGGCCGGAAGACCCATTACCGGAATCTCACGCTCCGCTTATTCGTCCTCACCGGTCCGCTTACTCCTCCTCACCGGTGCCGTCAGGTGCCTGATCGGCAAGGCACCCCCCCGCCCATCGGCAAGACGCCCCCTAGTCGAAGCGCGCGG…
306	FLAG20_WT20_peak_306	4070621	4070959	339	4070765	202.86	11.2309	1.67372	9.70234	CGCAGCGCGACCCAGTCGCACTCGCCGGCCAGGCCCTCGAAGGGACGCTGGACGAGCTCGGTGACGGCGTGCGCGGCGGCCCGGCCGTGACACGCCTTGTAGCGGCGGCCCGAACCGCACGGGCACGGCTCGCGCGCCCCGACGACCGGGATCTCCCCGTTCGTGACCTGTGCCTGGCCGGTCTTGCCGGCCTTCGTCTGGGGGCGCTTCTTGGCCATGGTGTGGCTTTCTCCCGATCGCGGCGGTGCGGTGCGTGTGCGGTGCTTGTTCCGGCGCGAGCCTAGCCGCACCGGGCACCCACACCCCTCAGGCGGGCCGCTGCCCCATGAGCGGGACGGC
307	FLAG20_WT20_peak_307	4071057	4071976	920	4071715	221.3	15.4411	1.8041	13.8019	GTACGCCGCCAGCCGGTCGTCGTACGTCGTCCTCCAGGTCCCCGAATGCCGTCAGTCCAGAGCGCCGTACCCCGTCAGTCCAGGTCGTCGTACGCGTCCAGGATGTCGAAGCGGGAGCCGCCGCCCACTCGGGCCGCGAAGTCCTCACGGCGGTGTCCCTCGGTGACCACCACCCAGACCGTGACCTCGCCGGTCGCGCTGTCCCGTACGCCCCAGTCCTGGGCCAGCGCGCTGATGATGTTCAGCCCGCGCCCGCCCCGTGCGGTGACCGAGGGCGTCGCCGGAACGGGCCGCGTCGGCCCGCCGCCGTCCGTGACCTCGACCCTGAGACCGCCCGCCGAGTCGACCCGCCAGGCCGCCCGTACATCCCCGTCGCCACGATCCGCCCGCCCCAGCGGC…
308	FLAG20_WT20_peak_308	4083821	4084211	391	4083987	199.95	11.6972	1.70294	10.1555	GACCGTTCCGTGCTGGCGGGCGCGGCCCCCCGCGTACACGAGTACGAGGAGCTGATCGCGGGCCGGCCGACCACGTACGACTGGCCGGAACTGGACGAGCGCTCGGCCGCCGCCATGTGCTACACCTCCGGCACGACCGGCGACCCCAAGGGCGTGGTCTACTCCCACCGTTCGATCTACCTGCACTCGATGCAGGTGAACATGGCCGAGTCGATGGGTCTCACCGACAAGGACACGACCCTGGTCGTGGTCCCGCAGTTCCACGTCAACGCCTGGGGACTGCCGCACGCCACCTTCATGACCGGCATCAACATGCTCATGCCGGACCGTTTCCTCCAGCCGGCCCCGCTCGCCGAGATGATCGAGCGCGAGCGGCCGAGCCACGCGGCCG
309	FLAG20_WT20_peak_309	4111213	4113029	1817	4112250	327.1	42.8359	2.37752	40.6561	GTGCATATCCGCAGGAAACAAGGGGTGTACGGCATTTGGGGCGCCGTGGAACTGCTCCGAACCGGTCTACCCGTTCCGGTTACGCCTCGATTCTGTTTGCGGATCTCAAACGTGCGAAGCTCCGGGCGAGGAGCCTTGACACATGCATCTGCGAGACGCCGAGTTCCTGGCTGATCTGAGACTGGGTCAGATTGCTGTAGTAACGCAGCATCAGAATCCGCTGCTCCCGCTCCGGCAGTTGGACGAGCAGGTGCCGGACGAGGTCGCGGTGCTCCACCCCGGCCAGGGCGGGGTCCTCGTAACCGAGCCGGTCGAGCAGCCCGGGCAGCCCGTCGCCCTCCTGCGCGGCCTCCAGGGAGGTGGCGTGGTACGAGCGTCCCGCCTCGATGCAGGCGAGCA…
310	FLAG20_WT20_peak_310	4146408	4147541	1134	4147184	245.57	25.8595	2.13256	24.0068	TCTGCACCACTCCGGAGGAGATCGACGAGGCGCTCGACGCCTTCGGCGCTCCGTACGTGGTCAAGGACGACGGTCTGGCCGCCGGCAAGGGCGTCGTCGTGACCGACGACCTCGCCAAGGCGCGGGAGCACGCGCTGGCCTGCGACCGGGTGGTCATCGAGGAGTTCCTGGACGGCCCCGAGGTCTCCCTCTTCGCGATCACCGACGGCACCACCGTCCTGCCGCTGCAGCCCGCGCAGGACTTCAAGCGCGCGCTCGACGGCGACGAGGGCCCGAACACCGGCGGCATGGGCGCCTACTCGCCGCTGCCGTGGGCGGACCCGAAGCTGGTCGAGGAGGTCCTCGGGACCGTCCTCCAGCCGACCGTCGACGAGCTGCGCCGCCGCGGCACGCCGTTCT…
311	FLAG20_WT20_peak_311	4155744	4156042	299	4155898	209.65	11.6227	1.67398	10.0826	GAGGAGCGCGAGGGCGAGGTCGAGCCGGCGCCGTTCGCCGCCGGACAGCTGCTTGACCCGGACCTGTTCGCGGCCGCCGAGTCCGGTGGCGTCGAGGGCTTCGGCGGCGGGCCGGGCGTTGCTGGTGCAGCCCGCCCACATCCTCACGGTTTCGGCCACGGTGAGTTCGGAGGGGAAGCCGCCTTCCTGGAGCATCACGCCGATCCGGGGGCGGACGGCGGTCCGCTCGCGGTACGGGTCGTGGCCGAGGACGCGGGCGGTGCCGGCGCTGGGGGCGGCGAGTCCTTCGAGGAGTTCGA
312	FLAG20_WT20_peak_312	4156362	4158442	2081	4157693	308.66	35.1914	2.22454	33.1552	GGAACGGGGACACGACGAAGGCCCCGGTTCCTGAGAACCGGGGCCTTCGATCTGGAGCGGACGACGAGATTCGAACTCGCGACCCTCACCTTGGCAAGGTGATGCTCTACCAACTGAGCCACGTCCGCATTGCTGCCGCTCAGCTTTCACTGGGCGGTGCGAGCACCACTCTACCTGATGCACCGGAGTGCTTCGGTCTTGCGATGCAGAGCGGGTGACAGGAATTGCACACTGCGCCTTCCCCCTGGAAGGGGGACGTTCTGCTACTGAACTACACCCGCACGCTGCGTGAGGTGGGGCTTTGCGGCCTCGCCCCTCGGCGTGTTCCAGACTCTAGCGGATCATGGGGGGTGCAATGCAAATCGGCTCCGGCCGCCCCGCCGGGGGCTGGGGGGCCGC…
313	FLAG20_WT20_peak_313	4162067	4162668	602	4162397	225.18	15.5516	1.79739	13.9098	GGACCTGGACACCGCGCGGGGCGTGCCGTTCAGCTGGCGCGGGGTCGGCGTACCGAGGAACGGCGAGACGTTCGCGGTGCCCGGCGGGGTCTACTCGGCCTGACCCCAGAAGGCGTCGGCCTCGTCGATGTCCTCGACGCACTCGTCGATGTCGGTGATCTTGCCGCCGACGATGGTGAAGAAGAGGCCGCCCTGCATTTCGATGCCCCGGTTCCCGCGGTCGCCGTGCCACCTGTGCACCGACATGGCATGGCCCCTGCCGTCCGCGTAGACGCCCTGCAGTTCGACCCGGAACGTGCCGTGGGTGAGGTCCATGAGCCGCTTGTAGTGGTCGAGGACGTTGCTGACACCCTTGAAGTGGCCGGACATCTGGCTGGATCCCGGTGAGTGGTGGGTGCA…
314	FLAG20_WT20_peak_314	4168719	4171904	3186	4170334	375.63	70.6098	2.94241	67.741	GCCGACGTCGCAGGCGGTGACGTACCGGCCGCCGAGGGAGGCGACGAAGCGCCCGTAGGCGAGGAGGAGCTCCTCCGTCTTGATCTTCTCCGGGTCGCCGATGATCACGGCCTTGCCGCCGCCGTGGTCGAGACCGGCCATGGCGTTCTTGTACGACATCCCGCGGGCCAGGTTGAGCGCGTCGGCGATCGCCGCGGCCTCGGTGGCGTACGGGTAGAAGCGGGTGCCGCCGAGGGCGGGGCCCAGGGCGGTGGAGTGGAGGGCGATGACGGCCTTGAGGCCGGTGGCGCGGTCCTGGCAGAGCACGACTTGCTCGTGGCCACCCTGCTCCGAGTGGAACAAGGTGTGCAGTACGTCAGCAGGAACGCCGGTCACATCGGTCACGGTGGTGACTCCCAA…
[truncated: 341 more rows]

## Sheet: Table S3C
ordinal no	peak	strand_meme	score_meme	p.value	q.value	matched_sequence	gene name	gene_start	gene_end	gene_strand	chromosomal location (motif start)	chromosomal location (motif end)	motif_distance_from_gene
[truncated: 223 more rows]

[truncated: 4 more sheets: Table S3D, Table S3E, Table S3F, Table S3G]
