# Supplementary material for: AdpA, a Global Regulator of Hundreds of Genes, Including Those for Secondary Metabolism, in Streptomyces venezuelae
Source: Antibiotics (Basel). 2025 Aug 30;14(9):878. doi: 10.3390/antibiotics14090878 (PMC12466573; doi:10.3390/antibiotics14090878)
Supplement: Supplementary file 1 [file antibiotics-14-00878-s001.zip › Table_S4_updated.xlsx]

## Sheet: Table S4A
ordinal no	Gene name	vnz_locus_tag	Orthologs (other names)	Product	log2FC (Sven_ΔadpA / Sven_ΔadpA/adpA-FLAG) 12 hrs	log2FC (Sven_ΔadpA / Sven_ΔadpA/adpA-FLAG) 20 hrs
1	sigU	vnz_00265	SCO2954	sigma-70 family RNA polymerase sigma factor, modulating morphological differentiation	NA	NA
2	sIHF	vnz_05240	SVEN_1080	integration host factor	NA	NA
3	bldD	vnz_05285	SVEN_1089, SCO1489	transcriptional regulator BldD	NA	NA
4	relA	vnz_05405	SVEN_1113	GTP pyrophosphokinase, (p)ppGpp synthetase I	NA	0.954785
5	argR	vnz_05715	SCO1576	Regulator of arginine biosynthesis genes	NA	-1.89077
6	nrtR	vnz_06850	SCO1767	NAD synthesis repressor	NA	NA
7	zuR	vnz_11250	SCO2508	Zinc-responsive repressor	NA	1.56853
8	mtrB	vnz_13520	SVEN_2755	Sensor histidine kinase MtrB	NA	1.69388
9	mtrA	vnz_13525	SVEN_2756	DNA-binding response regulator MtrA	NA	1.35182
10	draR	vnz_13755	SVEN_2799	putative two-component system sensor kinase	NA	NA
11	draK	vnz_13760	SVEN_2800	putative two-component system response regulator	NA	1.09794
12	afsR	vnz_15230	SVEN_3095, SCO4426	AfsR/SARP family transcriptional regulator, pleiotropic regulatory for antibiotic production	NA	1.43538
13	afsS	vnz_15235	SVEN_3096	hypothetical protein	NA	NA
14	rex	vnz_15640	SCO3320	redox-sensing transcriptional repressor Rex, modulates respiratory genes in response to NADH/NAD(+) redox state	1.28296	2.34211
15	lsr2	vnz_15890	SVEN_3225	Histone protein Lsr2	NA	NA
16	crp	vnz_16460	SVEN_3341, SCO3571	cAMP-binding protein, spore germination and colony development	NA	NA
17	wblA	vnz_16495	SCO3579	WhiB family transcriptional regulator WblA	-2.62646	NA
18	atrA	vnz_19105	SVEN_3872	Transcriptional regulator, TetR family	NA	NA
19	csoR	vnz_19235	SLI_4375	Copper-responsive repressor	NA	1.13558
20	glnR	vnz_19350	SVEN_3917	Transcriptional regulatory protein GlnR	NA	NA
21	nuR	vnz_19415	SCO4180	Nickel-responsive regulator	NA	1.48244
22	phoR	vnz_19580	SVEN_3963	Phosphate regulon sensor protein PhoR (SphS), cell wall metabolism	NA	NA
23	phoP	vnz_19585	SVEN_3964	Phosphate regulon transcriptional regulatory protein PhoP	NA	NA
24	dmdR1	vnz_20775	SCO4394	Iron(II)-dependent repressor	NA	1.05371
25	abrC3	vnz_21250	SVEN_4305, SCO4596	putative two-component system response regulator	NA	NA
26	abrC1	vnz_21255	SVEN_4306	putative two-component system sensor kinase	NA	-1.5625
27	abrC2	vnz_21260	SVEN_4307	putative two-component system sensor kinase	NA	NA
28	afsQ2	vnz_22600	SVEN_4573	sensor kinase protein	NA	1.01266
29	afsQ1	vnz_22605	SVEN_4574, SCO4907	putative two-component system response regulator, two-component system AfsQ1-Q2	NA	NA
30	catR	vnz_24030	SCO5206	H2O2-responsive repressor	NA	1.13471
31	sigR	vnz_24080	SCO5216	sigma-70 family RNA polymerase sigma factor, responds to thiol-oxidative stress	NA	NA
32	dasR	vnz_24210	SVEN_4896, SCO5231	Predicted transcriptional regulator of N-Acetylglucosamine utilization, GntR family	NA	NA
33	absC	vnz_24975	SVEN_5052	Transcriptional regulator, MarR family	NA	1.46966
34	ndgR	vnz_25930	SVEN_5243, SCO5552	Transcriptional regulator, IclR family	NA	-4.28572
35	rnc/absB	vnz_26040	SVEN_5265	Ribonuclease III	NA	NA
36	lexA	vnz_27115	SCO5803	Repressor of DNA damage response	NA	NA
37	nrdR	vnz_27120	SCO5804	Represses ribonucleotide reductase encoding genes	1.46965	NA
38	cutR	vnz_27390	SVEN_5536	two-component regulator CutR	NA	NA
39	cutS	vnz_27395	SVEN_5537	two-component sensor kinase	NA	NA
40	hypR	vnz_28555	SCO6294	L-hydroxyproline utilization repressor, GntR family transcriptional regulator	NA	NA
41	rok7B7	vnz_28770	SVEN_5817	N-acetylmannosamine kinase, ROK family transcriptional regulator	NA	NA
42	jadR1	vnz_29530	(vnz_RS29820)	response regulator transcription factor	NA	NA
43	jadR	vnz_29650	(vnz_RS29940)	TetR/AcrR family transcriptional regulator	NA	3.38732

## Sheet: Table S4B
ordinal no	vnz_locus_tag	Gene name	log2FC (Sven_ΔadpA / Sven_ΔadpA/adpA-FLAG) 12 hrs	log2FC (Sven_ΔadpA / Sven_ΔadpA/adpA-FLAG) 20 hrs
	vnz_15640	rex	1.28296	2.34211
	Rex regulon:
1	vnz_21055		NA	-1.9299
2	vnz_21060		NA	-2.49299
3	vnz_21065		NA	-2.53969
4	vnz_21070		NA	-2.97421
5	vnz_21075	nuoE	NA	-2.85975
6	vnz_21080	nuoF	NA	-2.42531
7	vnz_21085		NA	-2.87404
8	vnz_21090	nuoH	NA	-2.74577
9	vnz_21095	nuoI	NA	-2.76142
10	vnz_21100		NA	-2.98409
11	vnz_21105	nuoK	NA	-2.8053
12	vnz_21110	nuoL	NA	-2.78639
13	vnz_21115		NA	-2.75124
14	vnz_21120	nuoN	NA	-2.70046
15	vnz_15620	hemB	NA	2.30369
16	vnz_15625		NA	2.11403
17	vnz_15630	hemC	NA	2.33247
18	vnz_15635		NA	2.89784
19	vnz_15640		1.28296	2.34211
20	vnz_18245		NA	3.84287
21	vnz_18250	cydB	NA	3.47566
22	vnz_18255	cydD	-1.48236	4.47754
	vnz_07750	whiA	-1.04027	NA
	vnz_13645	whiB	NA	1.13636
	WhiAB regulon:
1	vnz_17400	SVEN_3534	NA	NA
2	vnz_33275	SVEN_6749	NA	NA
3	vnz_18615	SVEN_3785	NA	NA
4	vnz_24950	SVEN_5047	NA	NA
5	vnz_05125	SVEN_1057	NA	-1.39279
6	vnz_28150	SVEN_5692	NA	-3.04223
7	vnz_05280	SVEN_1088	1.32253	1.44683
8	vnz_27115	SVEN_5479	NA	NA
9	vnz_35770	SVEN_7258	NA	-1.23128
10	vnz_13645	SVEN_2776	NA	1.13636
11	vnz_04805	SVEN_0991	-1.23127	-1.4065
12	vnz_20385	SVEN_4128	NA	-0.922097
13	vnz_29100	SVEN_5883	NA	NA
14	vnz_02910	SVEN_0610	-1.30274	NA
15	vnz_01510	SVEN_0321	NA	NA
16	vnz_14865	SVEN_3022	NA	NA
17	vnz_05425	SVEN_1117	NA	NA
18	vnz_33450	SVEN_6784	NA	2.45004
19	vnz_06905	SVEN_1410	NA	NA
20	vnz_28740	SVEN_5811	NA	NA
21	vnz_15035	SVEN_3057	NA	1.19173
22	vnz_16455	SVEN_3340	NA	NA
23	vnz_31550	SVEN_6396	NA	NA
24	vnz_11265	SVEN_2302	NA	1.30533
25	vnz_23295	SVEN_4713	NA	NA
26	vnz_17955	SVEN_3651	NA	0.952233
27	vnz_06025	SVEN_1233	NA	NA
28	vnz_05820	SVEN_1190	NA	NA
29	vnz_03040	SVEN_0638	NA	1.57055
30	vnz_22905	SVEN_4634	NA	NA
31	vnz_07295	SVEN_1486	NA	NA
32	vnz_08705	SVEN_1776	NA	-1.19829
33	vnz_05510	SVEN_1135	NA	NA
34	vnz_05295	SVEN_1091	NA	-1.04572
35	vnz_19345	SVEN_3916	NA	NA
36	vnz_07970	SVEN_1623	NA	NA
37	vnz_23510	SVEN_4755	1.62999	NA
38	vnz_12810	SVEN_2614	NA	-2.39144
39	vnz_27460	SVEN_5550	NA	0.866684
40	vnz_29005	SVEN_5863	NA	-2.03735
41	vnz_22170	SVEN_4487	NA	-1.51251
42	vnz_31880	SVEN_6464	NA	NA
43	vnz_28750	SVEN_5813	NA	-1.10175
44	vnz_15910	SVEN_3229	NA	NA
45	vnz_11755	SVEN_2401	NA	NA
46	vnz_27360	SVEN_5529	NA	NA
47	vnz_06480	SVEN_1324	2.66253	-2.93049
48	vnz_33645	SVEN_6825	NA	-3.16766
49	vnz_16505	SVEN_3351	NA	NA
50	vnz_15370	SVEN_3125	NA	1.54372
51	vnz_29525	SVEN_5972	NA	NA
52	vnz_07745	SVEN_1577	NA	-1.79089
53	vnz_15310	SVEN_3112	NA	NA
54	vnz_23750	SVEN_4803	NA	-2.50893
55	vnz_33770	SVEN_6850	NA	NA
56	vnz_34525	SVEN_7007	NA	NA
57	vnz_18045	SVEN_3669	NA	NA
58	vnz_16390	SVEN_3327	NA	NA
59	vnz_12320	SVEN_2517	NA	NA
60	vnz_31090	SVEN_6302	NA	NA
61	vnz_20180	SVEN_4089	NA	NA
62	vnz_05230	SVEN_1078	NA	1.63014
63	vnz_18930	SVEN_3843	NA	1.10138
64	vnz_20395	SVEN_4130	NA	NA
65	vnz_19805	SVEN_4011	NA	NA
66	vnz_32290	SVEN_6546	NA	2.21587
67	vnz_21350	SVEN_4325	NA	1.02797
68	vnz_14230	SVEN_2895	NA	2.47224
69	vnz_01405	SVEN_0300	NA	2.03089
70	vnz_15605	SVEN_3175	NA	NA
71	vnz_22875	SVEN_4629	NA	-2.36475
72	vnz_23815	SVEN_4817	NA	-1.42659
73	vnz_33560	SVEN_6808	NA	NA
74	vnz_27045	SVEN_5465	NA	NA
75	vnz_06885	SVEN_1406	NA	-1.26896
76	vnz_09500	SVEN_1940	NA	3.15018
77	vnz_12025	SVEN_2454	NA	NA
78	vnz_10890	SVEN_2227	NA	NA
79	vnz_11575	SVEN_2365	NA	NA
80	vnz_11665	SVEN_2383	NA	NA
81	vnz_18400	SVEN_3744	NA	NA
82	vnz_36135	SVEN_7331	NA	NA
83	vnz_06105	SVEN_1249	NA	-2.41631
84	vnz_04870	SVEN_1003	NA	NA
85	vnz_24920	SVEN_5041	NA	NA
86	vnz_18350	SVEN_3734	NA	NA
87	vnz_13505	SVEN_2752	NA	NA
88	vnz_01875	SVEN_0397	NA	NA
89	vnz_24295	SVEN_4913	NA	-2.45109
90	vnz_07825	SVEN_1595	2.14165	-1.72499
91	vnz_22300	SVEN_4513	NA	NA
92	vnz_25880	SVEN_5238	NA	NA
93	vnz_26405	SVEN_5338	2.16033	NA
94	vnz_34205	SVEN_6942	NA	NA
95	vnz_25095	SVEN_5077	NA	1.01602
96	vnz_25675	SVEN_5195	NA	0.8938
97	vnz_04595	SVEN_0952	NA	NA
98	vnz_34030	SVEN_6905	NA	-2.82837
99	vnz_13380	SVEN_2727	NA	NA
100	vnz_23685	SVEN_4790	NA	NA
101	vnz_21155	SVEN_4285	1.11967	-0.944418
102	vnz_08535	SVEN_1740	NA	NA
103	vnz_33205	SVEN_6735	NA	-1.66201
104	vnz_07790	SVEN_1586	NA	2.49714
105	vnz_23790	SVEN_4812	NA	-1.19082
106	vnz_11470	SVEN_2345	NA	1.38775
107	vnz_06725	SVEN_1373	NA	NA
108	vnz_19915	SVEN_4033	NA	NA
109	vnz_08360	SVEN_1702	-1.15151	NA
110	vnz_28915	SVEN_5847	-7.48261	-2.05927
111	vnz_05050	SVEN_1041	NA	2.00923
112	vnz_08520	SVEN_1737	NA	NA
113	vnz_06890	SVEN_1407	-2.41736	NA
114	vnz_17765	SVEN_3612	NA	NA
115	vnz_20770	SVEN_4208	NA	NA
116	vnz_25060	SVEN_5070	NA	NA
117	vnz_07640	SVEN_1557	NA	NA
118	vnz_04660	SVEN_0965	NA	NA
119	vnz_17405	SVEN_3535	NA	-4.22108
120	vnz_23355	SVEN_4725	NA	NA
121	vnz_33280	SVEN_6750	NA	NA
122	vnz_00010	SVEN_0004	NA	NA
123	vnz_26105	SVEN_5278	NA	NA
124	vnz_27470	SVEN_5552	NA	NA
125	vnz_05285	SVEN_1089	NA	NA
126	vnz_11120	SVEN_2270	NA	-2.6311
127	vnz_27120	SVEN_5481	1.46965	NA
128	vnz_27120	SVEN_5481	1.46965	NA
129	vnz_21760	SVEN_4403	NA	NA
130	vnz_35775	SVEN_7259	NA	NA
131	vnz_24755	SVEN_5008	NA	-1.10369
132	vnz_15600	SVEN_3174	NA	1.25661
133	vnz_13650	SVEN_2777	NA	-1.4052
134	vnz_30035	SVEN_6082	NA	-2.4461
135	vnz_04810	SVEN_0992	-1.63798	NA
136	vnz_29105	SVEN_5884	NA	NA
137	vnz_01515	SVEN_0322	NA	NA
138	vnz_33455	SVEN_6785	NA	NA
139	vnz_06910	SVEN_1411	NA	-2.19291
140	vnz_22970	SVEN_4647	NA	NA
141	vnz_28745	SVEN_5812	NA	-2.93376
142	vnz_15040	SVEN_3058	NA	-2.12967
143	vnz_16460	SVEN_3341	NA	NA
144	vnz_31555	SVEN_6397	NA	NA
145	vnz_01070	SVEN_0226	NA	NA
146	vnz_21710	SVEN_4393	NA	-1.71864
147	vnz_23300	SVEN_4714	NA	1.37348
148	vnz_17055	SVEN_3464	NA	-3.28785
149	vnz_16535	SVEN_3356	NA	NA
150	vnz_22160	SVEN_4485	NA	1.15974
151	vnz_22740	SVEN_4602	NA	NA
152	vnz_07300	SVEN_1487	NA	-1.93483
153	vnz_24020	SVEN_4858	NA	NA
154	vnz_27120	SVEN_5481	1.46965	NA
155	vnz_08710	SVEN_1777	NA	NA
156	vnz_05515	SVEN_1136	NA	NA
157	vnz_25020	SVEN_5061	NA	-2.91794
158	vnz_24805	SVEN_5018	NA	NA
159	vnz_07975	SVEN_1624	NA	NA
160	vnz_20290	SVEN_4110	1.82337	NA
161	vnz_23515	SVEN_4756	NA	-3.63422
162	vnz_27470	SVEN_5552	NA	NA
163	vnz_25445	SVEN_5149	NA	1.32547
164	vnz_22175	SVEN_4488	NA	NA
165	vnz_28755	SVEN_5814	NA	-2.94762
166	vnz_27365	SVEN_5530	NA	1.75756
167	vnz_15425	SVEN_3137	NA	1.61644
168	vnz_33650	SVEN_6826	NA	-5.14723
169	vnz_16510	SVEN_3352	NA	NA
170	vnz_26280	SVEN_5313	NA	-1.25475
171	vnz_29530	SVEN_5973	NA	NA
172	vnz_22015	SVEN_4455	NA	1.32423
173	vnz_27425	SVEN_5543	NA	NA
174	vnz_23755	SVEN_4804	NA	1.62325
175	vnz_04415	SVEN_0916	2.1351	-1.9804
176	vnz_33775	SVEN_6851	NA	1.86767
177	vnz_34530	SVEN_7008	NA	NA
178	vnz_16395	SVEN_3328	NA	0.865317
179	vnz_22500	SVEN_4553	2.37225	-2.81002
180	vnz_32625	SVEN_6616	NA	NA
181	vnz_20400	SVEN_4131	NA	NA
182	vnz_36485	SVEN_7400	1.46708	1.25564
183	vnz_16245	SVEN_3297	-1.71885	NA
184	vnz_19810	SVEN_4012	NA	NA
185	vnz_26145	SVEN_5286	NA	NA
186	vnz_36730	SVEN_7452	NA	NA
187	vnz_01415	SVEN_0302	NA	NA
188	vnz_30360	SVEN_6147	NA	NA
189	vnz_15610	SVEN_3176	NA	NA
190	vnz_22880	SVEN_4630	NA	NA
191	vnz_23820	SVEN_4818	NA	1.31024
192	vnz_27050	SVEN_5466	NA	1.09016
193	vnz_15550	SVEN_3163	NA	NA
194	vnz_09505	SVEN_1941	NA	1.8531
195	vnz_12030	SVEN_2455	NA	0.890442
196	vnz_10895	SVEN_2228	NA	-4.41533
197	vnz_03290	SVEN_0689	NA	NA
198	vnz_18405	SVEN_3745	NA	NA
199	vnz_18020	SVEN_3664	NA	NA
200	vnz_26070	SVEN_5271	1.23712	NA
201	vnz_27950	SVEN_5653	NA	NA
202	vnz_00710	SVEN_0154	NA	NA
203	vnz_24925	SVEN_5042	NA	1.72104
204	vnz_03520	SVEN_0735	NA	NA
205	vnz_17850	SVEN_3629	NA	NA
206	vnz_12185	SVEN_2487	NA	NA
207	vnz_17840	SVEN_3627	NA	NA
208	vnz_24300	SVEN_4914	NA	-2.23212
209	vnz_22305	SVEN_4514	NA	NA
210	vnz_19375	SVEN_3922	NA	-5.14609
211	vnz_25885	SVEN_5239	NA	NA
212	vnz_01765	SVEN_0375	NA	NA
213	vnz_34210	SVEN_6943	NA	-2.06787
214	vnz_26215	SVEN_5300	NA	NA
215	vnz_25100	SVEN_5078	NA	NA
216	vnz_22965	SVEN_4646	NA	-4.03555
217	vnz_16430	SVEN_3335	NA	NA
218	vnz_25680	SVEN_5196	-2.54632	-1.80844
219	vnz_04600	SVEN_0953	1.81544	NA
220	vnz_13385	SVEN_2728	NA	NA
221	vnz_23690	SVEN_4791	NA	1.72184
222	vnz_21160	SVEN_4286	NA	2.18479
223	vnz_26845	SVEN_5424	NA	-1.15018
224	vnz_33210	SVEN_6736	NA	-2.99365
225	vnz_23795	SVEN_4813	NA	NA
226	vnz_30125	SVEN_6100	NA	1.22642
227	vnz_24795	SVEN_5016	NA	-1.12105
228	vnz_14910	SVEN_3031	2.47634	1.37692
229	vnz_35515	SVEN_7206	NA	NA
230	vnz_19920	SVEN_4034	NA	NA
231	vnz_02565	SVEN_0538	NA	NA
232	vnz_05000	SVEN_1031	NA	1.23627
233	vnz_05055	SVEN_1042	NA	NA
234	vnz_26675	SVEN_5393	NA	NA
235	vnz_30640	SVEN_6209	NA	-1.45661
236	vnz_17770	SVEN_3613	NA	NA
237	vnz_20775	SVEN_4209	NA	1.05371
238	vnz_09195	SVEN_1876	2.1857	NA
239	vnz_25065	SVEN_5071	NA	NA
240	vnz_03305	SVEN_0692	NA	NA
241	vnz_07645	SVEN_1558	NA	2.73729
242	vnz_25170	SVEN_5092	NA	NA
