# Supplementary material for: AdpA, a Global Regulator of Hundreds of Genes, Including Those for Secondary Metabolism, in Streptomyces venezuelae
Source: Antibiotics (Basel). 2025 Aug 30;14(9):878. doi: 10.3390/antibiotics14090878 (PMC12466573; doi:10.3390/antibiotics14090878)
Supplement: Supplementary file 1 [file antibiotics-14-00878-s001.zip › Table_S5.xlsx]

## Sheet: Tab. S5
BGC type	BGC no.	Gene	Protein	Additional information	del12-wt12 [log(FC)]	del20-wt20 [log(FC)]	AdpA binding in the gene promoter region [12 / 20 hrs]
Ectoine (ectoine)	1	vnz_01060	ArsR family transcriptional regulator		NA	NA	no / no
		vnz_01065	ribonuclease		NA	NA	no / yes
		vnz_01070	diaminobutyrate acetyltransferase		NA	NA	no / no
		vnz_01075	diaminobutyrate--2-oxoglutarate transaminase		-1.77065	NA	no / no
		vnz_01080	L-ectoine synthase		NA	-1.91561	no / no
		vnz_01085	ectoine hydroxylase		NA	NA	no / no
		vnz_01090	RNA polymerase subunit sigma		NA	2.52191	no / no
		vnz_01095	hypothetical protein		NA	NA	no / no
		vnz_01100	SAM-dependent methyltransferase		NA	-4.21067	no / no
		vnz_01105	N-formylglutamate amidohydrolase		NA	-1.4233	no / no
Terpene (geosmin)	2	vnz_01250	threonine synthase		-1.62482	1.41308	no / no
		vnz_01255	hypothetical protein		NA	1.54088	no / no
		vnz_01260	phosphatase		-1.2024	NA	no / yes
		vnz_01265	hypothetical protein		-1.6359	NA	no / no
		vnz_01270	phosphotransferase		NA	NA	no / no
		vnz_01275	N-acetylmuramoyl-L-alanine amidase		NA	NA	no / no
		vnz_01280	Geosmin synthase		NA	-2.09136	no / no
		vnz_01285	RNA-binding protein		NA	2.26254	no / no
		vnz_01290	hypothetical protein		NA	1.88027	no / no
		vnz_01295	hypothetical protein		NA	NA	no / no
		vnz_01300	acetyltransferase		NA	1.11482	no / no
		vnz_01305	acetyl-CoA acetyltransferase		NA	-1.6304	no / no
		vnz_01310	lipid-transfer protein		NA	NA	no / no
		vnz_01315	DNA-binding protein		NA	NA	no / no
		vnz_01320	enoyl-CoA hydratase		NA	NA	no / no
PKS-NRPS, NRP-metallophore (venamycin /thiazostatin /watasemycins)	3	vnz_02200	hypothetical protein		NA	NA	no / no
		vnz_02205	ABC transporter permease		NA	1.18082	no / no
		vnz_02210	ABC transporter ATP-binding protein		NA	1.78893	no / no
		vnz_02215	peptidoglycan-binding protein		NA	NA	no / no
		vnz_02220	hypothetical protein		NA	2.29804	no / no
		vnz_02225	DNA-binding response regulator		NA	NA	no / no
		vnz_02230	two-component sensor histidine kinase		-1.14795	NA	no / no
		vnz_02235	hypothetical protein		NA	NA	no / no
		vnz_02240	hypothetical protein		NA	NA	no / no
		vnz_02245	hypothetical protein		NA	-1.35018	no / no
		vnz_02250	hypothetical protein		NA	NA	no / no
		vnz_02255	RNA polymerase subunit sigma		NA	-1.17926	no / no
		vnz_02260	hypothetical protein		NA	0.964314	no / no
		vnz_02265	metal ABC transporter substrate-binding protein		NA	NA	no / no
		vnz_02270	hypothetical protein		NA	NA	no / no
		vnz_02275	plasmid stabilization protein		NA	-1.05968	no / no
		vnz_02280	amidase		NA	-1.77137	no / no
		vnz_02285	FAD-dependent oxidoreductase		NA	NA	no / no
		vnz_02290	hypothetical protein		NA	NA	no / no
		vnz_02295	enoyl-CoA hydratase		NA	NA	no / no
		vnz_02300	4-phosphopantetheinyl transferase		NA	NA	no / no
		vnz_02305	type I polyketide synthase		NA	NA	no / no
		vnz_02310	hypothetical protein		NA	NA	no / no
		vnz_02315	tryptophan halogenase		NA	NA	no / no
		vnz_02320	FAD-dependent oxidoreductase		NA	NA	no / no
		vnz_02325	oxidase		NA	NA	no / no
		vnz_02330	hypothetical protein		NA	NA	no / no
		vnz_02335	MFS transporter		NA	NA	no / no
		vnz_02340	hypothetical protein		NA	1.87953	no / no
		vnz_02345	type III polyketide synthase		NA	NA	no / no
		vnz_02350	hypothetical protein		NA	NA	no / no
		vnz_02355	enoyl-CoA hydratase		NA	NA	no / no
		vnz_02360	thiamine pyrophosphate-binding protein		NA	1.55123	no / no
		vnz_02365	benzaldehyde dehydrogenase		NA	NA	no / no
		vnz_02370	IS982 family transposase		NA	NA	no / no
		vnz_02375	short-chain dehydrogenase		NA	NA	no / no
		vnz_02380	hypothetical protein		NA	NA	no / no
		vnz_02385	hypothetical protein		NA	-1.18595	no / no
		vnz_02390	hypothetical protein		NA	NA	no / no
		vnz_02395	cation/H(+) antiporter		NA	NA	no / no
		vnz_02400	AfsR family transcriptional regulator		NA	NA	no / no
		vnz_02405	salicylate synthase		NA	-1.64289	no / no
		vnz_02410	TetR family transcriptional regulator		NA	NA	no / no
		vnz_02415	hypothetical protein		NA	1.55505	no / no
		vnz_02420	TetR family transcriptional regulator		NA	NA	no / no
		vnz_02425	2,3-dihydroxybenzoate-AMP ligase		NA	NA	no / no
		vnz_02430	thioesterase		NA	NA	no / no
		vnz_02435	non-ribosomal peptide synthetase		NA	NA	no / no
		vnz_02440	ABC transporter		NA	NA	no / no
		vnz_02445	ABC transporter		NA	-1.74559	no / no
		vnz_02450	hypothetical protein		NA	NA	no / no
		vnz_02455	hypothetical protein		NA	NA	no / no
		vnz_02460	non-ribosomal peptide synthetase		NA	NA	no / no
		vnz_02465	tRNA-Leu	not part of the BGC	NA	1.6567	no / no
		vnz_02470	hydrophobic protein		NA	2.45933	no / no
		vnz_02475	sodium-independent anion transporter		NA	1.26718	no / no
		vnz_02480	acyl-CoA dehydrogenase		NA	NA	no / no
		vnz_02485	PadR family transcriptional regulator		NA	NA	no / no
		vnz_02490	cell division protein ZapE		NA	NA	no / no
		vnz_02495	glucoamylase		NA	-3.07309	no / no
		vnz_02500	EstA family serine hydrolase		-1.61926	-1.69984	no / no
		vnz_02505	MFS transporter		NA	NA	no / no
		vnz_02510	glutamate--cysteine ligase		NA	NA	no / no
		vnz_02515	hypothetical protein		-1.35598	0.887136	no / no
		vnz_02520	hypothetical protein		-1.18303	NA	no / no
		vnz_02525	catalase/peroxidase HPI		NA	-2.70883	no / no
		vnz_02530	GAF domain-containing protein		NA	-2.15228	no / no
Lanthipeptide-Terpene (chrysomycin, geosmin)	4	vnz_02580	MFS transporter		NA	NA	no / no
		vnz_02585	S9 family peptidase		NA	NA	no / no
		vnz_02590	AfsR family transcriptional regulator		NA	1.46467	no / no
		vnz_02595	LuxR family transcriptional regulator		-1.23427	NA	no / no
		vnz_02600	hypothetical protein		-1.99017	NA	no / yes
		vnz_02605	hypothetical protein		NA	1.51556	no / no
		vnz_02610	transcriptional regulator		NA	1.51988	no / no
		vnz_02615	PAS sensor protein		NA	-1.69218	no / no
		vnz_02620	glyxoylase		NA	-2.74294	no / no
		vnz_02625	hypothetical protein		NA	-1.60815	no / no
		vnz_02630	hypothetical protein		2.0627	-2.95557	no / no
		vnz_02635	hypothetical protein		-1.24849	-1.04778	no / yes
		vnz_02640	cytochrome		NA	-1.82907	no / no
		vnz_02645	ATP-binding protein		NA	-1.71475	no / no
		vnz_02650	hypothetical protein		NA	-1.28992	no / no
		vnz_02655	dynein regulation protein LC7		NA	NA	no / no
		vnz_02660	hypothetical protein		NA	-1.99831	no / no
		vnz_02665	hypothetical protein		NA	-3.02793	no / no
		vnz_02670	TetR family transcriptional regulator		NA	-1.14938	no / no
		vnz_02675	DNA alkylation response protein		-1.24729	-2.26267	no / no
Lanthipeptide (venezuelin)	5	vnz_02920	hypothetical protein		NA	NA	no / no
		vnz_02925	hypothetical protein		NA	-1.60695	no / no
		vnz_02930	hypothetical protein		NA	NA	no / no
		vnz_02935	hypothetical protein		NA	2.13002	no / no
		vnz_02940	methyltransferase type 11		NA	NA	no / no
		vnz_02945	cytosine permease		-2.17857	NA	no / no
		vnz_02950	twin-arginine translocation pathway signal protein		NA	NA	no / no
		vnz_02955	hypothetical protein		NA	NA	no / no
		vnz_02960	multidrug ABC transporter ATP-binding protein		NA	NA	no / no
		vnz_02965	ABC transporter		NA	1.61905	no / no
		vnz_02970	sugar kinase		NA	1.23333	no / no
		vnz_02975	sugar ABC transporter substrate-binding protein		NA	NA	no / no
		vnz_02980	ABC transporter permease		NA	NA	no / no
		vnz_02985	ABC transporter permease		NA	NA	no / no
		vnz_02990	beta-glucosidase		NA	NA	no / no
		vnz_02995	LacI family transcriptional regulator		NA	NA	no / no
Indole (rebeccamycin)	6	vnz_03615	serine or threonine protein kinase		-1.19133	NA	no / no
		vnz_03620	helix-turn-helix transcriptional regulator		NA	NA	no / no
		vnz_03625	hypothetical protein		NA	1.52309	no / no
		vnz_03630	AraC family transcriptional regulator		NA	1.31589	no / no
		vnz_03635	hypothetical protein		NA	NA	no / yes
		vnz_03640	amine oxidase		NA	NA	no / no
		vnz_03645	VioB - polyketide synthase		NA	NA	no / no
		vnz_03650	FAD-binding monooxygenase		NA	NA	no / no
		vnz_03655	cytochrome		NA	1.3754	no / no
		vnz_03660	transcriptional regulator		NA	1.48212	no / no
		vnz_03665	hypothetical protein		NA	NA	no / no
		vnz_03670	NADP oxidoreductase		NA	NA	no / no
		vnz_03675	cysteine hydrolase		NA	NA	no / no
		vnz_03680	hypothetical protein		NA	NA	no / no
		vnz_03685	hypothetical protein		NA	NA	no / no
		vnz_03690	hypothetical protein		NA	NA	no / no
		vnz_03695	alpha-sialidase		NA	NA	no / no
NRPS (chloramphenicol)	7	vnz_04355	uracil-DNA glycosylase	SVEN_0903	NA	NA	no / no
		vnz_04360	peptide-binding protein	SVEN_0904	NA	-1.71881	yes / yes
		vnz_04365	3-ketoacyl-ACP reductase	SVEN_0905	-1.11638	NA	no / no
		vnz_04370	beta-ketoacyl-ACP reductase	SVEN_0906	NA	NA	no / no
		vnz_04375	hypothetical protein	SVEN_0907	-1.14775	0.980643	no / no
		vnz_04380	hypothetical protein	SVEN_0908	NA	NA	no / no
		vnz_04385	hypothetical protein	SVEN_0909	-2.82441	-3.1426	no / no
		vnz_04390	hypothetical protein	SVEN_0910	-3.64489	-3.19629	no / no
		vnz_04395	hypothetical protein	SVEN_0911	-4.08573	-4.27802	yes / yes
		vnz_04400	transcriptional regulator	SVEN_0913 (cmlR)	NA	-1.49323	no / no
		vnz_04405	4'-phosphopantetheinyl transferase	SVEN_0914	NA	-1.72169	no / no
		vnz_04410	cation/H(+) antiporter	SVEN_0915	NA	-2.07686	no / no
		vnz_04415	chloramphenicol efflux pump	SVEN_0916	2.1351	-1.9804	no / no
		vnz_04420	3-deoxy-7-phosphoheptulonate synthase	SVEN_0917	NA	-4.00247	no / no
		vnz_04425	4-amino-4-deoxychorismate mutase	SVEN_0918	NA	-6.80881	no / no
		vnz_04430	4-amino-4-deoxyprephenate dehydrogenase	SVEN_0919	NA	-4.09862	no / no
		vnz_04435	aminodeoxychorismate synthase, component I	SVEN_0920	NA	-4.89697	no / no
		vnz_04440	polyketide synthase	SVEN_0921	NA	-4.41964	no / no
		vnz_04445	non-ribosomal peptide synthetase	SVEN_0922	NA	-4.53444	no / no
		vnz_04450	hypothetical protein	SVEN_0923	NA	-5.55203	no / no
		vnz_04455	N-oxidase	SVEN_0924	NA	-5.12328	no / no
		vnz_04460	hypothetical protein	SVEN_0925	NA	-5.06559	no / no
		vnz_04465	short-chain dehydrogenase	SVEN_0926	NA	-6.26002	no / no
		vnz_04470	adenylate synthase	SVEN_0927	NA	-4.77261	no / no
		vnz_04475	alkylhalidase	SVEN_0928	NA	-5.53663	no / no
		vnz_04480	aldo/keto reductase	SVEN_0929	NA	-4.28417	no / no
		vnz_04485	globin	SVEN_0930	NA	NA	no / no
		vnz_04490	adenosylcobinamide amidohydrolase		NA	NA	no / no
		vnz_04495	alpha/beta hydrolase		NA	NA	no / no
		vnz_04500	cholesterol esterase		NA	NA	no / no
		vnz_04505	hypothetical protein		NA	NA	no / no
		vnz_04510	hypothetical protein		NA	NA	no / no
		vnz_04515	cholesterol esterase		NA	NA	no / no
		vnz_04520	hypothetical protein		NA	NA	no / no
		vnz_04525	cholesterol esterase		NA	-1.47063	no / no
		vnz_04530	TetR family transcriptional regulator		NA	NA	no / no
		vnz_04535	signal peptidase I		NA	NA	no / no
		vnz_04540	AraC family transcriptional regulator		NA	NA	no / no
		vnz_04545	iron-sulfur protein		NA	NA	no / no
		vnz_04550	isochorismatase		NA	NA	no / no
		vnz_04555	pyridoxamine 5-phosphate oxidase		NA	-1.14073	no / no
		vnz_04560	LysR family transcriptional regulator		NA	NA	no / no
CDPS (malacidins)	8	vnz_09090	TIGR01777 family protein		NA	0.897855	no / no
		vnz_09095	oxidoreductase		NA	NA	no / no
		vnz_09100	regulator		-1.40081	NA	no / no
		vnz_09105	lipoate-protein ligase B		NA	2.48005	no / no
		vnz_09110	lipoyl synthase		NA	2.35307	no / no
		vnz_09115	hypothetical protein		NA	1.49666	no / no
		vnz_09120	hypothetical protein		NA	1.28221	no / no
		vnz_09125	RDD family protein		NA	2.85226	no / no
		vnz_09130	type I glutamate--ammonia ligase		NA	-2.87894	no / no
		vnz_09135	tRNA-dependent cyclodipeptide synthase		NA	NA	no / yes
		vnz_09140	cytochrome		NA	NA	no / no
		vnz_09145	hypothetical protein		NA	NA	no / no
		vnz_09150	arsenate reductase		NA	NA	no / no
		vnz_09155	alpha/beta hydrolase		-1.09304	NA	no / no
		vnz_09160	MarR family transcriptional regulator		NA	NA	no / no
		vnz_09165	GntR family transcriptional regulator		NA	NA	no / no
		vnz_09170	oxidoreductase		NA	NA	no / no
		vnz_09175	hypothetical protein		NA	NA	no / no
		vnz_09180	hypothetical protein		NA	NA	no / no
		vnz_09185	glutamine synthetase		NA	-4.39235	no / no
Siderophore (desferrioxamine B)	9	vnz_12535	acyl-CoA thioesterase II		NA	NA	no / no
		vnz_12540	cation transporter		NA	NA	no / no
		vnz_12545	phosphatase		NA	NA	no / no
		vnz_12550	TetR family transcriptional regulator		NA	1.02315	no / no
		vnz_12555	methylcrotonoyl-CoA carboxylase		3.07061	1.99366	no / no
		vnz_12560	acetyl/propionyl-CoA carboxylase subuit alpha		2.22475	1.80391	no / no
		vnz_12565	hydroxymethylglutaryl-CoA lyase		1.73526	1.64117	no / no
		vnz_12570	acyl-CoA dehydrogenase		1.82258	1.58443	no / no
		vnz_12575	NADPH-dependent ferric siderophore reductase		-1.90625	NA	no / no
		vnz_12580	pyridoxal-dependent decarboxylase		-3.19207	NA	no / no
		vnz_12585	alcaligin biosynthesis protein		-3.31563	NA	no / no
		vnz_12590	GNAT family N-acetyltransferase		-3.44697	NA	no / no
		vnz_12595	IucA/IucC family protein		-3.2553	NA	no / no
		vnz_12600	beta-N-acetylhexosaminidase		-1.58487	NA	no / no
		vnz_12605	hypothetical protein		NA	NA	no / no
		vnz_12610	glutamine--fructose-6-phosphate aminotransferase		NA	-2.00349	no / no
		vnz_12615	hypothetical protein		NA	-1.28835	no / no
		vnz_12620	universal stress protein UspA		NA	NA	no / no
		vnz_12625	hypothetical protein		1.38602	NA	no / no
		vnz_12630	AraC family transcriptional regulator	adpA	NA	NA	no / no
		vnz_12635	oligoribonuclease		NA	NA	no / no
		vnz_12640	tRNA-His	not part of the BGC	NA	2.09921	no / no
		vnz_12645	xyloglucanase		1.48013	NA	no / no
		vnz_12650	sugar-binding protein		NA	NA	no / no
Lassopeptide (albusnodin)	10	vnz_15295	acetyl-CoA acetyltransferase		NA	NA	no / no
		vnz_15300	FAD-dependent oxidoreductase		NA	-1.29074	no / no
		vnz_15305	oxidase		-1.90679	NA	no / no
		vnz_15310	long-chain fatty acid--CoA ligase		NA	NA	no / no
		vnz_15315	TetR family transcriptional regulator		NA	NA	no / no
		vnz_15320	sodium:proton antiporter		NA	NA	no / no
		vnz_15325	GntR family transcriptional regulator		NA	NA	no / no
		vnz_15330	UTRA domain-containing protein		NA	NA	no / no
		vnz_15335	asparagine synthase		NA	NA	no / no
		vnz_15340	hypothetical protein		NA	NA	no / no
		vnz_15345	GNAT family N-acetyltransferase		NA	2.91021	no / no
		vnz_15350	hypothetical protein		NA	2.96418	no / no
		vnz_15355	GNAT family N-acetyltransferase		NA	NA	no / no
		vnz_15360	AraC family transcriptional regulator		NA	NA	no / no
		vnz_15365	aminofutalosine synthase MqnE		NA	1.31775	no / no
		vnz_15370	AsnC family transcriptional regulator		NA	1.54372	no / no
		vnz_15375	aromatic acid decarboxylase		1.69437	4.9531	no / no
		vnz_15380	4-hydroxybenzoate polyprenyltransferase		NA	1.89051	no / no
		vnz_15385	menaquinone biosynthesis decarboxylase		NA	1.83943	no / no
		vnz_15390	hypothetical protein		NA	1.5821	no / no
		vnz_15395	LysR family transcriptional regulator		NA	1.56124	no / no
		vnz_15400	EamA family transporter		NA	NA	no / no
NRPS (lactonamycin)	11	vnz_20080	hypothetical protein		NA	1.88025	no / no
		vnz_20085	hypothetical protein		NA	-1.09936	no / no
		vnz_20090	hypothetical protein		NA	NA	no / no
		vnz_20095	MFS transporter		NA	NA	no / no
		vnz_20100	cystathionine gamma-synthase		NA	NA	no / no
		vnz_20105	dehydratase		NA	-1.50536	no / no
		vnz_20110	methyltransferase		NA	-2.49125	no / no
		vnz_20115	SAM-dependent methyltransferase		NA	-2.04308	no / no
		vnz_20120	AurF domain containing protein		NA	-1.44353	no / no
		vnz_20125	hypothetical protein		NA	-2.35241	no / no
		vnz_20130	holo-[acyl-carrier-protein] synthase		NA	NA	no / no
		vnz_20135	holo		NA	NA	no / no
		vnz_20140	methionine adenosyltransferase		NA	-1.89371	no / no
		vnz_20145	carbohydrate kinase family protein		NA	NA	no / no
		vnz_20150	methionine synthase		NA	-1.3311	no / no
		vnz_20155	methylenetetrahydrofolate reductase [NAD(P)H]		NA	NA	no / no
		vnz_20160	adenosylhomocysteinase		1.12336	NA	no / no
		vnz_20165	hypothetical protein		NA	NA	no / no
		vnz_20170	amino acid adenylation protein		NA	NA	no / no
		vnz_20175	hypothetical protein		NA	NA	no / no
		vnz_20180	hypothetical protein		NA	NA	no / no
		vnz_20185	transcriptional regulator		NA	NA	no / no
		vnz_20190	hypothetical protein		NA	NA	no / no
		vnz_20195	hypothetical protein		NA	NA	no / no
		vnz_20200	hypothetical protein		NA	NA	no / no
		vnz_20205	hypothetical protein		NA	NA	no / no
		vnz_20210	hypothetical protein		NA	NA	no / no
		vnz_20215	aminoglycoside phosphotransferase		NA	NA	no / no
		vnz_20220	short-chain dehydrogenase		NA	-2.26336	no / no
		vnz_20225	TetR family transcriptional regulator		NA	NA	no / no
		vnz_20230	serine hydrolase		NA	NA	no / no
		vnz_20235	hypothetical protein		NA	-2.59967	no / no
		vnz_20240	hypothetical protein		4.20386	-6.28467	no / no
		vnz_20245	lysine transporter LysE		3.83674	-4.12875	no / no
		vnz_20250	hypothetical protein		NA	NA	no / no
		vnz_20255	hypothetical protein		NA	NA	no / no
		vnz_20260	hypothetical protein		NA	NA	no / no
		vnz_20265	PIG-L domain-containing protein		NA	NA	no / no
		vnz_20270	asparagine synthase (glutamine-hydrolyzing)		NA	-1.5394	no / no
		vnz_20275	hypothetical protein		NA	NA	no / no
		vnz_20280	short-chain dehydrogenase		NA	NA	no / no
		vnz_20285	methionine--tRNA ligase		NA	NA	no / no
		vnz_20290	D-inositol-3-phosphate glycosyltransferase		1.82337	NA	no / no
Butyrolactone (gaburedins)	12	vnz_20635	hypothetical protein		NA	NA	no / no
		vnz_20640	EamA family transporter		NA	NA	no / no
		vnz_20645	TetR family transcriptional regulator		NA	NA	no / no
		vnz_20650	hypothetical protein		NA	-1.27638	no / no
		vnz_20655	LysR family transcriptional regulator		NA	NA	no / no
		vnz_20660	HAD family hydrolase		-1.25037	-1.63999	no / no
		vnz_20665	hypothetical protein		NA	NA	no / no
		vnz_20670	hypothetical protein		-1.31503	NA	no / no
		vnz_20675	hypothetical protein		NA	NA	no / no
Melanin (istamycin, melanin)	13	vnz_22965	hypothetical protein		NA	-4.03555	no / no
		vnz_22970	hypothetical protein		NA	NA	yes / yes
		vnz_22975	hypothetical protein		NA	-2.45412	no / no
		vnz_22980	hypothetical protein		NA	-2.84938	yes / no
		vnz_22985	hypothetical protein		NA	NA	no / no
		vnz_22990	tyrosinase		NA	-2.10546	no / no
		vnz_22995	tyrosinase co-factor protein		1.70546	-2.06911	no / no
		vnz_23000	hypothetical protein		-1.55564	-1.65632	no / no
		vnz_23005	hypothetical protein		-1.73722	-1.77713	no / no
		vnz_23010	hypothetical protein		NA	-1.06667	no / no
		vnz_23015	DNA-binding protein		NA	NA	no / no
Other-Butyrolactone (A-factor)	14	vnz_25145	aldo/keto reductase		-1.71626	NA	no / no
		vnz_25150	reductase		NA	NA	no / no
		vnz_25155	AsnC family transcriptional regulator		NA	NA	no / no
		vnz_25160	MerR family transcriptional regulator		NA	NA	no / no
		vnz_25165	thiol reductase thioredoxin		NA	NA	no / no
		vnz_25170	helicase		NA	NA	no / no
		vnz_25175	hypothetical protein		NA	-1.03679	no / yes
		vnz_25180	1,4-alpha-glucan branching enzyme		NA	-2.86409	no / no
		vnz_25185	maltokinase		NA	-1.83404	no / no
		vnz_25190	maltose alpha-D-glucosyltransferase		NA	-3.25483	no / no
		vnz_25195	alpha-1,4-glucan--maltose-1-phosphate maltosyltransferase		NA	-2.94765	no / no
		vnz_25200	NmrA family transcriptional regulator		NA	1.43907	no / no
		vnz_25205	AraC family transcriptional regulator		NA	1.49697	no / no
		vnz_25210	4-hydroxyphenylacetate 3-monooxygenase		NA	2.23983	no / no
		vnz_25215	MFS transporter		NA	2.86828	no / no
		vnz_25220	monodechloroaminopyrrolnitrin synthase PrnB		NA	1.71178	no / no
		vnz_25225	flavin-dependent oxidoreductase		NA	1.90173	no / no
		vnz_25230	glycogen phosphorylase		-1.42458	-1.31274	no / no
		vnz_25235	two-component sensor histidine kinase		NA	NA	no / no
		vnz_25240	DNA-binding response regulator		NA	NA	no / no
		vnz_25245	hypothetical protein		NA	NA	no / no
		vnz_25250	hypothetical protein		NA	NA	no / no
		vnz_25255	peptidase M4		NA	-3.87364	yes / yes
		vnz_25260	ABC transporter		NA	-2.67074	no / no
RiPP-Thiopeptide (BD-12, cutimycin)	15	vnz_25310	copper resistance protein CopD		NA	2.03682	no / no
		vnz_25315	hypothetical protein		NA	NA	yes / yes
		vnz_25320	helix-turn-helix transcriptional regulator		NA	NA	no / no
		vnz_25325	hypothetical protein		NA	NA	no / no
		vnz_25330	two-component system response regulator		NA	NA	no / no
		vnz_25335	3-dehydroquinate synthase		NA	NA	no / no
		vnz_25340	2-amino-4,5-dihydroxy-6-one-heptanoic acid-7-phosphate synthase		NA	NA	yes / yes
		vnz_25345	hypothetical protein		NA	NA	no / no
		vnz_25350	bilirubin oxidase		NA	NA	no / no
		vnz_25355	dehydrogenase		-1.90679	-1.87011	no / no
		vnz_25360	hypothetical protein		-3.43216	-4.08532	yes / yes
		vnz_25365	hypothetical protein		NA	NA	yes / yes
		vnz_25370	hypothetical protein		NA	NA	no / no
		vnz_25375	hypothetical protein		NA	NA	no / no
		vnz_25380	hypothetical protein		NA	-2.47565	no / no
		vnz_25385	hypothetical protein		NA	NA	no / no
		vnz_25390	hypothetical protein		NA	NA	no / no
		vnz_25395	ABC transporter		NA	NA	no / no
		vnz_25400	ABC transporter		NA	NA	no / no
		vnz_25405	salicylate 1-monooxygenase		NA	NA	no / no
		vnz_25410	hypothetical protein		NA	NA	no / no
		vnz_25415	L-serine ammonia-lyase		NA	NA	no / no
		vnz_25420	serine hydroxymethyltransferase		-1.84758	NA	no / no
		vnz_25425	glycine cleavage system protein H		NA	NA	no / no
		vnz_25430	glycine cleavage system protein T		-1.58949	NA	no / no
		vnz_25435	ATP-binding protein		1.24438	NA	no / no
PKS (flaviolin, tetrahydroxynaphthalene)	16	vnz_26470	GNAT family N-acetyltransferase		NA	NA	no / no
		vnz_26475	GNAT family N-acetyltransferase		NA	NA	no / no
		vnz_26480	proline--tRNA ligase		NA	NA	no / no
		vnz_26485	hypothetical protein		NA	NA	no / no
		vnz_26490	kinase		NA	NA	no / no
		vnz_26495	hypothetical protein		NA	NA	no / no
		vnz_26500	hypothetical protein		NA	1.68741	no / no
		vnz_26505	ribosome maturation factor RimP		NA	NA	no / no
		vnz_26510	transcription termination/antitermination protein NusA		NA	NA	no / no
		vnz_26515	translation initiation factor IF-2		NA	NA	no / no
		vnz_26520	hypothetical protein		NA	-1.44754	no / no
		vnz_26525	ribosome-binding factor A		NA	-1.24982	no / no
		vnz_26530	tRNA pseudouridine(55) synthase TruB		NA	NA	no / no
		vnz_26535	serine protease		NA	2.02212	no / no
		vnz_26540	riboflavin biosynthesis protein RibF		NA	1.78562	no / no
		vnz_26545	cytochrome		NA	NA	no / no
		vnz_26550	type III polyketide synthase		NA	-2.66803	no / no
		vnz_26555	hypothetical protein		NA	-1.33201	no / no
		vnz_26560	peptide ABC transporter ATP-binding protein		NA	-1.68097	no / no
		vnz_26565	dipeptide/oligopeptide/nickel ABC transporter ATP-binding protein		NA	-1.3865	no / no
		vnz_26570	ABC transporter permease		NA	-1.96892	no / no
		vnz_26575	ABC transporter permease		NA	-2.00999	no / no
		vnz_26580	ABC transporter substrate-binding protein		NA	-2.83531	no / no
		vnz_26585	topoisomerase II		NA	NA	no / no
		vnz_26590	hypothetical protein		NA	1.60473	no / no
		vnz_26595	type VII secretion protein EccE		NA	1.50474	no / no
		vnz_26600	type VII secretion protein EccB		NA	1.76637	no / no
		vnz_26605	type VII secretion-associated serine protease mycosin		NA	2.01064	no / no
		vnz_26610	hypothetical protein		NA	NA	no / no
		vnz_26615	hypothetical protein		NA	NA	no / no
		vnz_26620	DUF397 domain-containing protein		NA	1.31386	no / no
Siderophore (murayaquinone)	17	vnz_26765	AraC family transcriptional regulator		NA	1.23128	no / no
		vnz_26770	branched-chain amino acid ABC transporter permease		NA	2.68719	no / no
		vnz_26775	branched-chain amino acid transporter AzlD		NA	2.52866	no / no
		vnz_26780	hypothetical protein		NA	NA	yes / yes
		vnz_26785	hypothetical protein		NA	1.54258	yes / yes
		vnz_26790	AI-2E family transporter		NA	1.6411	no / no
		vnz_26795	cytochrome BD oxidase subunit II		NA	1.64582	no / no
		vnz_26800	cytochrome ubiquinol oxidase subunit I		NA	NA	no / no
		vnz_26805	DNA-binding response regulator		NA	NA	no / no
		vnz_26810	two-component sensor histidine kinase		NA	NA	no / no
		vnz_26815	hypothetical protein		NA	NA	no / no
		vnz_26820	iron transporter		NA	NA	no / no
		vnz_26825	iron transporter		NA	NA	no / no
		vnz_26830	bleomycin resistance protein		NA	-1.17743	no / no
		vnz_26835	hypothetical protein		NA	NA	no / no
		vnz_26840	hypothetical protein		NA	NA	no / no
		vnz_26845	recombinase RecA		NA	-1.15018	no / no
		vnz_26850	recombination regulator RecX		NA	NA	no / no
		vnz_26855	sulfurtransferase		NA	NA	no / no
		vnz_26860	cysteine dioxygenase		NA	-2.36023	no / no
		vnz_26865	monooxygenase		NA	NA	no / no
		vnz_26870	amino acid ABC transporter permease		-1.59686	2.33264	no / no
		vnz_26875	glutamate ABC transporter permease		NA	2.68788	no / no
		vnz_26880	glutamate-binding protein		NA	2.3214	no / no
		vnz_26885	glutamate ABC transporter ATP-binding protein		NA	3.44924	no / no
		vnz_26890	DNA-binding response regulator		NA	1.11496	no / no
Siderophore (kinamycin)	18	vnz_27055	hypothetical protein		NA	1.61564	no / no
		vnz_27060	diaminopimelate epimerase		NA	NA	no / no
		vnz_27065	bifunctional (p)ppGpp synthetase/guanosine-3',5'-bis(diphosphate) 3'-pyrophosphohydrolase		NA	NA	no / no
		vnz_27070	zinc metalloprotease		NA	-1.67043	no / no
		vnz_27075	GTPase HflX		NA	NA	no / no
		vnz_27080	hypothetical protein		NA	NA	no / no
		vnz_27085	hypothetical protein		NA	NA	no / no
		vnz_27090	aspartate aminotransferase family protein		NA	NA	no / no
		vnz_27095	iron transporter		NA	NA	no / no
		vnz_27100	GNAT family N-acetyltransferase		NA	NA	no / no
		vnz_27105	IucA/IucC family protein		NA	NA	no / no
		vnz_27110	ATP-dependent helicase		NA	NA	no / no
		vnz_27115	repressor LexA		NA	NA	no / no
		vnz_27120	transcriptional regulator NrdR		1.46965	NA	no / no
		vnz_27125	ribonucleoside-diphosphate reductase, adenosylcobalamin-dependent		NA	-1.93373	no / no
		vnz_27130	TerD-family protein		NA	NA	yes / yes
		vnz_27135	acetyltransferase		NA	NA	yes / yes
		vnz_27140	DUF4937 domain-containing protein		NA	NA	no / no
		vnz_27145	histidine phosphatase family protein		NA	0.994379	no / no
		vnz_27150	hypothetical protein		NA	1.33523	no / no
		vnz_27155	MFS transporter		NA	NA	no / no
		vnz_27160	TetR family transcriptional regulator		NA	NA	no / no
RiPP (ND)	19	vnz_28840	hypothetical protein		NA	1.65884	no / no
		vnz_28845	protoporphyrinogen oxidase		NA	1.34662	no / no
		vnz_28850	hypothetical protein		NA	2.32278	no / no
		vnz_28855	hypothetical protein		-1.62827	3.45589	no / no
		vnz_28860	endonuclease		-1.84445	3.75976	no / no
		vnz_28865	zinc ribbon domain-containing protein		-5.56753	NA	no / no
		vnz_28870	phage tail protein		-6.14152	NA	no / no
		vnz_28875	putative baseplate assembly protein		-6.2092	NA	no / no
		vnz_28880	baseplate protein		-5.2877	NA	no / no
PKS-Butyrolactone (auricin, jadomycin, SCBs)	20	vnz_29390	hypothetical protein		-1.29666	-2.43952	no / no
		vnz_29395	iron-sulfur protein		NA	NA	no / no
		vnz_29400	GntR family transcriptional regulator		NA	1.18969	no / no
		vnz_29405	hypothetical protein		NA	1.47445	no / no
		vnz_29410	hypothetical protein		NA	NA	no / no
		vnz_29415	hypothetical protein		NA	NA	no / no
		vnz_29420	hypothetical protein		NA	NA	no / no
		vnz_29425	carbon monoxide dehydrogenase		NA	-6.49552	no / no
		vnz_29430	oxidoreductase		NA	-6.83747	no / no
		vnz_29435	xanthine dehydrogenase subunit D		NA	-7.2028	no / no
		vnz_29440	MFS transporter		NA	-4.66799	no / no
		vnz_29445	XshC-Cox1-family protein		NA	-2.3669	no / no
		vnz_29450	sugar kinase		NA	NA	no / no
		vnz_29455	TetR family transcriptional regulator		NA	2.13354	no / no
		vnz_29460	acyl-CoA dehydrogenase		NA	2.75772	no / no
		vnz_29465	hypothetical protein		NA	NA	no / no
		vnz_29470	hypothetical protein		NA	NA	no / no
		vnz_29475	3-hydroxyacyl-CoA dehydrogenase		NA	1.89604	no / no
		vnz_29480	TetR family transcriptional regulator		NA	NA	no / no
		vnz_29485	hypothetical protein		NA	NA	no / no
		vnz_29490	electron transfer flavoprotein subunit alpha		NA	NA	no / no
		vnz_29495	electron transfer flavoprotein subunit beta		NA	NA	no / no
		vnz_29500	acyl-CoA dehydrogenase		NA	NA	no / no
		vnz_29505	TetR family transcriptional regulator		NA	NA	no / no
		vnz_29510	ScbA protein		NA	NA	no / no
		vnz_29515	epimerase		NA	NA	no / no
		vnz_29520	short-chain dehydrogenase		NA	NA	no / no
		vnz_29525	TetR family transcriptional regulator		NA	NA	no / no
		vnz_29530	DNA-binding response regulator		NA	NA	no / no
		vnz_29535	acetyl-/propionyl-CoA carboxylase subunit alpha		NA	NA	no / no
		vnz_29540	polyketide synthase		NA	-2.8657	no / no
		vnz_29545	beta-ACP synthase		NA	-1.41461	no / no
		vnz_29550	ketosynthase chain-length factor		NA	-1.73752	no / no
		vnz_29555	actinorhodin polyketide synthase		NA	-2.71314	no / no
		vnz_29560	ketoacyl reductase		NA	-2.15306	no / no
		vnz_29565	cyclase		NA	-3.41003	no / no
		vnz_29570	oxidoreductase		NA	NA	no / no
		vnz_29575	antibiotic biosynthesis monooxygenase		NA	-2.1278	no / no
		vnz_29580	monooxygenase		NA	NA	no / no
		vnz_29585	alpha/beta hydrolase		NA	NA	no / no
		vnz_29590	MFS transporter		NA	-1.30806	no / no
		vnz_29595	4-phosphopantetheinyl transferase		NA	NA	no / no
		vnz_29600	methylmalonyl-CoA carboxyltransferase		NA	NA	no / no
		vnz_29605	hypothetical protein		NA	NA	no / no
		vnz_29610	hypothetical protein		NA	NA	no / no
		vnz_29615	NDP-hexose 2,3-dehydratase		NA	NA	no / no
		vnz_29620	oxidoreductase		NA	NA	no / no
		vnz_29625	glucose-1-phosphate thymidylyltransferase		NA	NA	no / no
		vnz_29630	hypothetical protein		NA	-2.13673	no / no
		vnz_29635	dTDP-glucose 4,6-dehydratase		NA	-3.21679	no / no
		vnz_29640	dTDP-4-dehydrorhamnose 3,5-epimerase		NA	NA	no / no
		vnz_29645	NAD-dependent epimerase/dehydratase		NA	1.68977	no / no
		vnz_29650	TetR family transcriptional regulator		NA	3.38732	no / no
		vnz_29655	NADPH-dependent FMN reductase		NA	3.96744	no / no
		vnz_29660	bilirubin oxidase		NA	1.24184	no / no
		vnz_29665	hypothetical protein		NA	1.14602	no / no
		vnz_29670	hypothetical protein		NA	1.06466	no / no
		vnz_29675	hypothetical protein		NA	NA	yes / yes
		vnz_29680	hypothetical protein		-3.47585	-3.8472	yes / yes
		vnz_29685	hypothetical protein		-4.47649	-7.51169	no / no
		vnz_29690	hypothetical protein		-3.64052	-3.71297	no / no
		vnz_29695	allophanate hydrolase		NA	-3.79465	no / no
		vnz_29700	methylmalonyl-CoA mutase		NA	NA	no / no
		vnz_29705	hypothetical protein		NA	NA	no / no
		vnz_29710	hypothetical protein		NA	1.16972	no / no
		vnz_29715	TetR family transcriptional regulator		NA	NA	no / no
		vnz_29720	alkylhydroperoxidase		NA	NA	no / no
NAPAA (formicamycins)	21	vnz_30285	hypothetical protein		NA	NA	no / no
		vnz_30290	hypothetical protein		NA	NA	no / no
		vnz_30295	MarR family transcriptional regulator		NA	-1.39583	no / no
		vnz_30300	MFS transporter		NA	-2.79082	no / no
		vnz_30305	hypothetical protein		NA	NA	no / no
		vnz_30310	ferredoxin		NA	NA	no / no
		vnz_30315	cytochrome		NA	1.59983	no / no
		vnz_30320	hypothetical protein		1.27122	NA	no / no
		vnz_30325	peptidase M1		NA	0.948056	no / no
		vnz_30330	amino acid adenylation protein		NA	NA	no / no
		vnz_30335	SARP family transcriptional regulator		-1.21405	NA	no / no
		vnz_30340	hypothetical protein		NA	1.58848	no / no
		vnz_30345	3-oxoadipate enol-lactonase		NA	2.23522	no / no
		vnz_30350	MBL fold metallo-hydrolase		NA	2.12804	no / no
		vnz_30355	exodeoxyribonuclease III		NA	NA	no / no
		vnz_30360	hypothetical protein		NA	NA	no / no
		vnz_30365	glutamate ABC transporter ATP-binding protein		NA	-1.84995	no / no
		vnz_30370	ABC transporter substrate-binding protein		NA	-2.32836	no / no
		vnz_30375	amino acid ABC transporter permease		NA	-2.51891	no / no
		vnz_30380	amino acid ABC transporter permease		NA	-1.8774	no / no
		vnz_30385	acyl esterase		NA	-1.70904	no / no
		vnz_30390	cytochrome		NA	1.29691	no / no
		vnz_30395	hypothetical protein		NA	NA	no / no
NRPS-PKS-RiPP-Thioamide (colibrimycin, esmeralidin)	22	vnz_30505	SAM-dependent methyltransferase		NA	NA	no / no
		vnz_30510	MerR family transcriptional regulator		NA	NA	no / no
		vnz_30515	hypothetical protein		NA	NA	no / no
		vnz_30520	AsnC family transcriptional regulator		NA	NA	no / no
		vnz_30525	MFS transporter		NA	NA	no / no
		vnz_30530	amidohydrolase		NA	NA	no / no
		vnz_30535	amidase		NA	NA	no / no
		vnz_30540	long-chain-fatty-acid--CoA ligase		NA	-1.74643	no / no
		vnz_30545	hypothetical protein		NA	NA	no / no
		vnz_30550	4'-phosphopantetheinyl transferase		NA	NA	no / no
		vnz_30555	hypothetical protein		NA	NA	no / no
		vnz_30560	alpha/beta hydrolase		NA	-2.52677	no / no
		vnz_30565	3-oxoacyl-ACP synthase		NA	-5.30079	no / no
		vnz_30570	enoyl-ACP reductase		NA	-3.57367	no / no
		vnz_30575	3-oxoacyl-ACP synthase		NA	-4.91779	no / no
		vnz_30580	hypothetical protein		NA	-5.54334	no / no
		vnz_30585	radical SAM protein		NA	-4.02558	no / no
		vnz_30590	phenylacetic acid degradation protein		NA	-4.87286	no / no
		vnz_30595	hypothetical protein		NA	-6.38412	no / no
		vnz_30600	hypothetical protein		NA	-5.79217	no / no
		vnz_30605	hypothetical protein		NA	-2.19659	no / no
		vnz_30610	hypothetical protein		NA	-2.73076	no / no
		vnz_30615	cystathionine beta-lyase		NA	-2.86909	no / no
		vnz_30620	hypothetical protein		NA	-2.67071	no / no
		vnz_30625	AMP-dependent synthetase		NA	-2.53315	no / no
		vnz_30630	hypothetical protein		NA	NA	no / no
		vnz_30635	hypothetical protein		NA	NA	no / no
		vnz_30640	cytochrome		NA	-1.45661	no / no
		vnz_30645	hypothetical protein		NA	NA	no / no
		vnz_30650	MFS transporter		NA	NA	no / no
		vnz_30655	biotin carboxylase		NA	-1.75675	no / no
		vnz_30660	cytochrome		NA	-1.19459	no / no
		vnz_30665	hypothetical protein		NA	-4.25664	no / no
		vnz_30670	SAM-dependent methyltransferase		NA	-3.80594	no / no
		vnz_30675	phenylalanine racemase		NA	-5.35387	yes / yes
		vnz_30680	hypothetical protein		NA	-5.66843	yes / yes
		vnz_30685	hypothetical protein		NA	-3.60643	no / no
		vnz_30690	MbtH family protein		NA	-4.37758	no / no
		vnz_30695	hypothetical protein		NA	NA	no / no
		vnz_30700	DNA-binding response regulator		NA	NA	no / no
		vnz_30705	two-component sensor histidine kinase		NA	NA	no / no
		vnz_30710	hypothetical protein		NA	NA	no / no
		vnz_30715	hypothetical protein		NA	NA	no / no
		vnz_30720	transcriptional regulator		NA	1.24496	no / no
		vnz_30725	hypothetical protein		NA	NA	no / no
		vnz_30730	oxidase		NA	NA	no / no
		vnz_30735	hypothetical protein		NA	NA	no / no
		vnz_30740	tryptophan halogenase		NA	-1.41776	no / no
		vnz_30745	SARP family transcriptional regulator		NA	NA	no / no
		vnz_30750	LysR family transcriptional regulator		NA	NA	no / no
		vnz_30755	hypothetical protein		NA	-1.82646	no / no
		vnz_30760	ABC transporter		NA	-3.23071	no / no
		vnz_30765	hypothetical protein		NA	-2.95505	no / no
		vnz_30770	hypothetical protein		NA	-2.72602	no / no
		vnz_30775	polyketide-8 synthase acyl carrier protein		NA	NA	no / no
		vnz_30780	3-oxoacyl-ACP synthase		NA	NA	no / no
		vnz_30785	hydrolase		NA	NA	no / no
		vnz_30790	hypothetical protein		NA	NA	no / no
		vnz_30795	3-oxoacyl-ACP synthase		NA	1.26265	no / no
		vnz_30800	hypothetical protein		NA	NA	no / no
		vnz_30805	hypothetical protein		NA	NA	no / no
		vnz_30810	3-oxoacyl-[acyl-carrier-protein] reductase		NA	NA	no / no
		vnz_30815	isomerase		NA	NA	no / no
		vnz_30820	hypothetical protein		NA	NA	no / no
		vnz_30825	indole-3-glycerol phosphate synthase		NA	NA	no / no
		vnz_30830	anthranilate phosphoribosyltransferase		NA	NA	no / no
		vnz_30835	GntR family transcriptional regulator		NA	NA	no / no
		vnz_30840	aminodeoxychorismate/anthranilate synthase component II		NA	NA	no / no
		vnz_30845	2-amino-4-deoxychorismate synthase		NA	NA	no / no
		vnz_30850	3-deoxy-7-phosphoheptulonate synthase		NA	NA	no / no
		vnz_30855	hypothetical protein		NA	NA	no / no
		vnz_30860	aspartate racemase		NA	NA	no / no
		vnz_30865	hypothetical protein		NA	-3.05191	no / no
		vnz_30870	3-oxoacyl-ACP synthase		NA	-2.43194	no / no
		vnz_30875	hypothetical protein		NA	-2.74728	no / no
		vnz_30880	diaminopimelate decarboxylase		NA	-2.96586	no / no
		vnz_30885	acyl carrier protein		NA	NA	no / no
		vnz_30890	hypothetical protein		NA	NA	no / no
		vnz_30895	hypothetical protein		NA	NA	no / no
		vnz_30900	acyl-CoA dehydrogenase		NA	NA	no / no
		vnz_30905	2,3-diaminopropionate biosynthesis protein SbnB		NA	NA	no / no
		vnz_30910	2,3-diaminopropionate biosynthesis protein SbnA		NA	NA	no / no
		vnz_30915	hypothetical protein		NA	-0.896299	no / no
		vnz_30920	ABC transporter		NA	NA	no / no
		vnz_30925	cytochrome		NA	NA	no / no
		vnz_30930	MbtH family protein		NA	NA	no / no
		vnz_30935	daunorubicin/doxorubicin resistance ABC transporter ATP-binding protein DrrA		NA	NA	no / no
		vnz_30940	4'-phosphopantetheinyl transferase		NA	NA	no / no
		vnz_30945	transcriptional regulator		NA	NA	no / no
		vnz_30950	ABC transporter		NA	NA	no / no
		vnz_30955	ABC transporter permease		NA	NA	no / no
		vnz_30960	phosphopantetheinyl transferase		NA	NA	no / no
		vnz_30965	hypothetical protein		NA	NA	no / no
		vnz_30970	hypothetical protein		NA	NA	no / no
		vnz_30975	nitrate reductase		NA	NA	yes / yes
		vnz_30980	hypothetical protein		NA	-1.40641	no / no
		vnz_30985	hypothetical protein		NA	1.45713	no / no
		vnz_30990	lipoate--protein ligase		-1.34158	NA	no / no
Terpene (hopene)	23	vnz_31755	cation transporter		NA	NA	no / no
		vnz_31760	transferase		NA	NA	no / no
		vnz_31765	nucleotide sugar-1-phosphate transferase		NA	NA	no / no
		vnz_31770	dehydrogenase		NA	NA	no / no
		vnz_31775	transferase		NA	NA	no / no
		vnz_31780	glycosyl transferase		NA	NA	no / no
		vnz_31785	ABC transporter		NA	0.965386	no / no
		vnz_31790	teichoic acid ABC transporter ATP-binding protein		NA	NA	no / no
		vnz_31795	TetR family transcriptional regulator		NA	NA	no / no
		vnz_31800	squalene synthase HpnC		NA	NA	no / no
		vnz_31805	squalene synthase HpnD		NA	NA	no / no
		vnz_31810	phytoene dehydrogenase		NA	NA	no / no
		vnz_31815	dimethylallyltranstransferase		NA	NA	no / no
		vnz_31820	squalene--hopene cyclase		NA	NA	no / no
		vnz_31825	1-hydroxy-2-methyl-2-butenyl 4-diphosphate reductase		NA	NA	no / no
		vnz_31830	hopanoid biosynthesis associated radical SAM protein HpnH		NA	-1.13365	no / no
		vnz_31835	aspartate aminotransferase family protein		NA	NA	no / no
		vnz_31840	XRE family transcriptional regulator		NA	NA	no / no
		vnz_31845	protein tyrosine phosphatase		NA	NA	yes / no
		vnz_31850	peptidase		NA	NA	yes / no
		vnz_31855	SGNH hydrolase		NA	NA	no / no
		vnz_31860	hypothetical protein		NA	NA	no / no
		vnz_31865	TetR family transcriptional regulator		NA	NA	no / no
Lanthipeptide (SapB)	24	vnz_31920	multi-component regulatory system-3		-3.15055	-1.22029	no / no
		vnz_31925	ATP-binding protein		-3.04773	-1.16259	no / no
		vnz_31930	histidine kinase		-2.37983	NA	no / no
		vnz_31935	acyl-CoA dehydrogenase		-4.1928	-1.62282	yes / yes
		vnz_31940	hypothetical protein	not part of the BGC	NA	2.33898	no / no
		vnz_31945	hypothetical protein		NA	NA	no / no
		vnz_31950	helix-turn-helix transcriptional regulator		NA	2.38292	no / no
		vnz_31955	ABC transporter ATP-binding protein		NA	NA	no / no
		vnz_31960	ABC transporter ATP-binding protein		-1.31132	NA	no / no
		vnz_31965	Lanthionine-containing peptide SapB		NA	NA	no / no
		vnz_31970	serine/threonine protein kinase		NA	NA	no / no
		vnz_31975	short-chain dehydrogenase/reductase		NA	NA	no / no
		vnz_31980	serine/threonine protein kinase		NA	1.49415	no / yes
		vnz_31985	NADP oxidoreductase		NA	NA	no / yes
		vnz_31990	3'(2'),5'-bisphosphate nucleotidase CysQ		NA	NA	no / no
		vnz_31995	LysR family transcriptional regulator		NA	NA	no / no
		vnz_32000	deaminase		NA	NA	no / no
		vnz_32005	TetR family transcriptional regulator		NA	NA	no / yes
		vnz_32010	tetracycline resistance MFS efflux pump		NA	1.26338	no / no
		vnz_32015	tetracycline resistance MFS efflux pump		NA	-1.28763	no / no
RiPP (ND)	25	vnz_32195	Clp protease		NA	-5.02305	no / no
		vnz_32200	sufurtransferase FdhD		NA	NA	no / no
		vnz_32205	peroxidase		NA	-3.15512	no / no
		vnz_32210	bacteriocin		NA	-3.85626	no / no
		vnz_32215	hypothetical protein		NA	-2.06138	no / no
		vnz_32220	nucleoside diphosphate kinase regulator		NA	-1.48042	no / no
		vnz_32225	1,4-alpha-glucan branching protein		NA	NA	no / no
		vnz_32230	serine protease		NA	1.16957	no / no
PKS (spore pigment)	26	vnz_33355	hypothetical protein		NA	NA	no / no
		vnz_33360	phosphatase		NA	-1.92346	no / no
		vnz_33365	phytanoyl-CoA dioxygenase		NA	NA	no / no
		vnz_33370	transporter		NA	1.40748	no / no
		vnz_33375	hypothetical protein		NA	NA	no / no
		vnz_33380	phosphotransferase family protein		NA	NA	no / no
		vnz_33385	acyl-CoA dehydrogenase		NA	NA	no / no
		vnz_33390	3-ketoacyl-ACP reductase		NA	NA	no / no
		vnz_33395	acyl-CoA synthetase		NA	NA	no / no
		vnz_33400	long-chain-fatty-acid--CoA ligase		NA	NA	no / no
		vnz_33405	aspartate aminotransferase family protein		NA	NA	no / no
		vnz_33410	dehydrogenase		NA	NA	no / no
		vnz_33415	succinate-semialdehyde dehydrogenase		NA	NA	no / no
		vnz_33420	transporter		NA	NA	no / no
		vnz_33425	alpha/beta hydrolase		NA	NA	no / no
		vnz_33430	FAD-containing monooxygenase EthA		NA	NA	no / no
		vnz_33435	amino acid transporter		NA	NA	no / no
		vnz_33440	dihydrodipicolinate reductase		NA	NA	no / no
		vnz_33445	oxidoreductase		NA	2.32569	no / no
		vnz_33450	XRE family transcriptional regulator		NA	2.45004	no / no
		vnz_33455	PucR family transcriptional regulator		NA	NA	no / no
		vnz_33460	hypothetical protein		1.71614	NA	no / no
		vnz_33465	hypothetical protein		NA	-4.49989	no / no
		vnz_33470	class F sortase		NA	-3.97645	no / no
		vnz_33475	MFS transporter		NA	NA	no / no
		vnz_33480	hypothetical protein		NA	-4.98512	no / no
		vnz_33485	methyltransferase		NA	-2.84551	no / no
		vnz_33490	polyketide synthase		NA	-4.89965	no / no
		vnz_33495	polyketide cyclase		NA	-5.24833	no / no
		vnz_33500	curamycin polyketide synthase		NA	-5.41053	no / no
		vnz_33505	ketosynthase chain-length factor		NA	-5.45943	no / no
		vnz_33510	beta-ACP synthase		NA	-5.44383	no / no
		vnz_33515	protein in whiE locus		NA	-5.24136	no / no
		vnz_33520	protein in whiE locus		NA	-4.24749	no / no
		vnz_33525	monooxygenase		NA	-2.18451	no / no
		vnz_33530	sortase		NA	-5.69095	no / no
		vnz_33535	hypothetical protein		NA	NA	no / no
		vnz_33540	aspartate 1-decarboxylase		NA	NA	no / no
		vnz_33545	peptidase		NA	-1.32577	no / no
		vnz_33550	ferric iron reductase		1.16467	NA	no / no
		vnz_33555	short-chain dehydrogenase		NA	NA	no / no
		vnz_33560	hypothetical protein		NA	NA	no / no
		vnz_33565	hypothetical protein		NA	NA	no / no
		vnz_33570	hypothetical protein		NA	NA	no / no
		vnz_33575	hypothetical protein		NA	-5.58829	no / no
		vnz_33580	protein phosphatase		NA	-2.38241	no / no
		vnz_33585	diacylglycerol O-acyltransferase		NA	NA	no / no
		vnz_33590	endonuclease VIII		NA	-1.39633	no / no
		vnz_33595	DNA-binding response regulator		NA	NA	no / no
		vnz_33600	hypothetical protein		NA	NA	no / no
		vnz_33605	cation acetate symporter		NA	NA	no / no
		vnz_33610	sensor histidine kinase		NA	NA	no / no
		vnz_33615	hypothetical protein		NA	NA	no / no
		vnz_33620	thioesterase		NA	NA	no / no
		vnz_33625	RNA polymerase subunit sigma		NA	NA	no / no
		vnz_33630	hypothetical protein		NA	-1.75149	no / no
		vnz_33635	universal stress protein UspA		NA	1.37657	no / no
		vnz_33640	oligosaccharide deacetylase		NA	-2.81342	no / no
		vnz_33645	class F sortase		NA	-3.16766	no / no
		vnz_33650	hypothetical protein		NA	-5.14723	no / no
		vnz_33655	hypothetical protein		NA	-4.94071	no / no
		vnz_33660	hypothetical protein		NA	-1.61308	yes / yes
		vnz_33665	hypothetical protein		NA	NA	no / no
		vnz_33670	hypothetical protein		NA	NA	no / no
Melanin (melanin)	27	vnz_33695	LysR family transcriptional regulator		NA	NA	no / no
		vnz_33700	succinate dehydrogenase		-2.27877	NA	no / no
		vnz_33705	succinate dehydrogenase flavoprotein subunit		-2.29798	NA	no / no
		vnz_33710	succinate dehydrogenase		NA	2.19676	no / no
		vnz_33715	tyrosinase		-7.04007	NA	yes / no
		vnz_33720	tyrosinase		-8.56387	NA	no / no
		vnz_33725	ABC transporter		-3.87055	NA	no / no
		vnz_33730	methylene-tetrahydromethanopterin reductase		NA	1.16618	no / no
NRP-metallophore-NRPS (peucechelin, saccharochelins)	28	vnz_34675	hypothetical protein		-2.35279	-2.75735	no / no
		vnz_34680	radical SAM protein		-2.74936	-3.45535	no / no
		vnz_34685	ferredoxin		-2.18873	-2.86765	no / no
		vnz_34690	branched-chain amino acid aminotransferase		-2.75188	-2.53958	no / no
		vnz_34695	ligase		-2.39912	-2.48999	no / no
		vnz_34700	hypothetical protein		-2.19576	-2.21011	no / no
		vnz_34705	hypothetical protein		-1.98531	-2.40452	no / no
		vnz_34710	bacilysin biosynthesis protein BacA		-1.69159	-2.53741	no / no
		vnz_34715	branched chain amino acid aminotransferase		-1.61293	-2.87267	no / no
		vnz_34720	hypothetical protein		-1.76198	-3.2962	no / no
		vnz_34725	hypothetical protein		NA	-1.97142	no / no
		vnz_34730	cobalt transporter		NA	-1.94854	no / no
		vnz_34735	histidine phosphatase family protein		-1.69145	NA	no / no
		vnz_34740	ferrichrome ABC transporter permease		-2.05879	NA	no / no
		vnz_34745	iron ABC transporter permease		-2.59572	NA	no / no
		vnz_34750	iron ABC transporter substrate-binding protein		-2.44215	NA	no / no
		vnz_34755	TetR family transcriptional regulator		NA	NA	no / no
		vnz_34760	ABC transporter permease		-1.58075	NA	no / no
		vnz_34765	MarR family transcriptional regulator		-3.33969	NA	no / no
		vnz_34770	methionyl-tRNA formyltransferase		-2.9835	NA	yes / yes
		vnz_34775	L-lysine 6-monooxygenase		-3.90822	-2.18944	yes / yes
		vnz_34780	iron ABC transporter substrate-binding protein		-3.91555	-1.97631	no / no
		vnz_34785	non-ribosomal peptide synthetase		-3.69038	NA	no / no
		vnz_34790	MbtH family protein		-2.09619	NA	no / no
		vnz_34795	multidrug ABC transporter permease		-3.55684	NA	no / no
		vnz_34800	multidrug ABC transporter ATP-binding protein		-3.09851	NA	no / no
		vnz_34805	ABC transporter permease		-1.96161	NA	no / no
		vnz_34810	hypothetical protein		-3.71228	NA	no / no
		vnz_34815	ABC transporter		-3.20744	NA	no / no
		vnz_34820	amidohydrolase		-3.30904	NA	no / no
		vnz_34825	hypothetical protein		-2.62477	NA	no / no
		vnz_34830	acetylornithine aminotransferase		-2.7165	NA	no / no
		vnz_34835	acetylglutamate kinase		-3.53703	NA	no / no
		vnz_34840	bifunctional ornithine acetyltransferase/N-acetylglutamate synthase		-3.34011	NA	no / no
		vnz_34845	N-acetyl-gamma-glutamyl-phosphate reductase		-2.62387	NA	no / no
		vnz_34850	hypothetical protein		NA	1.37202	no / no
		vnz_34855	hypothetical protein		NA	2.45996	no / no
		vnz_34860	hypothetical protein		NA	NA	no / no
		vnz_34865	hypothetical protein		NA	NA	no / no
		vnz_34870	hypothetical protein		NA	NA	no / no
		vnz_34875	hypothetical protein		NA	NA	no / no
		vnz_34880	hypothetical protein		NA	NA	no / no
Terpene (2-methylisoborneol)	29	vnz_34995	ABC transporter ATP-binding protein		NA	NA	no / no
		vnz_35000	peptide ABC transporter permease		NA	-2.13858	no / no
		vnz_35005	hypothetical protein		NA	-5.194	no / no
		vnz_35010	chemotaxis protein		NA	-6.14398	no / no
		vnz_35015	hypothetical protein		NA	-5.79438	no / no
		vnz_35020	hypothetical protein		NA	-5.32208	no / no
		vnz_35025	arginine deiminase		NA	-2.50468	no / no
		vnz_35030	arginine-ornithine antiporter		1.13665	-1.86239	no / no
		vnz_35035	Crp/Fnr family transcriptional regulator		NA	-5.73385	no / no
		vnz_35040	2-methylisoborneol synthase		NA	-2.17354	no / no
		vnz_35045	SAM-dependent methyltransferase		NA	-3.38152	no / no
		vnz_35050	adenosine kinase		NA	-0.95469	no / no
		vnz_35055	serine protease		NA	-1.35286	no / no
		vnz_35060	chitinase		NA	NA	no / no
		vnz_35065	hypothetical protein		NA	NA	no / no
		vnz_35070	MFS transporter		NA	NA	no / no
		vnz_35075	hypothetical protein		NA	1.38535	no / no
		vnz_35080	oxidoreductase		NA	NA	no / no
hydrogen-cyanide (aborycin)	30	vnz_35165	peptide ABC transporter ATP-binding protein		NA	NA	no / no
		vnz_35170	ABC transporter permease		NA	NA	no / no
		vnz_35175	peptide ABC transporter permease		NA	NA	no / no
		vnz_35180	ABC transporter substrate-binding protein		NA	NA	no / no
		vnz_35185	FAD-dependent oxidoreductase		NA	-2.55123	no / no
		vnz_35190	proline dehydrogenase		NA	NA	no / no
		vnz_35195	FAD/NAD(P)-binding oxidoreductase		NA	-2.30402	no / no
		vnz_35200	dihydrodipicolinate synthase family protein		NA	-2.18541	no / no
		vnz_35205	proline racemase		NA	-3.22419	no / no
		vnz_35210	aldehyde dehydrogenase		NA	NA	no / no
		vnz_35215	GntR family transcriptional regulator		NA	NA	no / no
PKS (alkylresorcinol)	31	vnz_35605	AMP-dependent synthetase		NA	-2.51315	no / no
		vnz_35610	acyl-CoA dehydrogenase		NA	-3.23781	no / no
		vnz_35615	MFS transporter		NA	NA	no / no
		vnz_35620	glycerol-3-phosphate dehydrogenase		NA	NA	no / no
		vnz_35625	TetR family transcriptional regulator		NA	NA	no / no
		vnz_35630	FAD-binding oxidoreductase		NA	-1.52841	no / no
		vnz_35635	hypothetical protein		NA	NA	no / no
		vnz_35640	hypothetical protein		NA	NA	no / no
		vnz_35645	hydrolase		NA	NA	no / no
		vnz_35650	hydrolase		NA	-2.40784	no / no
		vnz_35655	flavohemoprotein		NA	-3.19964	no / no
		vnz_35660	hypothetical protein		NA	NA	no / no
		vnz_35665	histidine phosphatase family protein		NA	NA	no / no
		vnz_35670	TetR family transcriptional regulator		NA	NA	no / no
		vnz_35675	FAD-binding oxidoreductase		NA	NA	no / no
		vnz_35680	hypothetical protein		NA	1.80039	no / no
		vnz_35685	hypothetical protein		NA	NA	no / no
		vnz_35690	type III polyketide synthase		NA	NA	no / no
		vnz_35695	hypothetical protein		NA	NA	no / no
		vnz_35700	monooxygenase		NA	NA	no / no
		vnz_35705	hypothetical protein		NA	-2.16103	no / no
		vnz_35710	hypothetical protein		NA	-2.57628	no / no
		vnz_35715	methyltransferase		NA	-1.48014	no / no
		vnz_35720	hypothetical protein		NA	NA	no / no
		vnz_35725	(2Fe-2S)-binding protein		NA	NA	no / no
		vnz_35730	hypothetical protein		NA	NA	no / no
		vnz_35735	glycosyl transferase family 1		NA	NA	no / no
		vnz_35740	hypothetical protein		NA	NA	no / no
		vnz_35745	sugar transferase		NA	NA	no / no
		vnz_35750	catalase HPII		NA	NA	no / no
		vnz_35755	bifunctional 5,10-methylene-tetrahydrofolate dehydrogenase/5,10-methylene-tetrahydrofolate cyclohydrolase		-1.63407	1.75139	no / no
		vnz_35760	hypothetical protein		NA	NA	no / no
		vnz_35765	SWF or SNF family helicase		-1.28762	-1.50142	no / no
		vnz_35770	ATP-dependent helicase		NA	-1.23128	no / no
Terpene-NRPS (ND)	32	vnz_36585	toxin		NA	NA	no / no
		vnz_36590	hypothetical protein		NA	NA	no / no
		vnz_36595	LLM class F420-dependent oxidoreductase		NA	NA	no / no
		vnz_36600	hypothetical protein		NA	NA	no / no
		vnz_36605	alpha/beta hydrolase		NA	-1.43304	no / no
		vnz_36610	aminoglycoside phosphotransferase		NA	-2.52589	no / no
		vnz_36615	TetR family transcriptional regulator		NA	1.24609	no / no
		vnz_36620	hypothetical protein		NA	-1.92738	no / no
		vnz_36625	hypothetical protein		NA	-1.38754	no / no
		vnz_36630	HutD family protein		NA	NA	no / no
		vnz_36635	hypothetical protein		NA	-2.36976	no / yes
		vnz_36640	SAM-dependent methyltransferase		NA	-3.91081	no / no
		vnz_36645	phosphohydrolase		1.39411	NA	no / no
		vnz_36650	hypothetical protein		NA	NA	no / no
		vnz_36655	TetR family transcriptional regulator		NA	-1.86836	no / no
		vnz_36660	alpha/beta hydrolase		NA	NA	no / no
		vnz_36665	hypothetical protein		NA	NA	no / no
		vnz_36670	acetyltransferase		NA	NA	no / no
		vnz_36675	TetR family transcriptional regulator		NA	NA	no / no
		vnz_36680	hypothetical protein		NA	NA	no / no
		vnz_36685	hypothetical protein		NA	-2.11344	no / no
		vnz_36690	kinase		NA	-1.53773	no / no
		vnz_36695	hypothetical protein		NA	NA	no / no
		vnz_36700	hypothetical protein		NA	1.12223	no / no
		vnz_36705	hypothetical protein		NA	1.32417	no / no
		vnz_36710	hypothetical protein		NA	NA	no / no
		vnz_36715	hypothetical protein		NA	NA	no / no
		vnz_36720	hypothetical protein		NA	NA	no / no
		vnz_36725	hypothetical protein		NA	NA	no / no
		vnz_36730	hypothetical protein		NA	NA	no / no
		vnz_36735	AAA family ATPase		NA	1.23505	no / no
		vnz_36740	hypothetical protein		NA	NA	no / no
		vnz_36745	hypothetical protein		NA	NA	no / no
