# Supplementary material for: AdpA, a Global Regulator of Hundreds of Genes, Including Those for Secondary Metabolism, in Streptomyces venezuelae
Source: Antibiotics (Basel). 2025 Aug 30;14(9):878. doi: 10.3390/antibiotics14090878 (PMC12466573; doi:10.3390/antibiotics14090878)
Supplement: Supplementary file 1 [file antibiotics-14-00878-s001.zip › Table_S6.xlsx]

## Sheet: Tab. S6
related BGC	Compound	XIC (MH+)	XIC (MH-)	RT	Analysis performed in	MS2 in MassBank	Samples (peak area)				Fragmentation data source (MSMS data source)	MS2 fragments confirmed
							Sven_ΔadpA (slow, 140 rpm)	Sven_ΔadpA (norm, 220 rpm)	Sven_ΔadpA/adpA-FLAG (slow, 140 rpm)	Sven_ΔadpA/adpA-FLAG (norm, 220 rpm)
7	chloramphenicol		321.005	16.4	MSeDataViewer	Yes	0	1471	835	44779	MassBank.eu (MSBNK-BAFG-CSL23111012409)	high confidence databank match
NA*	coproporphyrin (unmetallated)	655.277		22.9	MassLynx	No	271	0	781	0	https://doi.org/10.1128/msystems.00036-18	596.26
NA*	coproporphyrin (Fe)	708.19		NaN	MassLynx	No	0	0	0	0
NA*	coproporphyrin (Zn)	718.18		22.2	MassLynx	No	0	0	225.9	0	coproporphyrin pattern from https://doi.org/10.1128/msystems.00036-18 and same loss principle applied (59 Da)	657.18
9	desferrioxamin B	561.361		11.5	MassLynx	No	0	1	0	200	https://doi.org/10.1002/rcm.2295	319.24; 361.24
9	desferrioxamine E	601.356		13.5	MassLynx	No	0	240	0	240	desferrioxamine pattern from https://doi.org/10.1002/rcm.2295 and C2O1 mass added	401.24
13	melanin	319.072		13.5	MassLynx	No	198	1139	8891	11159	PREDICTED SPECTRA: https://www.hmdb.ca/spectra/ms_ms/2952560	283.05; 301.06
14	A-factor	243.16		NaN	MassLynx	No	0	0	0	0
18	kinamycin	497.12		NaN	MassLynx	No	0	0	0	0
24	SapB	676.3282 (3+); 1013.9884 (2+)		NaN	MassLynx	No	0	0	0	0
28	peucechelin	645.332		NaN	MassLynx	No	0	0	0	0
29	2-methylisoborneol	169.159		NaN	MassLynx	No	0	0	0	0
