# Supplementary material for: AdpA, a Global Regulator of Hundreds of Genes, Including Those for Secondary Metabolism, in Streptomyces venezuelae
Source: Antibiotics (Basel). 2025 Aug 30;14(9):878. doi: 10.3390/antibiotics14090878 (PMC12466573; doi:10.3390/antibiotics14090878)
Supplement: Supplementary file 1 [file antibiotics-14-00878-s001.zip › Table_S7.xlsx]

## Sheet: Tab. S7
						RPKM
BGC type	BGC no.	Gene	Protein	SVEN gene name	Common name	wt12	wt20	del12	del20	General function	Hypothetical order of gene involvement in chloramphenicol biosynthesis*	Detailed description of role in Cml biosynthesis
NRPS (chloramphenicol)	7	vnz_04355	uracil-DNA glycosylase	SVEN_0903
		vnz_04360	peptide-binding protein	SVEN_0904
		vnz_04365	3-ketoacyl-ACP reductase	SVEN_0905
		vnz_04370	beta-ketoacyl-ACP reductase	SVEN_0906
		vnz_04375	hypothetical protein	SVEN_0907
		vnz_04380	hypothetical protein	SVEN_0908
		vnz_04385	hypothetical protein	SVEN_0909
		vnz_04390	hypothetical protein	SVEN_0910
		vnz_04395	hypothetical protein	SVEN_0911
		vnz_04400	transcriptional regulator	SVEN_0913	cmlR	4.59458	5.7513	2.17786	2.7379	transcriptional regulation (activator)		early and middle biosynthetic stages (derepression of Lsr2)
		vnz_04405	4'-phosphopantetheinyl transferase	SVEN_0914	cmlL	2.04394	2.58123	1.06902	1.04431	biosynthesis	9	middle biosynthetic stages (probably involvoed in L-PAPA transfer onto SVEN_0922)
		vnz_04410	cation/H(+) antiporter	SVEN_0915	cmlN	1.02338	3.80879	1.50332	1.20822	resistance	15	late biosynthetic stages (export of Cml)
		vnz_04415	chloramphenicol efflux pump	SVEN_0916	cmlF	4.30465	14.6323	19.1628	4.97266	resistance	15	late biosynthetic stages (export of Cml)
		vnz_04420	3-deoxy-7-phosphoheptulonate (DAHP) synthase	SVEN_0917	cmlE	0.492164	5.10361	0.314744	0.422445	biosynthesis	1	early biosynthetic steps (DAHP synthesis)
		vnz_04425	4-amino-4-deoxychorismate mutase	SVEN_0918	cmlD	0.842841	7.80603	1.28782	0.073627	biosynthesis	3	middle biosynthetic stages (furhter conversion of chorismic acid to prephanic acid derivative)
		vnz_04430	4-amino-4-deoxyprephenate dehydrogenase	SVEN_0919	cmlC	0.433634	4.79966	0.330255	0.370069	biosynthesis	4	middle biosynthetic stages (dehydrogenation of prephanic acid derivative to pyruvic acid derivative)
		vnz_04435	aminodeoxychorismate synthase, component I	SVEN_0920	cmlB	0.43597	5.75623	0.263606	0.256362	biosynthesis	2	middle biosynthetic stages (amination of chorismic acid)
		vnz_04440	polyketide synthase (nonheme iron monooxygenase catalyzing β-hydroxylation of L-PAPA)	SVEN_0921	cmlA	0.439514	8.42445	0.703301	0.524595	biosynthesis	8	middle biosynthetic stages (β-hydroxylation of L-PAPA)
		vnz_04445	non-ribosomal peptide synthetase (Adenylation, PCP and reductase domains)	SVEN_0922	cmlP	0.646253	9.08426	0.581244	0.524029	biosynthesis	5, 7, 13	middle and late biosynthetic stages (L-PAPA acceptor; release of product from peptidyl carrier protein)
		vnz_04450	hypothetical protein (amidase)	SVEN_0923	cmlH	0.380891	10.3215	0.257215	0.290104	biosynthesis	12	late biosynthetic stages (transfer of chlorinated acetyl group onto oxidised L-PAPA derivative carried by SVEN_0922)
		vnz_04455	N-oxidase (N-Oxygenase, nonheme diiron oxygenase)	SVEN_0924	cmlI	1.09808	32.536	1.4639	1.24684	biosynthesis	11	middle biosynthetic stages (oxidation of amine group of L-PAPA derivative carried by SVEN_0922)
		vnz_04460	hypothetical protein (Putative acyl carrier protein)	SVEN_0925	cmlM	1.17681	43.5714	0.525429	1.72636	biosynthesis	10	middle biosynthetic stages (transfer of chlorinated acetyl group)
		vnz_04465	short-chain dehydrogenase	SVEN_0926	cmlJ	1.56279	39.8177	1.30984	0.688467	biosynthesis	14	late biosynthetic stages (probably reduction of product released from peptidyl carrier protein)
		vnz_04470	adenylate synthase (Acyl-CoA-ACP synthetase, AMP-ligase)	SVEN_0927	cmlK	1.72937	22.1632	1.5506	1.08406	biosynthesis	10	middle biosynthetic stages (activation of acetyl gropu carried ACP, acyl carrier protein)
		vnz_04475	alkylhalidase (Flavin-dependent halogenase, chlorination of chloramphenicol)	SVEN_0928	cmlS	1.68945	34.5368	2.66391	0.994996	biosynthesis, chlorination	11	middle biosynthetic stages (chlorination of acetyl group carried by ACP)
		vnz_04480	aldo/keto reductase	SVEN_0929	cmlT	0.685526	6.1518	0.868394	0.417761	biosynthesis	14	late biosynthetic stages (probably reduction of product released from peptidyl carrier protein)
		vnz_04485	globin
		vnz_04490	adenosylcobinamide amidohydrolase
		vnz_04495	alpha/beta hydrolase
		vnz_04500	cholesterol esterase
		vnz_04505	hypothetical protein
		vnz_04510	hypothetical protein
		vnz_04515	cholesterol esterase
		vnz_04520	hypothetical protein
		vnz_04525	cholesterol esterase
		vnz_04530	TetR family transcriptional regulator
		vnz_04535	signal peptidase I
		vnz_04540	AraC family transcriptional regulator
		vnz_04545	iron-sulfur protein
		vnz_04550	isochorismatase
		vnz_04555	pyridoxamine 5-phosphate oxidase
		vnz_04560	LysR family transcriptional regulator
